# Supplementary material for: Including metabolite concentrations into flux balance analysis: thermodynamic realizability as a constraint on flux distributions in metabolic networks
Source: BMC Syst Biol. 2007 Jun 1;1:23. doi: 10.1186/1752-0509-1-23 (PMC1903363; doi:10.1186/1752-0509-1-23)
Supplement: Additional file 1 — This archive contains three files relating to the erythrocyte network. The file "Ery-model.txt" gives the definition of the network as tab-separated text file which is organized in the sections: 'Metabolites', 'Reactions', 'Reactions excluded from the TR property', 'Equilibrium constants', 'Targetfluxes', 'Fixed concentrations', The file "Ery.sbml" gives the network description in SBML format. The file "Ery-solutions.txt" contains three solutions: the thermodynamically realizable fluxmin solution (TR-fluxmin) together with the associated metabolite concentrations and the two alternative solutions obtained in the perturbation analysis. [file 1752-0509-1-23-S1.zip › Ery-model.txt]

Metabolites:
Glc(out)	Glucose_ext
Pi(out)	Phosphate_ext
Lac(out)	Lactate_ext
Pyr(out)	Pyruvate_ext
PrPP(out)	5-Phosphoribosyl_1-pyrophosphate_ext
CO2(out)	Carbon_dioxide_ext
H2O(out)	Water_ext
H2O	Water
Glc	Glucose
Glc6P	Glucose_6-phosphate
Fru6P	Fructose_6-phosphate
Fru1,6P	Fructose_1,6-bisphosphate
GraP	Glyceraldehyde_3-phosphate
DHAP	Dihydroxyacetone_phosphate
1,3PG	1,3-Bisphospho-D-glycerate
2,3PG	2,3-Bisphospho-D-glycerate
3PG	3-Phospho-D-glycerate
2PG	2-Phospho-D-glycerate
PEP	Phosphoenolpyruvate
ATP	Adenosine_triphosphate
ADP	Adenosine_diphosphate
AMP	Adenosine_monophosphate
6PG	Phospho-D-glucono-1,5-lactone
Pi	Phosphate
NAD	Nicotinamide_adenine_dinucleotide
NADH	Nicotinamide_adenine_dinucleotide_protonated
NADPH	Nicotinamide_adenine_dinucleotide_phosphate_protonated
NADP	Nicotinamide_adenine_dinucleotide_phosphate
Pyr	Pyruvate
Lac	Lactate
Ru5P	Ribulose_5-phosphate
CO2	Carbon_dioxide
GSSG	Glutathione_disulfide
GSH	Glutathione
X5P	Xylulose_5-phosphate
R5P	Ribose_5-phosphate
S7P	Sedoheptulose_7-phosphate
E4P	Erythrose_4-phosphate
PrPP	5-Phosphoribosyl_1-pyrophosphate

Reactions:
identifier	equilibrium constant	reaction
GlcT	1	1 Glc(out) --> 1 Glc
HK	3900	1 Glc + 1 ATP <--> 1 Glc6P + 1 ADP
GPI	2.54777	1 Fru6P <--> 1 Glc6P
PFK	100000	1 Fru6P + 1 ATP --> 1 Fru1,6P + 1 ADP
ALD	8.77193	1 GraP + 1 DHAP <--> 1 Fru1,6P
TPI	24.57	1 GraP <--> 1 DHAP
GAPDH	5208.33	1 GraP + 1 Pi + 1 NAD <--> 1 1,3PG + 1 NADH
PGK	2084.00578672	1 1,3PG + 1 ADP <--> 1 3PG + 1 ATP
DPGM	2751.94844429	1 1,3PG --> 1 2,3PG
DPGase	2751.94844429	1 2,3PG + 1 H2O --> 1 3PG + 1 Pi
PGM	6.89655	1 2PG <--> 1 3PG
EN	1.7	1 2PG <--> 1 PEP + 1 H2O
PK	13790	1 PEP + 1 ADP --> 1 ATP + 1 Pyr
LDH	9090	1 NADH + 1 Pyr <--> 1 NAD + 1 Lac
LDH(P)	14181.8	1 NADPH + 1 Pyr <--> 1 NADP + 1 Lac
ATPase	3633.7890053	1 ATP + 1 H2O --> 1 ADP + 1 Pi
AK	4	2 ADP <--> 1 ATP + 1 AMP
G6PD	2000	1 Glc6P + 1 NADP <--> 1 6PG + 1 NADPH
6PGD	141.7	1 6PG + 1 NADP <--> 1 NADPH + 1 Ru5P + 1 CO2
GSSGR	1.04	1 NADPH + 1 GSSG <--> 1 NADP + 2 GSH
GSHox	100	2 GSH --> 1 GSSG
EP	2.7	1 Ru5P <--> 1 X5P
KI	3	1 Ru5P <--> 1 R5P
TK1	1.05	1 X5P + 1 R5P <--> 1 GraP + 1 S7P
TA	1.05	1 GraP + 1 S7P <--> 1 Fru6P + 1 E4P
PRPPS	100000	1 ATP + 1 R5P --> 1 AMP + 1 PrPP
TK2	1.2	1 X5P + 1 E4P <--> 1 Fru6P + 1 GraP
PT	1	1 Pi(out) <--> 1 Pi
LacT	1	1 Lac --> 1 Lac(out)
PyrT	1	1 Pyr --> 1 Pyr(out)
PPrPT	1	1 PrPP --> 1 PrPP(out)
CO2T	1	1 CO2 --> 1 CO2(out)
H2OT	1	1 H2O --> 1 H2O(out)

Reactions excluded from the TR property:
ATPase
GSHox

Equilibrium constantss:
GlcT	1
HK	3900
GPI	2.54777
PFK	100000
ALD	8.77193
TPI	24.57
GAPDH	5208.33
PGK	1455
DPGM	100000
DPGase	100000
PGM	6.89655
EN	1.7
PK	13790
LDH	9090
LDH(P)	14181.8
AK	4
G6PD	2000
6PGD	141.7
GSSGR	1.04
EP	2.7
KI	3
TK1	1.05
TA	1.0500
PRPPS	100000.0000
TK2	1.2000
PT	1
LacT	1
PyrT	1
PPrPT	1
CO2T	1

Targetfluxes:
ATPase	2.38
DPGase	0.494
GSHox	0.093
PPrPT	0.0258

Fixed concentrations:
1,3PG	529nM
2,3PG	2.6mM
2PG	8.4µM
3PG	66µM
6PG	26µM
ADP	137µM
AMP	2.4µM
ATP	1.6mM
CO2	1.2mM
DHAP	150µM
E4P	6.4µM
Fru1,6P	9.7µM
Fru6P	16µM
Glc	4.6mM
Glc6P	41µM
GraP	6.1µM
GSH	3.1mM
GSSG	200nM
Lac	1.7mM
NAD	65µM
NADH	200nM
NADP	23nM
NADPH	4.9µM
PEP	11µM
Pi	999µM
PrPP	50µM
Pyr	84µM
R5P	14µM
Ru5P	4.8µM
S7P	16µM
X5P	13µM
