# Supplementary material for: Including metabolite concentrations into flux balance analysis: thermodynamic realizability as a constraint on flux distributions in metabolic networks
Source: BMC Syst Biol. 2007 Jun 1;1:23. doi: 10.1186/1752-0509-1-23 (PMC1903363; doi:10.1186/1752-0509-1-23)
Supplement: Additional file 1 — This archive contains three files relating to the erythrocyte network. The file "Ery-model.txt" gives the definition of the network as tab-separated text file which is organized in the sections: 'Metabolites', 'Reactions', 'Reactions excluded from the TR property', 'Equilibrium constants', 'Targetfluxes', 'Fixed concentrations', The file "Ery.sbml" gives the network description in SBML format. The file "Ery-solutions.txt" contains three solutions: the thermodynamically realizable fluxmin solution (TR-fluxmin) together with the associated metabolite concentrations and the two alternative solutions obtained in the perturbation analysis. [file 1752-0509-1-23-S1.zip › Ery-solutions.txt]

TR-fluxmin solution:
GlcT	1.5015
HK	1.5015
GPI	-1.4757
PFK	1.4757
ALD	-1.4757
TPI	-1.4757
GAPDH	2.9514
PGK	2.4574
DPGM	0.494
DPGase	0.494
PGM	-2.9514
EN	2.9514
PK	2.9514
LDH	2.9514
LDH(P)	-0.0414
ATPase	2.38
AK	-0.0258
G6PD	0.0258
6PGD	0.0258
GSSGR	0.093
GSHox	0.093
KI	0.0258
PRPPS	0.0258
PT	0.0774
LacT	2.91
PyrT	0.0414
PPrPT	0.0258
CO2T	0.0258
Concentrations realizing this solution:
1,3PG	529nM
2,3PG	2.6mM
2PG	8.4µM
3PG	66µM
6PG	26µM
ADP	137µM
AMP	2.4µM
ATP	1.6mM
CO2	1.2mM
DHAP	150µM
E4P	6.4µM
Fru1,6P	9.7µM
Fru6P	16µM
Glc	4.6mM
Glc6P	41µM
GraP	6.1µM
GSH	3.1mM
GSSG	200nM
Lac	1.7mM
NAD	65µM
NADH	200nM
NADP	23nM
NADPH	4.9µM
PEP	11µM
Pi	999µM
PrPP	50µM
Pyr	84µM
R5P	14µM
Ru5P	4.8µM
S7P	16µM
X5P	13µM
Alternative solution, pentose phosphate pathway forward:
GlcT	1.50495
HK	1.50495
GPI	-1.45845
PFK	1.47225
ALD	-1.47225
TPI	-1.47225
GAPDH	2.9514
PGK	2.4574
DPGM	0.494
DPGase	0.494
PGM	-2.9514
EN	2.9514
PK	2.9514
LDH	2.9514
ATPase	2.38
AK	-0.0258
G6PD	0.0465
6PGD	0.0465
GSSGR	0.093
GSHox	0.093
EP	0.0138
KI	0.0327
TK1	0.0069
TA	0.0069
PRPPS	0.0258
TK2	0.0069
PT	0.0774
LacT	2.9514
PPrPT	0.0258
CO2T	0.0465
Biomass maximization solution:
GlcT	1.4972
HK	1.4972
GPI	-1.4972
PFK	1.48
ALD	-1.48
TPI	-1.48
GAPDH	2.9514
PGK	2.4574
DPGM	0.494
DPGase	0.494
PGM	-2.9514
EN	2.9514
PK	2.9514
LDH	2.9514
LDH(P)	-0.093
ATPase	2.38
AK	-0.0258
GSSGR	0.093
GSHox	0.093
EP	-0.0172
KI	0.0172
TK1	-0.0086
TA	-0.0086
PRPPS	0.0258
TK2	-0.0086
PT	0.0774
LacT	2.8584
PyrT	0.093
PPrPT	0.0258
