# Supplementary material for: Including metabolite concentrations into flux balance analysis: thermodynamic realizability as a constraint on flux distributions in metabolic networks
Source: BMC Syst Biol. 2007 Jun 1;1:23. doi: 10.1186/1752-0509-1-23 (PMC1903363; doi:10.1186/1752-0509-1-23)
Supplement: Additional file 1 — This archive contains three files relating to the erythrocyte network. The file "Ery-model.txt" gives the definition of the network as tab-separated text file which is organized in the sections: 'Metabolites', 'Reactions', 'Reactions excluded from the TR property', 'Equilibrium constants', 'Targetfluxes', 'Fixed concentrations', The file "Ery.sbml" gives the network description in SBML format. The file "Ery-solutions.txt" contains three solutions: the thermodynamically realizable fluxmin solution (TR-fluxmin) together with the associated metabolite concentrations and the two alternative solutions obtained in the perturbation analysis. [file 1752-0509-1-23-S1.zip › Ery.sbml]

<?xml version="1.0" encoding="UTF-8"?>
<sbml xmlns="http://www.sbml.org/sbml/level2" level="2" version="1" >
<model name="human erythrocyte">
  <listOfCompartments>
    <compartment id="cell" name="only_compartment" />
  </listOfCompartments>
  <listOfSpecies>
    <species id="Glc(out)"  name="Glucose_ext" boundaryCondition="true"  compartment="cell" />
    <species id="Pi(out)"  name="Phosphate_ext" boundaryCondition="true"  compartment="cell" />
    <species id="Lac(out)"  name="Lactate_ext" boundaryCondition="true"  compartment="cell" />
    <species id="Pyr(out)"  name="Pyruvate_ext" boundaryCondition="true"  compartment="cell" />
    <species id="PrPP(out)"  name="5-Phosphoribosyl_1-pyrophosphate_ext" boundaryCondition="true"  compartment="cell" />
    <species id="CO2(out)"  name="Carbon_dioxide_ext" boundaryCondition="true"  compartment="cell" />
    <species id="Glc"  name="Glucose" boundaryCondition="false"  compartment="cell" />
    <species id="Glc6P"  name="Glucose_6-phosphate" boundaryCondition="false"  compartment="cell" />
    <species id="Fru6P"  name="Fructose_6-phosphate" boundaryCondition="false"  compartment="cell" />
    <species id="Fru1,6P"  name="Fructose_1,6-bisphosphate" boundaryCondition="false"  compartment="cell" />
    <species id="GraP"  name="Glyceraldehyde_3-phosphate" boundaryCondition="false"  compartment="cell" />
    <species id="DHAP"  name="Dihydroxyacetone_phosphate" boundaryCondition="false"  compartment="cell" />
    <species id="1,3PG"  name="1,3-Bisphospho-D-glycerate" boundaryCondition="false"  compartment="cell" />
    <species id="2,3PG"  name="2,3-Bisphospho-D-glycerate" boundaryCondition="false"  compartment="cell" />
    <species id="3PG"  name="3-Phospho-D-glycerate" boundaryCondition="false"  compartment="cell" />
    <species id="2PG"  name="2-Phospho-D-glycerate" boundaryCondition="false"  compartment="cell" />
    <species id="PEP"  name="Phosphoenolpyruvate" boundaryCondition="false"  compartment="cell" />
    <species id="ATP"  name="Adenosine_triphosphate" boundaryCondition="false"  compartment="cell" />
    <species id="ADP"  name="Adenosine_diphosphate" boundaryCondition="false"  compartment="cell" />
    <species id="AMP"  name="Adenosine_monophosphate" boundaryCondition="false"  compartment="cell" />
    <species id="6PG"  name="Phospho-D-glucono-1,5-lactone" boundaryCondition="false"  compartment="cell" />
    <species id="Pi"  name="Phosphate" boundaryCondition="false"  compartment="cell" />
    <species id="NAD"  name="Nicotinamide_adenine_dinucleotide" boundaryCondition="false"  compartment="cell" />
    <species id="NADH"  name="Nicotinamide_adenine_dinucleotide_protonated" boundaryCondition="false"  compartment="cell" />
    <species id="NADPH"  name="Nicotinamide_adenine_dinucleotide_phosphate_protonated" boundaryCondition="false"  compartment="cell" />
    <species id="NADP"  name="Nicotinamide_adenine_dinucleotide_phosphate" boundaryCondition="false"  compartment="cell" />
    <species id="Pyr"  name="Pyruvate" boundaryCondition="false"  compartment="cell" />
    <species id="Lac"  name="Lactate" boundaryCondition="false"  compartment="cell" />
    <species id="Ru5P"  name="Ribulose_5-phosphate" boundaryCondition="false"  compartment="cell" />
    <species id="CO2"  name="Carbon_dioxide" boundaryCondition="false"  compartment="cell" />
    <species id="GSSG"  name="Glutathione_disulfide" boundaryCondition="false"  compartment="cell" />
    <species id="GSH"  name="Glutathione" boundaryCondition="false"  compartment="cell" />
    <species id="X5P"  name="Xylulose_5-phosphate" boundaryCondition="false"  compartment="cell" />
    <species id="R5P"  name="Ribose_5-phosphate" boundaryCondition="false"  compartment="cell" />
    <species id="S7P"  name="Sedoheptulose_7-phosphate" boundaryCondition="false"  compartment="cell" />
    <species id="E4P"  name="Erythrose_4-phosphate" boundaryCondition="false"  compartment="cell" />
    <species id="PrPP"  name="5-Phosphoribosyl_1-pyrophosphate" boundaryCondition="false"  compartment="cell" />
  </listOfSpecies>
  <listOfReactions>
  <reaction id="GlcT" name="glucose_transporter" reversible="false">
    <listOfReactants>
      <speciesReference species="Glc(out)" stoichiometry="1"/>
    </listOfReactants>
    <listOfProducts>
      <speciesReference species="Glc" stoichiometry="1"/>
    </listOfProducts>
    <listOfParameters>
      <parameter id="equilibrium_constant" value="1"/>
    </listOfParameters>
  </reaction>
  <reaction id="HK" name="hexokinase" reversible="true">
    <listOfReactants>
      <speciesReference species="Glc" stoichiometry="1"/>
      <speciesReference species="ATP" stoichiometry="1"/>
    </listOfReactants>
    <listOfProducts>
      <speciesReference species="Glc6P" stoichiometry="1"/>
      <speciesReference species="ADP" stoichiometry="1"/>
    </listOfProducts>
    <listOfParameters>
      <parameter id="equilibrium_constant" value="3900"/>
    </listOfParameters>
  </reaction>
  <reaction id="GPI" name="phosphohexose_isomerase" reversible="true">
    <listOfReactants>
      <speciesReference species="Fru6P" stoichiometry="1"/>
    </listOfReactants>
    <listOfProducts>
      <speciesReference species="Glc6P" stoichiometry="1"/>
    </listOfProducts>
    <listOfParameters>
      <parameter id="equilibrium_constant" value="2.54777"/>
    </listOfParameters>
  </reaction>
  <reaction id="PFK" name="phosphofructokinase" reversible="false">
    <listOfReactants>
      <speciesReference species="Fru6P" stoichiometry="1"/>
      <speciesReference species="ATP" stoichiometry="1"/>
    </listOfReactants>
    <listOfProducts>
      <speciesReference species="Fru1,6P" stoichiometry="1"/>
      <speciesReference species="ADP" stoichiometry="1"/>
    </listOfProducts>
    <listOfParameters>
      <parameter id="equilibrium_constant" value="100000"/>
    </listOfParameters>
  </reaction>
  <reaction id="ALD" name="aldolase" reversible="true">
    <listOfReactants>
      <speciesReference species="GraP" stoichiometry="1"/>
      <speciesReference species="DHAP" stoichiometry="1"/>
    </listOfReactants>
    <listOfProducts>
      <speciesReference species="Fru1,6P" stoichiometry="1"/>
    </listOfProducts>
    <listOfParameters>
      <parameter id="equilibrium_constant" value="8.77193"/>
    </listOfParameters>
  </reaction>
  <reaction id="TPI" name="triosephosphate_isomerase" reversible="true">
    <listOfReactants>
      <speciesReference species="GraP" stoichiometry="1"/>
    </listOfReactants>
    <listOfProducts>
      <speciesReference species="DHAP" stoichiometry="1"/>
    </listOfProducts>
    <listOfParameters>
      <parameter id="equilibrium_constant" value="24.57"/>
    </listOfParameters>
  </reaction>
  <reaction id="GAPDH" name="triosephosphate_dehydrogenase_(NAD)" reversible="true">
    <listOfReactants>
      <speciesReference species="GraP" stoichiometry="1"/>
      <speciesReference species="Pi" stoichiometry="1"/>
      <speciesReference species="NAD" stoichiometry="1"/>
    </listOfReactants>
    <listOfProducts>
      <speciesReference species="1,3PG" stoichiometry="1"/>
      <speciesReference species="NADH" stoichiometry="1"/>
    </listOfProducts>
    <listOfParameters>
      <parameter id="equilibrium_constant" value="5208.33"/>
    </listOfParameters>
  </reaction>
  <reaction id="PGK" name="phosphoglycerate_kinase" reversible="true">
    <listOfReactants>
      <speciesReference species="1,3PG" stoichiometry="1"/>
      <speciesReference species="ADP" stoichiometry="1"/>
    </listOfReactants>
    <listOfProducts>
      <speciesReference species="3PG" stoichiometry="1"/>
      <speciesReference species="ATP" stoichiometry="1"/>
    </listOfProducts>
    <listOfParameters>
      <parameter id="equilibrium_constant" value="1455"/>
    </listOfParameters>
  </reaction>
  <reaction id="DPGM" name="bisphosphoglycerate_mutase" reversible="false">
    <listOfReactants>
      <speciesReference species="1,3PG" stoichiometry="1"/>
    </listOfReactants>
    <listOfProducts>
      <speciesReference species="2,3PG" stoichiometry="1"/>
    </listOfProducts>
    <listOfParameters>
      <parameter id="equilibrium_constant" value="100000"/>
    </listOfParameters>
  </reaction>
  <reaction id="DPGase" name="bisphosphoglycerate_phosphatase" reversible="false">
    <listOfReactants>
      <speciesReference species="2,3PG" stoichiometry="1"/>
    </listOfReactants>
    <listOfProducts>
      <speciesReference species="3PG" stoichiometry="1"/>
      <speciesReference species="Pi" stoichiometry="1"/>
    </listOfProducts>
    <listOfParameters>
      <parameter id="equilibrium_constant" value="100000"/>
    </listOfParameters>
  </reaction>
  <reaction id="PGM" name="phosphoglycerate_mutase" reversible="true">
    <listOfReactants>
      <speciesReference species="2PG" stoichiometry="1"/>
    </listOfReactants>
    <listOfProducts>
      <speciesReference species="3PG" stoichiometry="1"/>
    </listOfProducts>
    <listOfParameters>
      <parameter id="equilibrium_constant" value="6.89655"/>
    </listOfParameters>
  </reaction>
  <reaction id="EN" name="enolase" reversible="true">
    <listOfReactants>
      <speciesReference species="2PG" stoichiometry="1"/>
    </listOfReactants>
    <listOfProducts>
      <speciesReference species="PEP" stoichiometry="1"/>
    </listOfProducts>
    <listOfParameters>
      <parameter id="equilibrium_constant" value="1.7"/>
    </listOfParameters>
  </reaction>
  <reaction id="PK" name="pyruvate_kinase" reversible="false">
    <listOfReactants>
      <speciesReference species="PEP" stoichiometry="1"/>
      <speciesReference species="ADP" stoichiometry="1"/>
    </listOfReactants>
    <listOfProducts>
      <speciesReference species="ATP" stoichiometry="1"/>
      <speciesReference species="Pyr" stoichiometry="1"/>
    </listOfProducts>
    <listOfParameters>
      <parameter id="equilibrium_constant" value="13790"/>
    </listOfParameters>
  </reaction>
  <reaction id="LDH" name="lactate_dehydrogenase" reversible="true">
    <listOfReactants>
      <speciesReference species="NADH" stoichiometry="1"/>
      <speciesReference species="Pyr" stoichiometry="1"/>
    </listOfReactants>
    <listOfProducts>
      <speciesReference species="NAD" stoichiometry="1"/>
      <speciesReference species="Lac" stoichiometry="1"/>
    </listOfProducts>
    <listOfParameters>
      <parameter id="equilibrium_constant" value="9090"/>
    </listOfParameters>
  </reaction>
  <reaction id="LDH(P)" name="lactate_dehydrogenase" reversible="true">
    <listOfReactants>
      <speciesReference species="NADPH" stoichiometry="1"/>
      <speciesReference species="Pyr" stoichiometry="1"/>
    </listOfReactants>
    <listOfProducts>
      <speciesReference species="NADP" stoichiometry="1"/>
      <speciesReference species="Lac" stoichiometry="1"/>
    </listOfProducts>
    <listOfParameters>
      <parameter id="equilibrium_constant" value="14181.8"/>
    </listOfParameters>
  </reaction>
  <reaction id="ATPase" name="ATPase" reversible="false">
    <listOfReactants>
      <speciesReference species="ATP" stoichiometry="1"/>
    </listOfReactants>
    <listOfProducts>
      <speciesReference species="ADP" stoichiometry="1"/>
      <speciesReference species="Pi" stoichiometry="1"/>
    </listOfProducts>
    <listOfParameters>
      <parameter id="equilibrium_constant" value="100"/>
    </listOfParameters>
  </reaction>
  <reaction id="AK" name="myokinase" reversible="true">
    <listOfReactants>
      <speciesReference species="ADP" stoichiometry="2"/>
    </listOfReactants>
    <listOfProducts>
      <speciesReference species="ATP" stoichiometry="1"/>
      <speciesReference species="AMP" stoichiometry="1"/>
    </listOfProducts>
    <listOfParameters>
      <parameter id="equilibrium_constant" value="4"/>
    </listOfParameters>
  </reaction>
  <reaction id="G6PD" name="glucose-6-phosphate_dehydrogenase" reversible="true">
    <listOfReactants>
      <speciesReference species="Glc6P" stoichiometry="1"/>
      <speciesReference species="NADP" stoichiometry="1"/>
    </listOfReactants>
    <listOfProducts>
      <speciesReference species="6PG" stoichiometry="1"/>
      <speciesReference species="NADPH" stoichiometry="1"/>
    </listOfProducts>
    <listOfParameters>
      <parameter id="equilibrium_constant" value="2000"/>
    </listOfParameters>
  </reaction>
  <reaction id="6PGD" name="phosphogluconate_dehydrogenase" reversible="true">
    <listOfReactants>
      <speciesReference species="6PG" stoichiometry="1"/>
      <speciesReference species="NADP" stoichiometry="1"/>
    </listOfReactants>
    <listOfProducts>
      <speciesReference species="NADPH" stoichiometry="1"/>
      <speciesReference species="Ru5P" stoichiometry="1"/>
      <speciesReference species="CO2" stoichiometry="1"/>
    </listOfProducts>
    <listOfParameters>
      <parameter id="equilibrium_constant" value="141.7"/>
    </listOfParameters>
  </reaction>
  <reaction id="GSSGR" name="glutathione_reductase" reversible="true">
    <listOfReactants>
      <speciesReference species="NADPH" stoichiometry="1"/>
      <speciesReference species="GSSG" stoichiometry="1"/>
    </listOfReactants>
    <listOfProducts>
      <speciesReference species="NADP" stoichiometry="1"/>
      <speciesReference species="GSH" stoichiometry="2"/>
    </listOfProducts>
    <listOfParameters>
      <parameter id="equilibrium_constant" value="1.04"/>
    </listOfParameters>
  </reaction>
  <reaction id="GSHox" name="glutathione_oxidation" reversible="false">
    <listOfReactants>
      <speciesReference species="GSH" stoichiometry="2"/>
    </listOfReactants>
    <listOfProducts>
      <speciesReference species="GSSG" stoichiometry="1"/>
    </listOfProducts>
    <listOfParameters>
      <parameter id="equilibrium_constant" value="100"/>
    </listOfParameters>
  </reaction>
  <reaction id="EP" name="phosphoribulose_epimerase" reversible="true">
    <listOfReactants>
      <speciesReference species="Ru5P" stoichiometry="1"/>
    </listOfReactants>
    <listOfProducts>
      <speciesReference species="X5P" stoichiometry="1"/>
    </listOfProducts>
    <listOfParameters>
      <parameter id="equilibrium_constant" value="2.7"/>
    </listOfParameters>
  </reaction>
  <reaction id="KI" name="ribose_phosphate_isomerase" reversible="true">
    <listOfReactants>
      <speciesReference species="Ru5P" stoichiometry="1"/>
    </listOfReactants>
    <listOfProducts>
      <speciesReference species="R5P" stoichiometry="1"/>
    </listOfProducts>
    <listOfParameters>
      <parameter id="equilibrium_constant" value="3"/>
    </listOfParameters>
  </reaction>
  <reaction id="TK1" name="transketolase" reversible="true">
    <listOfReactants>
      <speciesReference species="X5P" stoichiometry="1"/>
      <speciesReference species="R5P" stoichiometry="1"/>
    </listOfReactants>
    <listOfProducts>
      <speciesReference species="GraP" stoichiometry="1"/>
      <speciesReference species="S7P" stoichiometry="1"/>
    </listOfProducts>
    <listOfParameters>
      <parameter id="equilibrium_constant" value="1.05"/>
    </listOfParameters>
  </reaction>
  <reaction id="TA" name="transaldolase" reversible="true">
    <listOfReactants>
      <speciesReference species="GraP" stoichiometry="1"/>
      <speciesReference species="S7P" stoichiometry="1"/>
    </listOfReactants>
    <listOfProducts>
      <speciesReference species="Fru6P" stoichiometry="1"/>
      <speciesReference species="E4P" stoichiometry="1"/>
    </listOfProducts>
    <listOfParameters>
      <parameter id="equilibrium_constant" value="1.0500"/>
    </listOfParameters>
  </reaction>
  <reaction id="PRPPS" name="phosphoribosylpyrophosphate_synthetase" reversible="false">
    <listOfReactants>
      <speciesReference species="ATP" stoichiometry="1"/>
      <speciesReference species="R5P" stoichiometry="1"/>
    </listOfReactants>
    <listOfProducts>
      <speciesReference species="AMP" stoichiometry="1"/>
      <speciesReference species="PrPP" stoichiometry="1"/>
    </listOfProducts>
    <listOfParameters>
      <parameter id="equilibrium_constant" value="100000.0000"/>
    </listOfParameters>
  </reaction>
  <reaction id="TK2" name="transketolase" reversible="true">
    <listOfReactants>
      <speciesReference species="X5P" stoichiometry="1"/>
      <speciesReference species="E4P" stoichiometry="1"/>
    </listOfReactants>
    <listOfProducts>
      <speciesReference species="Fru6P" stoichiometry="1"/>
      <speciesReference species="GraP" stoichiometry="1"/>
    </listOfProducts>
    <listOfParameters>
      <parameter id="equilibrium_constant" value="1.2000"/>
    </listOfParameters>
  </reaction>
  <reaction id="PT" name="phosphate_transporter" reversible="true">
    <listOfReactants>
      <speciesReference species="Pi(out)" stoichiometry="1"/>
    </listOfReactants>
    <listOfProducts>
      <speciesReference species="Pi" stoichiometry="1"/>
    </listOfProducts>
    <listOfParameters>
      <parameter id="equilibrium_constant" value="1"/>
    </listOfParameters>
  </reaction>
  <reaction id="LacT" name="lactate_exchange" reversible="false">
    <listOfReactants>
      <speciesReference species="Lac" stoichiometry="1"/>
    </listOfReactants>
    <listOfProducts>
      <speciesReference species="Lac(out)" stoichiometry="1"/>
    </listOfProducts>
    <listOfParameters>
      <parameter id="equilibrium_constant" value="1"/>
    </listOfParameters>
  </reaction>
  <reaction id="PyrT" name="pyruvate_exchange" reversible="false">
    <listOfReactants>
      <speciesReference species="Pyr" stoichiometry="1"/>
    </listOfReactants>
    <listOfProducts>
      <speciesReference species="Pyr(out)" stoichiometry="1"/>
    </listOfProducts>
    <listOfParameters>
      <parameter id="equilibrium_constant" value="1"/>
    </listOfParameters>
  </reaction>
  <reaction id="PPrPT" name="phosphoribosylpyrophosphate_exchange" reversible="false">
    <listOfReactants>
      <speciesReference species="PrPP" stoichiometry="1"/>
    </listOfReactants>
    <listOfProducts>
      <speciesReference species="PrPP(out)" stoichiometry="1"/>
    </listOfProducts>
    <listOfParameters>
      <parameter id="equilibrium_constant" value="1"/>
    </listOfParameters>
  </reaction>
  <reaction id="CO2T" name="carbodioxide_exchange" reversible="false">
    <listOfReactants>
      <speciesReference species="CO2" stoichiometry="1"/>
    </listOfReactants>
    <listOfProducts>
      <speciesReference species="CO2(out)" stoichiometry="1"/>
    </listOfProducts>
    <listOfParameters>
      <parameter id="equilibrium_constant" value="1"/>
    </listOfParameters>
  </reaction>
  <listOfReactions>
</model>
</sbml>
