# Supplementary material for: Including metabolite concentrations into flux balance analysis: thermodynamic realizability as a constraint on flux distributions in metabolic networks
Source: BMC Syst Biol. 2007 Jun 1;1:23. doi: 10.1186/1752-0509-1-23 (PMC1903363; doi:10.1186/1752-0509-1-23)
Supplement: Additional file 2 — This archive includes two directories relating to the E. coli iJR904 computations: "FullyReversible" and "HeuristicIrreversibilities". Both contain the file "Ecoli-model.txt", a tab-separated text file, as the definition of the network which is organized in the sections: 'Metabolites', 'Reactions', 'Reactions excluded from the TR property', 'Equilibrium constants', 'Targetfluxes', 'Concentration bounds', and 'Setpoint concentrations'. Both directories also contain the file "Ecoli.sbml", the network description in SBML format. The file "Biomax.txt" also residing in both directories contains the solution of the biomass maximization without the constraint of thermodynamic realizability as a tab-separated text file assigning a reaction identifier with a flux value if it is not zero.. Additionally the directory "FullyReversible" contains the file "TR-Biomax.txt" as the solution to the thermodynamically realizable biomass maximization together with the hypothetic metabolite concentrations compatible with the flux directions. [file 1752-0509-1-23-S2.zip › FullyReversible/Biomax.txt]

Biomax solution:
ASNN	-0.797887
ASNS2	-0.568887
ASPT	-1.253798
VPAMT	-0.5708
ALARi	0.0552
A5PISO	0.042
MME	3.276637
MICITD	2.219737
PPM2	-0.0403
PPM	-0.939739
DRPA	-0.0403
GLYCTO4	0.05
GLYCDx	0.00645
G6PDA	-0.072
PGMT	-0.1738
MCITL2	2.219737
MCITS	2.219737
MCITD	2.219737
MMM2	3.276637
OBTFL	-1.0569
MMCD	3.276637
2DGLCNRx	41.534029
2DGLCNRy	-41.534029
ME2	-6.054729
PPA	0.0888
PPC	-0.8916
MDRPD	0.007
PTRCTA	-0.323
SSALx	-7.998177
ABUTD	-0.323
MTRK	0.007
MTRI	0.007
DKMPPD	0.007
UNK3	0.007
ABTA	-7.998177
MTAN	0.007
P5CR	0.21
P5CD	-0.21
ARGDC	-0.281
AGMT	-0.281
PPTGS	0.0276
UDCPDP	0.0276
KDOPP	0.042
PEPTEC	0.0168
PAPAEC	-48.983291
ALAALAr	0.0276
DAGKEC	-48.966491
GALUi	0.0198
UAGDP	0.072
G1PACT	0.072
S7PI	0.0252
GMHEPPA	0.0252
KDOPS	0.042
KDOCT2	0.042
MOAT	0.0084
MOAT2	0.0084
UAGAAT	0.0168
LPADSS	0.0084
UHGADA	0.0168
U23GAAT	0.0168
TDSK	0.0084
EDTXS1	0.0084
PAPPT3	0.0276
PGAMT	-0.072
EDTXS2	0.0084
UAGCVT	0.0276
UAPGR	0.0276
UAMAS	0.0276
UAMAGS	0.0276
UAAGDS	0.0276
UGMDDS	0.0276
UAGPT3	0.0276
GLUR	-0.0276
AGMHE	0.0252
GMHEPAT	0.0252
GMHEPK	0.0252
LPSSYNEC	0.0084
USHD	0.0084
ACONT	-3.111337
CITL	-0.0168
FRD3	-56.888492
FUM	-6.054729
CS	-3.128137
ICDHyr	-3.111337
TEST_AKGDH	3.77624
SUCD1i	-62.167332
PMDPHT	1e-05
DNMPPA	0.05
NADPPPS	-0.00053
PPCDC	5.9e-05
DPCOAK	5.9e-05
NMNDA	-0.00273
PPNCL2	5.9e-05
PNTK	5.9e-05
PTPATi	5.9e-05
DHFR	0.0747
DHNPA2	0.05
DHFS	0.05
GTPCI	0.05
HPPK2	0.05
DHPS2	0.05
NADDP	-0.00273
QULNS	0.00273
ASPO4	87.044861
ASPO6	-87.042131
NNDPR	0.00273
DNTPPA	0.05
ADCS	0.05
ADCL	0.05
MOHMT	5.9e-05
PANTS	5.9e-05
ASP1DC	5.9e-05
DPR	5.9e-05
GTPCII2	1e-05
DB4PS	2e-05
APRAUR	1e-05
DHPPDA2	1e-05
RBFSa	2e-05
RBFK	1e-05
FMNAT	1e-05
RBFSb	1e-05
BPNT	0.233059
ADSK	0.233059
SADT2	0.233059
PAPSR	0.233059
SULR	-0.233059
TRPAS1	-0.233059
GCALDD	0.05
MTHFC	-21.355902
MTHFD	-21.355902
GLYCL	-11.077376
MTHFR2	0.196
FTHFD	-22.40172
GLUDC	-7.675177
GLUDy	-3.868
GLUN	-1.399818
GHMT2	-10.057767
SERD_L	9.682617
F6PA	-0.00645
GLCP	-0.154
PGI	0.52695
TPI	1.616759
PRMICIi	0.09
IGPDH	0.09
HISTP	0.09
HSTPT	0.09
HISTD	0.09
IG3PS	0.09
ATPPRT	0.09
PRATPP	0.09
PRAMPC	0.09
CDAPPAEC	-0.15225
CLPNSEC	0.00645
C140SN	0.013818
C120SN	0.042
MACPD	-2.306787
C160SN	0.097524
KAS16	0.0336
C181SN	0.13545
C141SN	0.013545
KAS15	0.3213
ACOATA	2.306787
C161SN	0.018963
PGPPEC	0.0361
PGSAEC	0.0361
PASYNEC	0.13545
PSDEC	0.11355
PSSAEC	0.11615
HSST	0.146
SHSL1	0.146
CYSTL	0.146
METS	0.146
LGTHL	-1.791039
GLYOX	-1.791039
MGSA	-1.791039
UGLYCH	-0.05
ALLTN	-0.05
ALLTAH	-0.05
CMPN	0.0333
ADA	-0.289499
DADA	-0.007
CYTD	-0.1761
CSND	0.0333
DCTPD	-0.0086
DURIPP	-0.0333
DUTPDP	-0.0086
XPPT	-0.939739
NTPP4	-0.168059
NTPP5	-0.007
NTPP7	-0.0247
NTPP8	-0.175
NTPP2	-0.27841
NDPK2	0.0528
NDPK7	0.0168
RNDR3	0.0168
RNTR1	0.0177
RNTR2	0.0254
TMDS	0.0247
CYTDK2	-0.233059
NTD1	-0.0333
NTD6	-0.007
NTD4	-0.409159
NTD7	-0.289499
NTD11	0.289499
NTD10	-0.939739
NTD2	0.1761
PUNP6	-0.007
PUNP7	-0.939739
ADD	0.007
LDH_D2	-1.791039
FDH2	-23.40159
G3PD7	-0.17155
NADH9	-73.790091
NADH8	17.023149
SUCD4	-62.167332
TRDR	0.292959
PGL	-0.70075
EDA	-1.213009
EDD	-1.213009
GND	0.512259
RPE	-0.4362
RPI	-0.906439
TALA	-0.0252
TKT2	-0.4362
G6PDH2r	-0.70075
GMPR	-0.27841
ADSL2r	0.477909
PRASCS	0.477909
PRAGSr	0.477909
AIRC3	-0.477909
GLUPRT	0.477909
AICART	0.567909
IMPC	-0.567909
AIRC2	0.477909
PRFGS	0.477909
PRAIS	0.477909
GARFT	0.477909
ASPCT	0.3151
DHORTS	-0.3151
DHORD2	87.359961
DHORD5	-87.044861
ORPT	-0.3151
OMPDC	0.3151
CBMK	0.3151
ALLTNt2r	-0.05
SDPTA	-0.3536
DHDPS	0.3536
DHDPRy	0.3536
THDPS	0.3536
SDPDS	0.3536
DAPE	0.3536
THRAr	0.0403
DAPDC	0.326
HSDy	0.3536
HSK	-0.4996
THRS	-0.4996
O2t	-43.514065
CO2t	41.327925
H2Ot	20.47011
NH3t	10.222463
SULabc	0.233059
UREAt	0.331
PIt2r	0.911637
PSCVT	0.411
DHQS	0.411
CHORS	0.411
DHQD	0.411
SHK3Dr	0.411
DDPA	0.411
SHKK	0.411
PPNDH	0.176
CHORM	0.307
TRPS2	0.054
TRPS3	0.054
PRAIi	0.054
IGPS	0.054
ANS	0.054
ANPRT	0.054
PPND	0.131
TYRTA	-0.131
PHETA1	-0.176
HCO3E	0.477909
CAT	-43.521065
THRD_L	-0.7809
ACHBS	0.276
ACLS	0.830059
KARA2i	0.276
KARA1i	0.830059
DHAD2	0.276
DHAD1	0.830059
ILETA	-0.276
VALTA	-0.9728
LEUTAi	0.428
IPPS	0.428
IPMD	0.428
OMCDC	0.428
IPPMIa	-0.428
IPPMIb	-0.428
BIOMASS	1
Lump15	0.007
