# Supplementary material for: Including metabolite concentrations into flux balance analysis: thermodynamic realizability as a constraint on flux distributions in metabolic networks
Source: BMC Syst Biol. 2007 Jun 1;1:23. doi: 10.1186/1752-0509-1-23 (PMC1903363; doi:10.1186/1752-0509-1-23)
Supplement: Additional file 2 — This archive includes two directories relating to the E. coli iJR904 computations: "FullyReversible" and "HeuristicIrreversibilities". Both contain the file "Ecoli-model.txt", a tab-separated text file, as the definition of the network which is organized in the sections: 'Metabolites', 'Reactions', 'Reactions excluded from the TR property', 'Equilibrium constants', 'Targetfluxes', 'Concentration bounds', and 'Setpoint concentrations'. Both directories also contain the file "Ecoli.sbml", the network description in SBML format. The file "Biomax.txt" also residing in both directories contains the solution of the biomass maximization without the constraint of thermodynamic realizability as a tab-separated text file assigning a reaction identifier with a flux value if it is not zero.. Additionally the directory "FullyReversible" contains the file "TR-Biomax.txt" as the solution to the thermodynamically realizable biomass maximization together with the hypothetic metabolite concentrations compatible with the flux directions. [file 1752-0509-1-23-S2.zip › FullyReversible/Ecoli-model.txt]

Metabolites:
10fthf	10-Formyltetrahydrofolate
12dgrEC	1,2-Diacylglycerol_(E.coli)
12ppd-S	(S)-Propane-1,2-diol
12ppd-S(e)	(S)-Propane-1,2-diol
13dpg	3-Phospho-D-glyceroyl_phosphate
15dap	1,5-Diaminopentane
1pyr5c	1-Pyrroline-5-carboxylate
23ddhb	2,3-Dihydro-2,3-dihydroxybenzoate
23dhb	2,3-Dihydroxybenzoate
23dhba	(2,3-Dihydroxybenzoyl)adenylate
23dhdp	2,3-Dihydrodipicolinate
23dhmb	(R)-2,3-Dihydroxy-3-methylbutanoate
23dhmp	(R)-2,3-Dihydroxy-3-methylpentanoate
23doguln	2,3-Dioxo-L-gulonate
25aics	(S)-2-[5-Amino-1-(5-phospho-D-ribosyl)imidazole-4-carboxamido]succinate
25dkglcn	2,5-diketo-D-gluconate
25drapp	2,5-Diamino-6-(ribosylamino)-4-(3H)-pyrimidinone_5'-phosphate
26dap-LL	LL-2,6-Diaminoheptanedioate
26dap-M	meso-2,6-Diaminoheptanedioate
2ahbut	(S)-2-Aceto-2-hydroxybutanoate
2aobut	L-2-Amino-3-oxobutanoate
2cpr5p	1-(2-Carboxyphenylamino)-1-deoxy-D-ribulose_5-phosphate
2dda7p	2-Dehydro-3-deoxy-D-arabino-heptonate_7-phosphate
2ddg6p	2-Dehydro-3-deoxy-D-gluconate_6-phosphate
2ddglcn	2-Dehydro-3-deoxy-D-gluconate
2ddglcn(e)	2-Dehydro-3-deoxy-D-gluconate
2dh3dgal	2-Dehydro-3-deoxy-D-galactonate
2dh3dgal6p	2-Dehydro-3-deoxy-D-galactonate_6-phosphate
2dhglcn	2-Dehydro-D-gluconate
2dhguln	2-Dehydro-L-gulonate
2dhp	2-Dehydropantoate
2dmmq8	2-Demethylmenaquinone_8
2dmmql8	2-Demethylmenaquinol_8
2dr1p	2-Deoxy-D-ribose_1-phosphate
2dr5p	2-Deoxy-D-ribose_5-phosphate
2h3oppan	2-Hydroxy-3-oxopropanoate
2ippm	2-Isopropylmaleate
2kmb	2-keto-4-methylthiobutyrate
2mahmp	2-Methyl-4-amino-5-hydroxymethylpyrimidine_diphosphate
2mcacn	cis-2-Methylaconitate
2mcit	2-Methylcitrate
2me4p	2-C-methyl-D-erythritol_4-phosphate
2mecdp	2-C-methyl-D-erythritol_2,4-cyclodiphosphate
2obut	2-Oxobutanoate
2ohph	2-Octaprenyl-6-hydroxyphenol
2ombzl	2-Octaprenyl-6-methoxy-1,4-benzoquinol
2omhmbl	2-Octaprenyl-3-methyl-5-hydroxy-6-methoxy-1,4-benzoquinol
2ommbl	2-Octaprenyl3-methyl-6-methoxy-_1,4-benzoquinol
2omph	2-Octaprenyl-6-methoxyphenol
2oph	2-Octaprenylphenol
2p4c2me	2-phospho-4-(cytidine_5'-diphospho)-2-C-methyl-D-erythritol
2pg	D-Glycerate_2-phosphate
2pglyc	2-Phosphoglycolate
2shchc	2-Succinyl-6-hydroxy-2,4-cyclohexadiene-1-carboxylate
34hpp	3-(4-Hydroxyphenyl)pyruvate
3c2hmp	3-Carboxy-2-hydroxy-4-methylpentanoate
3c3hmp	3-Carboxy-3-hydroxy-4-methylpentanoate
3c4mop	3-Carboxy-4-methyl-2-oxopentanoate
3dgulnp	3-keto-L-gulonate-6-phosphate
3dhguln	3-Dehydro-L-gulonate
3dhq	3-Dehydroquinate
3dhsk	3-Dehydroshikimate
3hcinnm	3-hydroxycinnamic_acid
3hcinnm(e)	3-hydroxycinnamic_acid
3hmrsACP	R-3-hydroxy-myristoyl-ACP
3hpppn	3-(3-hydroxy-phenyl)propionate
3hpppn(e)	3-(3-hydroxy-phenyl)propionate
3ig3p	C'-(3-Indolyl)-glycerol_3-phosphate
3mob	3-Methyl-2-oxobutanoate
3mop	(S)-3-Methyl-2-oxopentanoate
3ophb	3-Octaprenyl-4-hydroxybenzoate
3pg	3-Phospho-D-glycerate
3php	3-Phosphohydroxypyruvate
3psme	5-O-(1-Carboxyvinyl)-3-phosphoshikimate
4abut	4-Aminobutanoate
4abut(e)	4-Aminobutanoate
4abutn	4-Aminobutanal
4abz	4-Aminobenzoate
4adcho	4-amino-4-deoxychorismate
4ahmmp	4-Amino-5-hydroxymethyl-2-methylpyrimidine
4ampm	4-Amino-2-methyl-5-phosphomethylpyrimidine
4c2me	4-(cytidine_5'-diphospho)-2-C-methyl-D-erythritol
4h2opntn	4-Hydroxy-2-oxopentanoate
4hba	4-Hydroxy-benzyl_alcohol
4hbz	4-Hydroxybenzoate
4hthr	4-Hydroxy-L-threonine
4mhetz	4-Methyl-5-(2-hydroxyethyl)-thiazole
4mop	4-Methyl-2-oxopentanoate
4mpetz	4-Methyl-5-(2-phosphoethyl)-thiazole
4pasp	4-Phospho-L-aspartate
4per	4-Phospho-D-erythronate
4ppan	D-4'-Phosphopantothenate
4ppcys	N-((R)-4-Phosphopantothenoyl)-L-cysteine
4r5au	4-(1-D-Ribitylamino)-5-aminouracil
5aizc	5-amino-1-(5-phospho-D-ribosyl)imidazole-4-carboxylate
5aop	5-Amino-4-oxopentanoate
5aprbu	5-Amino-6-(5'-phosphoribitylamino)uracil
5apru	5-Amino-6-(5'-phosphoribosylamino)uracil
5caiz	5-phosphoribosyl-5-carboxyaminoimidazole
5dglcn	5-Dehydro-D-gluconate
5dh4dglc	5-Dehydro-4-deoxy-D-glucarate
5mdr1p	5-Methylthio-5-deoxy-D-ribose_1-phosphate
5mdru1p	5-Methylthio-5-deoxy-D-ribulose_1-phosphate
5mta	5-Methylthioadenosine
5mthf	5-Methyltetrahydrofolate
5mtr	5-Methylthio-D-ribose
5prdmbz	N1-(5-Phospho-alpha-D-ribosyl)-5,6-dimethylbenzimidazole
6hmhpt	6-hydroxymethyl_dihydropterin
6hmhptpp	6-hydroxymethyl-dihydropterin_pyrophosphate
6pgc	6-Phospho-D-gluconate
6pgl	6-phospho-D-glucono-1,5-lactone
8aonn	8-Amino-7-oxononanoate
ACP	acyl_carrier_protein
N1aspmd	N1-Acetylspermidine
aacald	Aminoacetaldehyde
aacoa	Acetoacetyl-CoA
ac	Acetate
ac(e)	Acetate
acACP	Acetyl-ACP
acac	Acetoacetate
acac(e)	Acetoacetate
acald	Acetaldehyde
acald(e)	Acetaldehyde
accoa	Acetyl-CoA
acg5p	N-Acetyl-L-glutamyl_5-phosphate
acg5sa	N-Acetyl-L-glutamate_5-semialdehyde
acgam1p	N-Acetyl-D-glucosamine_1-phosphate
acgam6p	N-Acetyl-D-glucosamine_6-phosphate
acglu	N-Acetyl-L-glutamate
acmana	N-Acetyl-D-mannosamine
acmanap	N-Acetyl-D-mannosamine_6-phosphate
acnam	N-Acetylneuraminate
acon-T	trans-Aconitate
aconm	E-3-carboxy-2-pentenedioate_6-methyl_ester
acorn	N2-Acetyl-L-ornithine
acser	O-Acetyl-L-serine
actACP	Acetoacetyl-ACP
actp	Acetyl_phosphate
ade	Adenine
ade(e)	Adenine
adn	Adenosine
adn(e)	Adenosine
adocbi	Adenosyl_cobinamide
adocbip	Adenosyl_cobinamide_phosphate
adocbl	Adenosylcobalamin
adp	ADP
adpglc	ADPglucose
adphep-DD	ADP-D-glycero-D-manno-heptose
adphep-LD	ADP-L-glycero-D-manno-heptose
agdpcbi	Adenosine-GDP-cobinamide
agm	Agmatine
agpcEC	acyl-glycerophosphocholine_(E.coli)
agpeEC	acyl-glycerophosphoethanolamine_(E.coli)
agpgEC	acyl-glycerophosphoglycerol_(E.coli)
ahcys	S-Adenosyl-L-homocysteine
ahdt	2-Amino-4-hydroxy-6-(erythro-1,2,3-trihydroxypropyl)dihydropteridine_triphosphate
aicar	5-Amino-1-(5-Phospho-D-ribosyl)imidazole-4-carboxamide
air	5-amino-1-(5-phospho-D-ribosyl)imidazole
akg	2-Oxoglutarate
akg(e)	2-Oxoglutarate
ala-B	beta-Alanine
ala-D	D-Alanine
ala-D(e)	D-Alanine
ala-L	L-Alanine
ala-L(e)	L-Alanine
alaala	D-Alanyl-D-alanine
alac-S	(S)-2-Acetolactate
alltn	Allantoin
alltn(e)	Allantoin
alltt	Allantoate
altrn	D-Altronate
amet	S-Adenosyl-L-methionine
ametam	S-Adenosylmethioninamine
amob	S-Adenosyl-4-methylthio-2-oxobutanoate
amp	AMP
anth	Anthranilate
ap4a	P1,P4-Bis(5'-adenosyl)_tetraphosphate
ap5a	P1,P5-Bis(5'-adenosyl)_pentaphosphate
apgEC	acyl_phosphatidylglycerol_(E.coli)
apoACP	apoprotein_[acyl_carrier_protein]
aps	Adenosine_5'-phosphosulfate
ara5p	D-Arabinose_5-phosphate
arab-L	L-Arabinose
arab-L(e)	L-Arabinose
arbt6p	Arbutin_6-phosphate
arg-L	L-Arginine
argsuc	N(omega)-(L-Arginino)succinate
asn-L	L-Asparagine
asn-L(e)	L-Asparagine
asp-L	L-Aspartate
aspsa	L-Aspartate_4-semialdehyde
atp	ATP
bbtcoa	gamma-butyrobetainyl-CoA
betald	Betaine_aldehyde
btcoa	Butanoyl-CoA
btn	Biotin
btnso	d-biotin_d-sulfoxide
but	Butyrate_(n-C4:0)
but(e)	Butyrate_(n-C4:0)
camp	cAMP
cbasp	N-Carbamoyl-L-aspartate
cbi	Cobinamide
cbl1	Cob(I)alamin
cbp	Carbamoyl_phosphate
cdp	CDP
cdpdag1	CDPdiacylglycerol_(E_coli)
cdpea	CDPethanolamine
cechddd	cis-3-(3-carboxyethyl)-3,5-cyclohexadiene-1,2-diol
cenchddd	cis-3-(3-carboxyethenyl)-3,5-cyclohexadiene-1,2-diol
chol	Choline
chol(e)	Choline
chor	Chorismate
cinnm	trans-Cinnamate
cit	Citrate
citr-L	L-Citrulline
ckdo	CMP-3-deoxy-D-manno-octulosonate
clpnEC	Cardiolipin_(Ecoli)
cmp	CMP
co2	CO2
co2(e)	CO2
coa	Coenzyme_A
cpppg3	Coproporphyrinogen_III
crn	L-Carnitine
crncoa	Carnitinyl-CoA
csn	Cytosine
ctbt	crotonobetaine
ctbtcoa	crotonobetainyl-CoA
ctp	CTP
cyan	Cyanide
cynt	Cyanate
cys-L	L-Cysteine
cyst-L	L-Cystathionine
cytd	Cytidine
cytd(e)	Cytidine
dad-2	Deoxyadenosine
dadp	dADP
damp	dAMP
dann	7,8-Diaminononanoate
datp	dATP
db4p	3,4-dihydroxy-2-butanone_4-phosphate
dcamp	N6-(1,2-Dicarboxyethyl)-AMP
dcdp	dCDP
dcmp	dCMP
dctp	dCTP
dcyt	Deoxycytidine
ddcaACP	Dodecanoyl-ACP_(n-C12:0ACP)
dgdp	dGDP
dgmp	dGMP
dgsn	Deoxyguanosine
dgtp	dGTP
dha	Dihydroxyacetone
dha(e)	Dihydroxyacetone
dhap	Dihydroxyacetone_phosphate
dhcinnm	2,3-dihydroxicinnamic_acid
dhf	7,8-Dihydrofolate
dhna	1,4-Dihydroxy-2-naphthoate
dhnpt	2-Amino-4-hydroxy-6-(D-erythro-1,2,3-trihydroxypropyl)-7,8-dihydropteridine
dhor-S	(S)-Dihydroorotate
dhpmp	Dihydroneopterin_monophosphate
dhpppn	3-(2,3-Dihydroxyphenyl)propanoate
dhpt	Dihydropteroate
dhptd	4,5-dihydroxy-2,3-pentanedione
din	Deoxyinosine
dkmpp	2,3-diketo5-methylthio-1-phosphopentane
dmbzid	5,6-Dimethylbenzimidazole
dmlz	6,7-Dimethyl-8-(1-D-ribityl)lumazine
dmpp	Dimethylallyl_diphosphate
dms	Dimethyl_sulfide
dmso	Dimethyl_sulfoxide
dnad	Deamino-NAD+
dpcoa	Dephospho-CoA
dtbt	Dethiobiotin
dtdp	dTDP
dtdp4aaddg	dTDP-4-acetamido-4,6-dideoxy-D-galactose
dtdp4addg	dTDP-4-amino-4,6-dideoxy-D-glucose
dtdp4d6dg	dTDP-4-dehydro-6-deoxy-D-glucose
dtdp4d6dm	dTDP-4-dehydro-6-deoxy-L-mannose
dtdpglu	dTDPglucose
dtdprmn	dTDP-L-rhamnose
dtmp	dTMP
dttp	dTTP
dudp	dUDP
dump	dUMP
duri	Deoxyuridine
dutp	dUTP
dxyl	1-deoxy-D-xylulose
dxyl5p	1-deoxy-D-xylulose_5-phosphate
e4p	D-Erythrose_4-phosphate
ecaEC	Enterobacterial_common_antigen_polysaccharide_(Ecoli)
eig3p	D-erythro-1-(Imidazol-4-yl)glycerol_3-phosphate
enter	Enterochelin
etha	Ethanolamine
etoh	Ethanol
etoh(e)	Ethanol
f1p	D-Fructose_1-phosphate
f6p	D-Fructose_6-phosphate
fad	FAD
fadh2	FADH2
fc1p	L-Fuculose_1-phosphate
fcl-L	L-fuculose
fdp	D-Fructose_1,6-bisphosphate
fe2	Fe2+
fe2(e)	Fe2+
fgam	N2-Formyl-N1-(5-phospho-D-ribosyl)glycinamide
fmn	FMN
for	Formate
for(e)	Formate
fpram	2-(Formamido)-N1-(5-phospho-D-ribosyl)acetamidine
fprica	5-Formamido-1-(5-phospho-D-ribosyl)imidazole-4-carboxamide
frdp	Farnesyl_diphosphate
fru	D-Fructose
fruur	D-Fructuronate
fuc-L	L-Fucose
fuc-L(e)	L-Fucose
fum	Fumarate
g1p	D-Glucose_1-phosphate
g3p	Glyceraldehyde_3-phosphate
g3pc	sn-Glycero-3-phosphocholine
g3pe	sn-Glycero-3-phosphoethanolamine
g3pg	Glycerophosphoglycerol
g3pi	sn-Glycero-3-phospho-1-inositol
g3ps	Glycerophosphoserine
g6p	D-Glucose_6-phosphate
gal	D-Galactose
gal1p	alpha-D-Galactose_1-phosphate
galct-D	D-Galactarate
galct-D(e)	D-Galactarate
galctn-D	D-Galactonate
galctn-D(e)	D-Galactonate
galt1p	Galactitol_1-phosphate
galur	D-Galacturonate
galur(e)	D-Galacturonate
gam1p	D-Glucosamine_1-phosphate
gam6p	D-Glucosamine_6-phosphate
gar	N1-(5-Phospho-D-ribosyl)glycinamide
gbbtn	gamma-butyrobetaine
gcald	Glycolaldehyde
gdp	GDP
gdpddman	GDP-4-dehydro-6-deoxy-D-mannose
gdpfuc	GDP-L-fucose
gdpmann	GDP-D-mannose
gdpofuc	GDP-4-oxo-L-fucose
glc-D	D-Glucose
glc-D(e)	D-Glucose
glcn	D-Gluconate
glcn(e)	D-Gluconate
glcr	D-Glucarate
glcr(e)	D-Glucarate
glcur	D-Glucuronate
glcur(e)	D-Glucuronate
gln-L	L-Glutamine
glu-D	D-Glutamate
glu-L	L-Glutamate
glu-L(e)	L-Glutamate
glu1sa	L-Glutamate_1-semialdehyde
glu5p	L-Glutamate_5-phosphate
glu5sa	L-Glutamate_5-semialdehyde
glucys	gamma-L-Glutamyl-L-cysteine
glutrna	L-Glutamyl-tRNA(Glu)
glx	Glyoxylate
gly	Glycine
gly(e)	Glycine
glyald	D-Glyceraldehyde
glyald(e)	D-Glyceraldehyde
glyb	Glycine_betaine
glyb(e)	Glycine_betaine
glyc	Glycerol
glyc(e)	Glycerol
glyc-R	(R)-Glycerate
glyc3p	Glycerol_3-phosphate
glyclt	Glycolate
glyclt(e)	Glycolate
glycogen	glycogen
gmhep17bp	D-Glycero-D-manno-heptose_1,7-bisphosphate
gmhep1p	D-Glycero-D-manno-heptose_1-phosphate
gmhep7p	D-Glycero-D-manno-heptose_7-phosphate
gmp	GMP
gp4g	P1,P4-Bis(5'-guanosyl)_tetraphosphate
grdp	Geranyl_diphosphate
gsn	Guanosine
gthox	Oxidized_glutathione
gthrd	Reduced_glutathione
gtp	GTP
gtspmd	Glutathionylspermidine
gua	Guanine
gua(e)	Guanine
h	H+
h(e)	H+
h2	H2
h2mb4p	1-hydroxy-2-methyl-2--butenyl_4-diphosphate
h2o	H2O
h2o(e)	H2O
h2o2	Hydrogen_peroxide
h2s	Hydrogen_sulfide
hco3	Bicarbonate
hcys-L	L-Homocysteine
hdca	Hexadecanoate_(n-C16:0)
hdcea	hexadecenoate_(n-C16:1)
hdeACP	Hexadecenoyl-ACP_(n-C16:1ACP)
hemeO	Heme_O
his-L	L-Histidine
his-L(e)	L-Histidine
hisp	L-Histidinol_phosphate
histd	L-Histidinol
hkndd	2-Hydroxy-6-oxonona-2,4-diene-1,9-dioate
hkntd	2-hydroxy-6-ketononatrienedioate
hmbil	Hydroxymethylbilane
hmfurn	4-hydroxy-5-methyl-3(2H)-furanone
hom-L	L-Homoserine
hpyr	Hydroxypyruvate
hqn	Hydroquinone
hxan	Hypoxanthine
hxan(e)	Hypoxanthine
iasp	Iminoaspartate
ichor	Isochorismate
icit	Isocitrate
idon-L	L-Idonate
idon-L(e)	L-Idonate
idp	IDP
ile-L	L-Isoleucine
ile-L(e)	L-Isoleucine
imacp	3-(Imidazol-4-yl)-2-oxopropyl_phosphate
imp	IMP
indole	Indole
indole(e)	Indole
inost	myo-Inositol
ins	Inosine
ins(e)	Inosine
ipdp	Isopentenyl_diphosphate
itp	ITP
k	K+
k(e)	K+
kdo	3-Deoxy-D-manno-2-octulosonate
kdo2lipid4	KDO(2)-lipid_IV(A)
kdo2lipid4L	KDO(2)-lipid_IV(A)_with_laurate
kdo2lipid4p	KDO(2)-lipid_IV(A)_with_palmitoleoyl
kdo8p	3-Deoxy-D-manno-octulosonate_8-phosphate
kdolipid4	KDO-lipid_IV(A)
lac-D	D-Lactate
lac-D(e)	D-Lactate
lac-L	L-Lactate
lac-L(e)	L-Lactate
lald-L	L-Lactaldehyde
lcts	Lactose
lcts(e)	Lactose
leu-L	L-Leucine
leu-L(e)	L-Leucine
lgt-S	(R)-S-Lactoylglutathione
lipa	KDO(2)-lipid_(A)
lipacold	cold_adapted_KDO(2)-lipid_(A)
lipidA	2,3-Bis(3-hydroxytetradecanoyl)-D-glucosaminyl-1,6-beta-D-2,3-bis(3-hydroxytetradecanoyl)-beta-D-glucosaminyl_1-phosphate
lipidAds	Lipid_A_Disaccharide
lipidX	2,3-Bis(3-hydroxytetradecanoyl)-beta-D-glucosaminyl_1-phosphate
lpsEC	lipopolysaccharide_(Ecoli)
lys-L	L-Lysine
lys-L(e)	L-Lysine
mal-L	L-Malate
malACP	Malonyl-[acyl-carrier_protein]
malcoa	Malonyl-CoA
malt	Maltose
malthp	Maltoheptaose
malthx	Maltohexaose
maltpt	Maltopentaose
malttr	Maltotriose
maltttr	Maltotetraose
man1p	D-Mannose_1-phosphate
man6p	D-Mannose_6-phosphate
mana	D-Mannonate
melib	Melibiose
met-L	L-Methionine
methf	5,10-Methenyltetrahydrofolate
mi1p-D	1D-myo-Inositol_1-phosphate
micit	methylisocitrate
mlthf	5,10-Methylenetetrahydrofolate
mmcoa-R	(R)-Methylmalonyl-CoA
mmcoa-S	(S)-Methylmalonyl-CoA
mnl1p	D-Mannitol_1-phosphate
mql8	Menaquinol_8
mqn8	Menaquinone_8
mthgxl	Methylglyoxal
myrsACP	Myristoyl-ACP_(n-C14:0ACP)
n8aspmd	N8-Acetylspermidine
na1	Sodium
na1(e)	Sodium
nac	Nicotinate
nad	Nicotinamide_adenine_dinucleotide
nadh	Nicotinamide_adenine_dinucleotide_-_reduced
nadp	Nicotinamide_adenine_dinucleotide_phosphate
nadph	Nicotinamide_adenine_dinucleotide_phosphate_-_reduced
ncam	Nicotinamide
nh4	NH4plus
nh4(e)	NH4plus
nicrnt	Nicotinate_D-ribonucleotide
nmn	NMN
no2	Nitrite
no2(e)	Nitrite
no3	Nitrate
o2	O2
o2(e)	O2
o2neg	Superoxide_anion
oaa	Oxaloacetate
ocdca	octadecanoate_(n-C18:0)
ocdcea	octadecenoate_(n-C18:1)
octdp	all-trans-Octaprenyl_diphosphate
octeACP	Octadecenoyl-ACP_(n-C18:1ACP)
ohpb	2-Oxo-3-hydroxy-4-phosphobutanoate
op4en	2-Oxopent-4-enoate
orn	Ornithine
orot	Orotate
orot5p	Orotidine_5'-phosphate
paEC	phosphatidate_(E.coli)
pac	Phenylacetic_acid
pacald	Phenylacetaldehyde
palmACP	Palmitoyl-ACP_(n-C16:0ACP)
pan4p	Pantetheine_4'-phosphate
pant-R	(R)-Pantoate
pap	Adenosine_3',5'-bisphosphate
paps	3'-Phosphoadenylyl_sulfate
pcEC	Phosphatidylcholine_(E.coli)
pdx5p	Pyridoxine_5'-phosphate
peEC	Phosphatidylethanolamine_(Ecoli)
peamn	Phenethylamine
pep	Phosphoenolpyruvate
peptidoEC	Peptidoglycan_subunit_of_Escherichia_coli
pgEC	Phospatidylglycerol_(Ecoli)
pgpEC	Phosphatidylglycerophosphate_(Ecoli)
phaccoa	Phenylacetyl-CoA
phe-L	L-Phenylalanine
phe-L(e)	L-Phenylalanine
pheme	Protoheme
phom	O-Phospho-L-homoserine
phpyr	Phenylpyruvate
phthr	O-Phospho-4-hydroxy-L-threonine
pi	Phosphate
pi(e)	Phosphate
pmcoa	Pimeloyl-CoA
pnto-R	(R)-Pantothenate
pnto-R(e)	(R)-Pantothenate
ppa	Propionate
ppap	Propanoyl_phosphate
ppbng	Porphobilinogen
ppcoa	Propanoyl-CoA
pphn	Prephenate
ppi	Diphosphate
ppp9	Protoporphyrin
pppg9	Protoporphyrinogen_IX
pppi	Inorganic_triphosphate
pppn	Phenylpropanoate
pppn(e)	Phenylpropanoate
pram	5-Phospho-beta-D-ribosylamine
pran	N-(5-Phospho-D-ribosyl)anthranilate
prbamp	1-(5-Phosphoribosyl)-AMP
prbatp	1-(5-Phosphoribosyl)-ATP
prfp	1-(5-Phosphoribosyl)-5-[(5-phosphoribosylamino)methylideneamino]imidazole-4-carboxamide
prlp	5-[(5-phospho-1-deoxyribulos-1-ylamino)methylideneamino]-1-(5-phosphoribosyl)imidazole-4-carboxamide
pro-L	L-Proline
pro-L(e)	L-Proline
prpp	5-Phospho-alpha-D-ribose_1-diphosphate
psEC	phosphatidylserine_(Ecoli)
pser-L	O-Phospho-L-serine
ptrc	Putrescine
ptrc(e)	Putrescine
pyam5p	Pyridoxamine_5'-phosphate
pydam	Pyridoxamine
pydx	Pyridoxal
pydx5p	Pyridoxal_5'-phosphate
pydxn	Pyridoxine
pyr	Pyruvate
pyr(e)	Pyruvate
q8	Ubiquinone-8
q8h2	Ubiquinol-8
quln	Quinolinate
r1p	alpha-D-Ribose_1-phosphate
r5p	alpha-D-Ribose_5-phosphate
rbl-L	L-Ribulose
rdmbzi	N1-(alpha-D-ribosyl)-5,6-dimethylbenzimidazole
rhcys	S-Ribosyl-L-homocysteine
rib-D	D-Ribose
ribflv	Riboflavin
rml	L-Rhamnulose
rml1p	L-Rhamnulose_1-phosphate
rmn	L-Rhamnose
ru5p-D	D-Ribulose_5-phosphate
ru5p-L	L-Ribulose_5-phosphate
s7p	Sedoheptulose_7-phosphate
sbt6p	D-Sorbitol_6-phosphate
sbzcoa	O-Succinylbenzoyl-CoA
seln	Selenide
selnp	Selenophosphate
ser-D	D-Serine
ser-D(e)	D-Serine
ser-L	L-Serine
ser-L(e)	L-Serine
seramp	L-seryl-AMP
shcl	Sirohydrochlorin
sheme	Siroheme
skm	Shikimate
skm5p	Shikimate_5-phosphate
sl26da	N-Succinyl-LL-2,6-diaminoheptanedioate
sl2a6o	N-Succinyl-2-L-amino-6-oxoheptanedioate
so3	Sulfite
so4	Sulfate
so4(e)	Sulfate
spmd	Spermidine
srch	Sirochlorin
ssaltpp	Succinate_semialdehyde-thiamin_diphosphate_anion
suc6p	Sucrose_6-phosphate
sucarg	N2-Succinyl-L-arginine
sucbz	o-Succinylbenzoate
succ	Succinate
succ(e)	Succinate
succoa	Succinyl-CoA
sucglu	N2-Succinyl-L-glutamate
sucgsa	N2-Succinyl-L-glutamate_5-semialdehyde
suchms	O-Succinyl-L-homoserine
sucorn	N2-Succinyl-L-ornithine
sucsal	Succinic_semialdehyde
tag6p-D	D-Tagatose_6-phosphate
tagdp-D	D-Tagatose_1,6-biphosphate
tagur	D-Tagaturonate
tartr-L	L-tartrate
taur	Taurine
tcynt	Thiocyanate
tdeACP	Tetradecenoyl-ACP_(n-C14:1ACP)
thdp	2,3,4,5-Tetrahydrodipicolinate
thf	5,6,7,8-Tetrahydrofolate
thm	Thiamin
thmmp	Thiamin_monophosphate
thmpp	Thiamine_diphosphate
thr-L	L-Threonine
thr-L(e)	L-Threonine
thym	Thymine
thymd	Thymidine
thymd(e)	Thymidine
tma	Trimethylamine
tmao	Trimethylamine_N-oxide
trdox	Oxidized_thioredoxin
trdrd	Reduced_thioredoxin
tre	Trehalose
tre6p	alpha,alpha'-Trehalose_6-phosphate
trnaglu	tRNA_(Glu)
trp-L	L-Tryptophan
trp-L(e)	L-Tryptophan
tsul	Thiosulfate
ttdca	tetradecanoate_(n-C14:0)
ttdcea	tetradecenoate_(n-C14:1)
tyr-L	L-Tyrosine
tyr-L(e)	L-Tyrosine
u23ga	UDP-2,3-bis(3-hydroxytetradecanoyl)glucosamine
u3aga	UDP-3-O-(3-hydroxytetradecanoyl)-N-acetylglucosamine
u3hga	UDP-3-O-(3-hydroxytetradecanoyl)-D-glucosamine
uaagmda	Undecaprenyl-diphospho-N-acetylmuramoyl-(N-acetylglucosamine)-L-ala-D-glu-meso-2,6-diaminopimeloyl-D-ala-D-ala
uaccg	UDP-N-acetyl-3-O-(1-carboxyvinyl)-D-glucosamine
uacgam	UDP-N-acetyl-D-glucosamine
uacmam	UDP-N-acetyl-D-mannosamine
uacmamu	UDP-N-acetyl-D-mannosaminouronate
uagmda	Undecaprenyl-diphospho-N-acetylmuramoyl-L-alanyl-D-glutamyl-meso-2,6-diaminopimeloyl-D-alanyl-D-alanine
uama	UDP-N-acetylmuramoyl-L-alanine
uamag	UDP-N-acetylmuramoyl-L-alanyl-D-glutamate
uamr	UDP-N-acetylmuramate
udcpdp	Undecaprenyl_diphosphate
udcpp	Undecaprenyl_phosphate
udp	UDP
udpg	UDPglucose
udpgal	UDPgalactose
udpgalfur	UDP-D-galacto-1,4-furanose
udpglcur	UDP-D-glucuronate
ugmd	UDP-N-acetylmuramoyl-L-alanyl-D-gamma-glutamyl-meso-2,6-diaminopimelate
ugmda	UDP-N-acetylmuramoyl-L-alanyl-D-glutamyl-meso-2,6-diaminopimeloyl-D-alanyl-D-alanine
ump	UMP
unaga	Undecaprenyl_diphospho_N-acetyl-glucosamine
unagamu	Undecaprenyl-diphospho-N-acetylglucosamine-N-acetylmannosaminuronate
unagamuf	Undecaprenyl-diphospho_N-acetylglucosamine-N-acetylmannosaminuronate-N-acetamido-4,6-dideoxy-D-galactose
uppg3	Uroporphyrinogen_III
ura	Uracil
ura(e)	Uracil
urdglyc	(-)-Ureidoglycolate
urea	Urea
urea(e)	Urea
uri	Uridine
uri(e)	Uridine
utp	UTP
val-L	L-Valine
val-L(e)	L-Valine
xan	Xanthine
xan(e)	Xanthine
xmp	Xanthosine_5'-phosphate
xtsn	Xanthosine
xtsn(e)	Xanthosine
xu5p-D	D-Xylulose_5-phosphate
xu5p-L	L-Xylulose_5-phosphate
xyl-D	D-Xylose
xylu-D	D-Xylulose
Reactions:
identifier	equilibrium constant	reaction
ALATA_L	1	1 akg + 1 ala-L <--> 1 glu-L + 1 pyr
ALAR	1	1 ala-L <--> 1 ala-D
ASNN	41.6858	1 asn-L + 1 h2o <--> 1 asp-L + 1 nh4
ASNS2	9.62863	1 asp-L + 1 atp + 1 nh4 <--> 1 amp + 1 asn-L + 1 ppi
ASNS1	401.377	1 asp-L + 1 atp + 1 gln-L + 1 h2o <--> 1 amp + 1 asn-L + 1 glu-L + 1 ppi
ASPT	0.117607	1 asp-L <--> 1 fum + 1 nh4
ASPTA	1	1 akg + 1 asp-L <--> 1 glu-L + 1 oaa
VPAMT	1	1 3mob + 1 ala-L <--> 1 pyr + 1 val-L
DAAD	760.792	1 ala-D + 1 fad + 1 h2o <--> 1 fadh2 + 1 nh4 + 1 pyr
ALARi	1	1 ala-L <--> 1 ala-D
FFSD	5.90776	1 h2o + 1 suc6p <--> 1 fru + 1 g6p
A5PISO	0.664618	1 ru5p-D <--> 1 ara5p
MME	1	1 mmcoa-R <--> 1 mmcoa-S
MICITD	3.59273	1 2mcacn + 1 h2o <--> 1 micit
ALCD19	97.7853	1 glyald + 1 nadh <--> 1 glyc + 1 nad
LCADi	2733.33	1 h2o + 1 lald-L + 1 nad <--> 1 lac-L + 1 nadh
TGBPA	0.00776528	1 tagdp-D <--> 1 dhap + 1 g3p
LCAD	2733.33	1 h2o + 1 lald-L + 1 nad <--> 1 lac-L + 1 nadh
ALDD2x	2733.33	1 acald + 1 h2o + 1 nad <--> 1 ac + 1 nadh
ARAI	1.35251	1 arab-L <--> 1 rbl-L
RBK_L1	30.2783	1 atp + 1 rbl-L <--> 1 adp + 1 ru5p-L
RBP4E	1	1 ru5p-L <--> 1 xu5p-D
ACACCT	1	1 acac + 1 accoa <--> 1 aacoa + 1 ac
BUTCT	1	1 accoa + 1 but <--> 1 ac + 1 btcoa
AB6PGH	1.29377	1 arbt6p + 1 h2o <--> 1 g6p + 1 hqn
PMANM	2.70394	1 man1p <--> 1 man6p
PPM2	2.70394	1 2dr1p <--> 1 2dr5p
PPM	2.70394	1 r1p <--> 1 r5p
DRPA	0.124045	1 2dr5p <--> 1 acald + 1 g3p
GALCTND	5919.13	1 galctn-D <--> 1 2dh3dgal + 1 h2o
DDPGALA	0.0604159	1 2dh3dgal6p <--> 1 g3p + 1 pyr
DDGALK	43.1933	1 2dh3dgal + 1 atp <--> 1 2dh3dgal6p + 1 adp
DHAPT	6883.94	1 dha + 1 pep <--> 1 dhap + 1 pyr
FAO4	0.0116837	1 btcoa + 1 fad + 1 h2o + 1 nad <--> 1 aacoa + 1 fadh2 + 1 nadh
ALDD19x	2733.33	1 h2o + 1 nad + 1 pacald <--> 1 nadh + 1 pac
FRUK	43.1933	1 atp + 1 f1p <--> 1 adp + 1 fdp
FCLPA	0.0281474	1 fc1p <--> 1 dhap + 1 lald-L
FCI	1	1 fuc-L <--> 1 fcl-L
FCLK	15.9743	1 atp + 1 fcl-L <--> 1 adp + 1 fc1p
LCAR	97.7853	1 lald-L + 1 nadh <--> 1 12ppd-S + 1 nad
UDPG4E	1	1 udpg <--> 1 udpgal
GALKr	15.9743	1 atp + 1 gal <--> 1 adp + 1 gal1p
UGLT	1	1 gal1p + 1 udpg <--> 1 g1p + 1 udpgal
GALU	1.28233	1 g1p + 1 utp <--> 1 ppi + 1 udpg
GALCTD	5919.13	1 galct-D <--> 1 5dh4dglc + 1 h2o
GLTPD	0.0416058	1 galt1p + 1 nad <--> 1 nadh + 1 tag6p-D
GLYCTO2	63403.9	1 glyclt + 1 q8 <--> 1 glx + 1 q8h2
GLYCTO3	3.01958e+06	1 glyclt + 1 mqn8 <--> 1 glx + 1 mql8
GLYCTO4	43662.6	1 2dmmq8 + 1 glyclt <--> 1 2dmmql8 + 1 glx
GLYCDx	0.0153868	1 glyc + 1 nad <--> 1 dha + 1 nadh
GLYK	43.1933	1 atp + 1 glyc <--> 1 adp + 1 glyc3p
PGLYCP	5.21704	1 2pglyc + 1 h2o <--> 1 glyclt + 1 pi
G3PD2	0.0153868	1 glyc3p + 1 nadp <--> 1 dhap + 1 nadph
GLCRAL	0.0604159	1 5dh4dglc <--> 1 2h3oppan + 1 pyr
DHPPD	0.956565	1 cechddd + 1 nad <--> 1 dhpppn + 1 nadh
DHCIND	0.956565	1 cenchddd + 1 nad <--> 1 dhcinnm + 1 nadh
PPPNDO	5.4011e+31	1 nadh + 1 o2 + 1 pppn <--> 1 cechddd + 1 nad
CINNDO	5.4011e+31	1 cinnm + 1 nadh + 1 o2 <--> 1 cenchddd + 1 nad
HPYRI	0.664618	1 hpyr <--> 1 2h3oppan
IDOND	64.9907	1 5dglcn + 1 nadh <--> 1 idon-L + 1 nad
IDOND2	64.9907	1 5dglcn + 1 nadph <--> 1 idon-L + 1 nadp
GNK	43.1933	1 atp + 1 glcn <--> 1 6pgc + 1 adp
5DGLCNR	64.9907	1 5dglcn + 1 nadph <--> 1 glcn + 1 nadp
DDGLK	43.1933	1 2ddglcn + 1 atp <--> 1 2ddg6p + 1 adp
LACZ	13.2563	1 h2o + 1 lcts <--> 1 gal + 1 glc-D
MLTP1	0.948107	1 maltpt + 1 pi <--> 1 g1p + 1 maltttr
MLTP2	0.948107	1 malthx + 1 pi <--> 1 g1p + 1 maltpt
MLTP3	0.948107	1 malthp + 1 pi <--> 1 g1p + 1 malthx
AMALT1	1	1 malt + 1 malttr <--> 1 glc-D + 1 maltttr
AMALT2	1	1 malt + 1 maltttr <--> 1 glc-D + 1 maltpt
AMALT3	1	1 malt + 1 maltpt <--> 1 glc-D + 1 malthx
AMALT4	1	1 malt + 1 malthx <--> 1 glc-D + 1 malthp
MLTG1	13.2563	1 h2o + 1 malttr <--> 1 glc-D + 1 malt
MLTG2	13.2563	1 h2o + 1 maltttr <--> 1 glc-D + 1 malttr
MLTG3	13.2563	1 h2o + 1 maltpt <--> 1 glc-D + 1 maltttr
MLTG4	13.2563	1 h2o + 1 malthx <--> 1 glc-D + 1 maltpt
MLTG5	13.2563	1 h2o + 1 malthp <--> 1 glc-D + 1 malthx
MAN6PI	1.35251	1 man6p <--> 1 f6p
GALS3	2.85193	1 h2o + 1 melib <--> 1 gal + 1 glc-D
3HCINNMH	6.96855e+36	1 3hcinnm + 1 nadh + 1 o2 <--> 1 dhcinnm + 1 h2o + 1 nad
3HPPPNH	6.96855e+36	1 3hpppn + 1 nadh + 1 o2 <--> 1 dhpppn + 1 h2o + 1 nad
DHCINDO	5.84046e+28	1 dhcinnm + 1 o2 <--> 1 hkntd
HPPPNDO	5.84046e+28	1 dhpppn + 1 o2 <--> 1 hkndd
HKNDDH	56992.2	1 h2o + 1 hkndd <--> 1 op4en + 1 succ
HKNTDH	56992.2	1 h2o + 1 hkntd <--> 1 fum + 1 op4en
OP4ENH	2131.54	1 h2o + 1 op4en <--> 1 4h2opntn
HOPNTAL	0.0604159	1 4h2opntn <--> 1 acald + 1 pyr
ACALDi	29.2216	1 acald + 1 coa + 1 nad <--> 1 accoa + 1 nadh
M1PD	0.0416058	1 mnl1p + 1 nad <--> 1 f6p + 1 nadh
AGDC	12.9077	1 acgam6p + 1 h2o <--> 1 ac + 1 gam6p
G6PDA	0.228938	1 gam6p + 1 h2o <--> 1 f6p + 1 nh4
ACNML	0.85226	1 acnam <--> 1 acmana + 1 pyr
TRE6PS	1.47813	1 g6p + 1 udpg <--> 1 tre6p + 1 udp
TRE6PP	5.21704	1 h2o + 1 tre6p <--> 1 pi + 1 tre
PACCOAL	4.32936	1 atp + 1 coa + 1 pac <--> 1 amp + 1 phaccoa + 1 ppi
PFK_2	43.1933	1 atp + 1 tag6p-D <--> 1 adp + 1 tagdp-D
PGMT	2.70394	1 g1p <--> 1 g6p
MCITL2	0.228938	1 micit <--> 1 pyr + 1 succ
MCITS	404.963	1 h2o + 1 oaa + 1 ppcoa <--> 1 2mcit + 1 coa
MCITD	0.27834	1 2mcit <--> 1 2mcacn + 1 h2o
ACCOAL	2.4091	1 atp + 1 coa + 1 ppa <--> 1 adp + 1 pi + 1 ppcoa
PTA2	0.0269249	1 pi + 1 ppcoa <--> 1 coa + 1 ppap
RBK	43.1933	1 atp + 1 rib-D <--> 1 adp + 1 r5p
RMI	0.500202	1 rmn <--> 1 rml
RMK	43.1933	1 atp + 1 rml <--> 1 adp + 1 rml1p
RMPA	0.0209969	1 rml1p <--> 1 dhap + 1 lald-L
MMM2	0.619036	1 succoa <--> 1 mmcoa-R
KG6PDC	15.9743	1 3dgulnp <--> 1 co2 + 1 xu5p-L
X5PL3E	1	1 xu5p-L <--> 1 ru5p-L
SBTPD	0.0416058	1 nad + 1 sbt6p <--> 1 f6p + 1 nadh
TAUDO	4.66445e+33	1 akg + 1 o2 + 1 taur <--> 1 aacald + 1 co2 + 1 so3 + 1 succ
PPAKr	15.2804	1 adp + 1 ppap <--> 1 atp + 1 ppa
OBTFL	50.6811	1 2obut + 1 coa <--> 1 for + 1 ppcoa
TRE6PH	13.2563	1 h2o + 1 tre6p <--> 1 g6p + 1 glc-D
TREH	13.2563	1 h2o + 1 tre <--> 2 glc-D
TARTD	5919.13	1 tartr-L <--> 1 h2o + 1 oaa
PEAMNO	7.50288e+08	1 h2o + 1 o2 + 1 peamn <--> 1 h2o2 + 1 nh4 + 1 pacald
ALTRH	5919.13	1 altrn <--> 1 2ddglcn + 1 h2o
TAGURr	0.0416058	1 altrn + 1 nad <--> 1 nadh + 1 tagur
GUI1	1.35251	1 glcur <--> 1 fruur
GUI2	1.35251	1 galur <--> 1 tagur
MNNH	5919.13	1 mana <--> 1 2ddglcn + 1 h2o
MANAO	0.0416058	1 mana + 1 nad <--> 1 fruur + 1 nadh
XYLI2i	0.739364	1 fru <--> 1 glc-D
XYLI1	1.35251	1 xyl-D <--> 1 xylu-D
XYLK	30.2783	1 atp + 1 xylu-D <--> 1 adp + 1 xu5p-D
DKGLCNR1	64.9907	1 25dkglcn + 1 nadph <--> 1 2dhguln + 1 nadp
HPYRRx	64.9907	1 hpyr + 1 nadh <--> 1 glyc-R + 1 nad
HPYRRy	64.9907	1 hpyr + 1 nadph <--> 1 glyc-R + 1 nadp
GLCRD	5919.13	1 glcr <--> 1 5dh4dglc + 1 h2o
MMCD	74.2514	1 mmcoa-S <--> 1 co2 + 1 ppcoa
PPCSCT	1	1 ppcoa + 1 succ <--> 1 ppa + 1 succoa
DKGLCNR2y	64.9907	1 25dkglcn + 1 nadph <--> 1 5dglcn + 1 nadp
2DGLCNRx	64.9907	1 2dhglcn + 1 nadh <--> 1 glcn + 1 nad
2DGLCNRy	64.9907	1 2dhglcn + 1 nadph <--> 1 glcn + 1 nadp
DKGLCNR2x	64.9907	1 25dkglcn + 1 nadh <--> 1 5dglcn + 1 nad
2DGULRx	64.9907	1 2dhguln + 1 nadh <--> 1 idon-L + 1 nad
2DGULRy	64.9907	1 2dhguln + 1 nadph <--> 1 idon-L + 1 nadp
DOGULNR	64.9907	1 23doguln + 1 nadh <--> 1 3dhguln + 1 nad
ICL	0.0975967	1 icit <--> 1 glx + 1 succ
MALS	1534.56	1 accoa + 1 glx + 1 h2o <--> 1 coa + 1 mal-L
ME2	0.707249	1 mal-L + 1 nadp <--> 1 co2 + 1 nadph + 1 pyr
PPCK	0.288406	1 atp + 1 oaa <--> 1 adp + 1 co2 + 1 pep
PPA	125.393	1 h2o + 1 ppi <--> 2 pi
PPC	774.415	1 co2 + 1 h2o + 1 pep <--> 1 oaa + 1 pi
ME1	0.707249	1 mal-L + 1 nad <--> 1 co2 + 1 nadh + 1 pyr
MDRPD	5919.13	1 5mdru1p <--> 1 dkmpp + 1 h2o
DKMPPD2	1.9738e+17	1 dkmpp + 3 h2o <--> 1 2kmb + 1 for + 1 pi
PTRCTA	0.142986	1 akg + 1 ptrc <--> 1 4abutn + 1 glu-L
SSALx	2733.33	1 h2o + 1 nad + 1 sucsal <--> 1 nadh + 1 succ
ABUTD	2733.33	1 4abutn + 1 h2o + 1 nad <--> 1 4abut + 1 nadh
MTRK	15.9743	1 5mtr + 1 atp <--> 1 5mdr1p + 1 adp
MTRI	0.939724	1 5mdr1p <--> 1 5mdru1p
DKMPPD	6.49906e+47	1 dkmpp + 1 h2o + 1 o2 <--> 1 2kmb + 1 for + 1 pi
G5SADs	17031.6	1 glu5sa <--> 1 1pyr5c + 1 h2o
UNK3	1	1 2kmb + 1 glu-L <--> 1 akg + 1 met-L
ACGS	7.24663	1 accoa + 1 glu-L <--> 1 acglu + 1 coa
ACGK	0.0654433	1 acglu + 1 atp <--> 1 acg5p + 1 adp
AGPR	0.793807	1 acg5sa + 1 nadp + 1 pi <--> 1 acg5p + 1 nadph
ACOTA	0.142986	1 acorn + 1 akg <--> 1 acg5sa + 1 glu-L
NACODA	12.9077	1 acg5sa + 1 h2o <--> 1 ac + 1 glu5sa
ACODA	12.9077	1 acorn + 1 h2o <--> 1 ac + 1 orn
ARGSS	0.230981	1 asp-L + 1 atp + 1 citr-L <--> 1 amp + 1 argsuc + 1 ppi
ARGSL	0.0364164	1 argsuc <--> 1 arg-L + 1 fum
OCBT	266.766	1 cbp + 1 orn <--> 1 citr-L + 1 pi
AST	7.24663	1 arg-L + 1 succoa <--> 1 coa + 1 sucarg
SOTA	0.142986	1 akg + 1 sucorn <--> 1 glu-L + 1 sucgsa
SADH	13048.2	2 h2o + 1 sucarg <--> 1 co2 + 2 nh4 + 1 sucorn
SGSAD	2733.33	1 h2o + 1 nad + 1 sucgsa <--> 1 nadh + 1 sucglu
SGDS	12.9077	1 h2o + 1 sucglu <--> 1 glu-L + 1 succ
CBPS	1677.03	2 atp + 1 gln-L + 1 h2o + 1 hco3 <--> 2 adp + 1 cbp + 1 glu-L + 1 pi
SSALy	2733.33	1 h2o + 1 nadp + 1 sucsal <--> 1 nadph + 1 succ
ABTA	0.142986	1 4abut + 1 akg <--> 1 glu-L + 1 sucsal
GSPMDA	12.9077	1 gtspmd + 1 h2o <--> 1 gthrd + 1 spmd
GSPMDS	17.4579	1 atp + 1 gthrd + 1 spmd <--> 1 adp + 1 gtspmd + 1 pi
MTAN	4.60707	1 5mta + 1 h2o <--> 1 5mtr + 1 ade
G5SD	1.25975	1 glu5p + 1 nadph <--> 1 glu5sa + 1 nadp + 1 pi
GLU5K	0.0654433	1 atp + 1 glu-L <--> 1 adp + 1 glu5p
P5CR	2.12743	1 1pyr5c + 1 nadph <--> 1 nadp + 1 pro-L
P5CD	0.159066	1 1pyr5c + 2 h2o + 1 nad <--> 1 glu-L + 1 nadh
PROD2	136088	1 fad + 1 pro-L <--> 1 1pyr5c + 1 fadh2
ARGDC	74.2514	1 arg-L <--> 1 agm + 1 co2
AGMT	71.6591	1 agm + 1 h2o <--> 1 ptrc + 1 urea
ORNDC	74.2514	1 orn <--> 1 co2 + 1 ptrc
ADMDCr	74.2514	1 amet <--> 1 ametam + 1 co2
SPMS	1	1 ametam + 1 ptrc --> 1 5mta + 1 spmd
SPMDAT1	7.24663	1 accoa + 1 spmd <--> 1 N1aspmd + 1 coa
SPMDAT2	7.24663	1 accoa + 1 spmd <--> 1 coa + 1 n8aspmd
ORNTA	0.142986	1 akg + 1 orn <--> 1 glu-L + 1 glu5sa
PPTGS	367971	1 uaagmda <--> 1 peptidoEC + 1 udcpdp
UDCPDP	225.343	1 h2o + 1 udcpdp <--> 1 pi + 1 udcpp
KDOPP	24.4659	1 h2o + 1 kdo8p <--> 1 kdo + 1 pi
PEPTEC	0.0231517	1 cmp + 0.02 peEC <--> 0.02 12dgrEC + 1 cdpea
PAPAEC	5.21704	1 h2o + 0.02 paEC <--> 0.02 12dgrEC + 1 pi
ECAPEC	367971	1 unagamuf <--> 1 ecaEC + 1 udcpdp
AACPS1	4.32936	1 ACP + 1 atp + 1 ttdca <--> 1 amp + 1 myrsACP + 1 ppi
AACPS2	4.32936	1 ACP + 1 atp + 1 ttdcea <--> 1 amp + 1 ppi + 1 tdeACP
AACPS3	4.32936	1 ACP + 1 atp + 1 hdca <--> 1 amp + 1 palmACP + 1 ppi
AACPS4	4.32936	1 ACP + 1 atp + 1 hdcea <--> 1 amp + 1 hdeACP + 1 ppi
AACPS5	22.788	1 ACP + 1 atp + 1 ocdcea <--> 1 amp + 1 octeACP + 1 ppi
ALAALAr	17.4579	2 ala-D + 1 atp <--> 1 adp + 1 alaala + 1 pi
DAGKEC	43.1933	0.02 12dgrEC + 1 atp <--> 1 adp + 0.02 paEC
ETHAAL	415.897	1 etha <--> 1 acald + 1 nh4
GDMANE	1	1 gdpddman <--> 1 gdpofuc
GOFUCR	4.44626	1 gdpofuc + 1 nadph <--> 1 gdpfuc + 1 nadp
GALUi	1.28233	1 g1p + 1 utp <--> 1 ppi + 1 udpg
UDPGALM	1.43927	1 udpgal <--> 1 udpgalfur
GF6PTA	182.08	1 f6p + 1 gln-L <--> 1 gam6p + 1 glu-L
UAGDP	1.28233	1 acgam1p + 1 utp <--> 1 ppi + 1 uacgam
G1PACT	7.24663	1 accoa + 1 gam1p <--> 1 acgam1p + 1 coa
GPDDA1	4.21554	1 g3pc + 1 h2o <--> 1 chol + 1 glyc3p
GPDDA2	4.21554	1 g3pe + 1 h2o <--> 1 etha + 1 glyc3p
GPDDA3	4.21554	1 g3ps + 1 h2o <--> 1 glyc3p + 1 ser-L
GPDDA4	4.21554	1 g3pg + 1 h2o <--> 1 glyc + 1 glyc3p
GPDDA5	19.5945	1 g3pi + 1 h2o <--> 1 glyc3p + 1 inost
GMAND	251166	1 gdpmann <--> 1 gdpddman + 1 h2o
S7PI	1.99919	1 s7p <--> 1 gmhep7p
GMHEPPA	5.21704	1 gmhep17bp + 1 h2o <--> 1 gmhep1p + 1 pi
KDOPS	125634	1 ara5p + 1 h2o + 1 pep <--> 1 kdo8p + 1 pi
KDOCT2	95.2145	1 ctp + 1 kdo <--> 1 ckdo + 1 ppi
MOAT	0.259249	1 ckdo + 1 lipidA <--> 1 cmp + 1 kdolipid4
MOAT2	0.150812	1 ckdo + 1 kdolipid4 <--> 1 cmp + 1 kdo2lipid4
UAGAAT	5.12518	1 3hmrsACP + 1 uacgam <--> 1 ACP + 1 u3aga
LPADSS	6.8706	1 lipidX + 1 u23ga <--> 1 lipidAds + 1 udp
UHGADA	12.9077	1 h2o + 1 u3aga <--> 1 ac + 1 u3hga
U23GAAT	7.24663	1 3hmrsACP + 1 u3hga <--> 1 ACP + 1 u23ga
TDSK	43.1933	1 atp + 1 lipidAds <--> 1 adp + 1 lipidA
EDTXS1	5.12518	1 ddcaACP + 1 kdo2lipid4 <--> 1 ACP + 1 kdo2lipid4L
EDTXS3	5.12518	1 hdeACP + 1 kdo2lipid4 <--> 1 ACP + 1 kdo2lipid4p
MAN1PT2	0.719924	1 gdp + 1 man1p <--> 1 gdpmann + 1 pi
PAPPT3	1	1 udcpp + 1 ugmda <--> 1 uagmda + 1 ump
PGAMT	2.70394	1 gam1p <--> 1 gam6p
EDTXS4	5.12518	1 kdo2lipid4p + 1 myrsACP <--> 1 ACP + 1 lipacold
EDTXS2	5.12518	1 kdo2lipid4L + 1 myrsACP <--> 1 ACP + 1 lipa
UAGCVT	1.82929	1 pep + 1 uacgam <--> 1 pi + 1 uaccg
UAPGR	95397.7	1 nadph + 1 uaccg <--> 1 nadp + 1 uamr
UAMAS	17.4579	1 ala-L + 1 atp + 1 uamr <--> 1 adp + 1 pi + 1 uama
UAMAGS	17.4579	1 atp + 1 glu-D + 1 uama <--> 1 adp + 1 pi + 1 uamag
UAAGDS	17.4579	1 26dap-M + 1 atp + 1 uamag <--> 1 adp + 1 pi + 1 ugmd
UGMDDS	17.4579	1 alaala + 1 atp + 1 ugmd <--> 1 adp + 1 pi + 1 ugmda
UAGPT3	1.47813	1 uacgam + 1 uagmda <--> 1 uaagmda + 1 udp
GLUR	1	1 glu-D <--> 1 glu-L
PLIPA3	18.0892	1 h2o + 0.02 pcEC <--> 0.02 agpcEC + 0.36 hdca + 0.07 hdcea + 0.5 ocdcea + 0.02 ttdca + 0.05 ttdcea
PLIPA1	18.0892	1 h2o + 0.02 pgEC <--> 0.02 agpgEC + 0.36 hdca + 0.07 hdcea + 0.5 ocdcea + 0.02 ttdca + 0.05 ttdcea
PLIPA2	3.89169	1 h2o + 0.02 peEC <--> 0.02 agpeEC + 0.36 hdca + 0.07 hdcea + 0.5 ocdcea + 0.02 ttdca + 0.05 ttdcea
LPLIPA1	3.89169	0.02 agpgEC + 1 h2o <--> 1 g3pg + 0.36 hdca + 0.07 hdcea + 0.5 ocdcea + 0.02 ttdca + 0.05 ttdcea
LPLIPA2	18.0892	0.02 agpeEC + 1 h2o <--> 1 g3pe + 0.36 hdca + 0.07 hdcea + 0.5 ocdcea + 0.02 ttdca + 0.05 ttdcea
LPLIPA3	3.89169	0.02 agpcEC + 1 h2o <--> 1 g3pc + 0.36 hdca + 0.07 hdcea + 0.5 ocdcea + 0.02 ttdca + 0.05 ttdcea
LPLIPA4	1	0.02 agpeEC + 0.02 pgEC <--> 0.02 apgEC + 1 g3pe
LPLIPA5	1	0.02 agpcEC + 0.02 pgEC <--> 0.02 apgEC + 1 g3pc
LPLIPA6	1	0.02 agpgEC + 0.02 pgEC <--> 0.02 apgEC + 1 g3pg
AGMHE	1	1 adphep-DD <--> 1 adphep-LD
GMHEPAT	1.28233	1 atp + 1 gmhep1p <--> 1 adphep-DD + 1 ppi
GMHEPK	15.9743	1 atp + 1 gmhep7p <--> 1 adp + 1 gmhep17bp
LPSSYNEC	1	3 adphep-LD + 2 cdpea + 3 ckdo + 1 lipa + 2 udpg --> 3 adp + 2 cdp + 3 cmp + 1 lpsEC + 2 udp
G1PTT	1.28233	1 dttp + 1 g1p <--> 1 dtdpglu + 1 ppi
TDPGDH	251166	1 dtdpglu <--> 1 dtdp4d6dg + 1 h2o
TDPDRE	1	1 dtdp4d6dg <--> 1 dtdp4d6dm
TDPDRR	4.44626	1 dtdp4d6dm + 1 nadph <--> 1 dtdprmn + 1 nadp
MI1PP	13.9818	1 h2o + 1 mi1p-D <--> 1 inost + 1 pi
UDPGD	27.9523	1 h2o + 2 nad + 1 udpg <--> 2 nadh + 1 udpglcur
USHD	313.007	1 h2o + 1 u23ga <--> 1 lipidX + 1 ump
ACGAMT	1	1 uacgam + 1 udcpp <--> 1 ump + 1 unaga
UAG2Ei	1	1 uacgam <--> 1 uacmam
UACMAMO	27.9523	1 h2o + 2 nad + 1 uacmam <--> 2 nadh + 1 uacmamu
TDPADGAT	7.24663	1 accoa + 1 dtdp4addg <--> 1 coa + 1 dtdp4aaddg
TDPAGTA	0.0684149	1 dtdp4d6dg + 1 glu-L <--> 1 akg + 1 dtdp4addg
AADDGT	3.24577e-06	1 dtdp4aaddg + 1 unagamu <--> 1 dtdp + 1 unagamuf
ACMAMUT	1.47813	1 uacmamu + 1 unaga <--> 1 udp + 1 unagamu
ACONT	0.33541	1 cit <--> 1 icit
CITL	0.141721	1 cit <--> 1 ac + 1 oaa
FRD2	0.00187506	1 fum + 1 mql8 <--> 1 mqn8 + 1 succ
FRD3	0.129677	1 2dmmql8 + 1 fum <--> 1 2dmmq8 + 1 succ
FUM	1.43927	1 fum + 1 h2o <--> 1 mal-L
CS	654.165	1 accoa + 1 h2o + 1 oaa <--> 1 cit + 1 coa
ICDHyr	1.1425	1 icit + 1 nadp <--> 1 akg + 1 co2 + 1 nadph
TEST_AKGDH	310.236	1 akg + 1 coa + 1 nad <--> 1 co2 + 1 nadh + 1 succoa
MDH	0.0153868	1 mal-L + 1 nad <--> 1 nadh + 1 oaa
MDH2	95397.7	1 mal-L + 1 q8 <--> 1 oaa + 1 q8h2
MDH3	4.54346e+06	1 mal-L + 1 mqn8 <--> 1 mql8 + 1 oaa
SUCD1i	0.527578	1 fad + 1 succ <--> 1 fadh2 + 1 fum
SUCOAS	2.4091	1 atp + 1 coa + 1 succ <--> 1 adp + 1 pi + 1 succoa
PMDPHT	5.21704	1 5aprbu + 1 h2o <--> 1 4r5au + 1 pi
DNMPPA	5.21704	1 dhpmp + 1 h2o <--> 1 dhnpt + 1 pi
NADPPPS	13.9818	1 h2o + 1 nadp <--> 1 nad + 1 pi
NMNN	2.14641	1 h2o + 1 nmn <--> 1 ncam + 1 r5p
PPCDC	74.2514	1 4ppcys <--> 1 co2 + 1 pan4p
DPCOAK	15.9743	1 atp + 1 dpcoa <--> 1 adp + 1 coa
HYPOE	5.21704	1 h2o + 1 pyam5p <--> 1 pi + 1 pydam
PYDXPP	5.21704	1 h2o + 1 pydx5p <--> 1 pi + 1 pydx
PDXPP	5.21704	1 h2o + 1 pdx5p <--> 1 pi + 1 pydxn
NMNDA	41.6858	1 h2o + 1 nmn <--> 1 nh4 + 1 nicrnt
TMKr	43.1933	1 atp + 1 thm <--> 1 adp + 1 thmmp
PPNCL2	31.096	1 4ppan + 1 ctp + 1 cys-L <--> 1 4ppcys + 1 cmp + 1 ppi
ACPS1	43.1933	1 apoACP + 1 coa <--> 1 ACP + 1 pap
AMAOTr	1	1 8aonn + 1 amet <--> 1 amob + 1 dann
BTS2	789831	1 cys-L + 1 dtbt <--> 1 ala-L + 1 btn
DBTSr	543911	1 atp + 1 co2 + 1 dann <--> 1 adp + 1 dtbt + 1 pi
AOXSr	0.400606	1 ala-L + 1 pmcoa <--> 1 8aonn + 1 co2 + 1 coa
BSORx	1	1 btnso + 1 nadh --> 1 btn + 1 h2o + 1 nad
BSORy	1	1 btnso + 1 nadph --> 1 btn + 1 h2o + 1 nadp
CBIAT	1	1 atp + 1 cbi + 1 h2o <--> 1 adocbi + 1 pi + 1 ppi
CBLAT	1	1 atp + 1 cbl1 + 1 h2o <--> 1 adocbl + 1 pi + 1 ppi
PNTK	43.1933	1 atp + 1 pnto-R <--> 1 4ppan + 1 adp
PTPATi	2.22403	1 atp + 1 pan4p <--> 1 dpcoa + 1 ppi
ADOCBLS	1	1 agdpcbi + 1 rdmbzi --> 1 adocbl + 1 gmp
NNDMBRT	0.470051	1 dmbzid + 1 nicrnt <--> 1 5prdmbz + 1 nac
ADOCBIK	1	1 adocbi + 1 atp --> 1 adocbip + 1 adp
ACBIPGT	1	1 adocbip + 1 gtp --> 1 agdpcbi + 1 ppi
HEMEOS	1	1 frdp + 1 h2o + 1 pheme --> 1 hemeO + 1 ppi
SHCHD2	1	1 nad + 1 shcl --> 1 nadh + 1 srch
SHCHF	1	1 fe2 + 1 srch --> 1 sheme
DXPRIi	41.6858	1 dxyl5p + 1 nadph <--> 1 2me4p + 1 nadp
DXPS	760.792	1 g3p + 1 pyr <--> 1 co2 + 1 dxyl5p
DHBD	0.956565	1 23ddhb + 1 nad <--> 1 23dhb + 1 nadh
ICHORT	19632.3	1 h2o + 1 ichor <--> 1 23ddhb + 1 pyr
ENTCS	0.0654433	3 23dhba + 3 seramp <--> 6 amp + 1 enter
DHBSr	2.4091	1 23dhb + 1 atp <--> 1 23dhba + 1 ppi
SERASr	81.8699	1 atp + 1 ser-L <--> 1 ppi + 1 seramp
E4PD	2733.33	1 e4p + 1 h2o + 1 nad <--> 1 4per + 1 nadh
DHFR	44.3597	1 dhf + 1 nadph <--> 1 nadp + 1 thf
DHNPA2	0.0209969	1 dhnpt <--> 1 6hmhpt + 1 gcald
DHFS	17.4579	1 atp + 1 dhpt + 1 glu-L <--> 1 adp + 1 dhf + 1 pi
GTPCI	6.00897e+08	1 gtp + 1 h2o <--> 1 ahdt + 1 for
HPPK2	43.1933	1 6hmhpt + 1 atp <--> 1 6hmhptpp + 1 amp
DHPS2	831.459	1 4abz + 1 6hmhptpp <--> 1 dhpt + 1 ppi
MECDPDH	1.20642e+11	1 2mecdp <--> 1 h2mb4p + 1 h2o
GLUTRS	22.1888	1 atp + 1 glu-L + 1 trnaglu <--> 1 amp + 1 glutrna + 1 ppi
ALATA_D2	6.99371	1 ala-D + 1 pydx5p <--> 1 pyam5p + 1 pyr
ALATA_L2	6.99371	1 ala-L + 1 pydx5p <--> 1 pyam5p + 1 pyr
GTHOr	18.7434	1 gthox + 1 nadph <--> 2 gthrd + 1 nadp
GLUCYS	17.4579	1 atp + 1 cys-L + 1 glu-L <--> 1 adp + 1 glucys + 1 pi
GTHS	17.4579	1 atp + 1 glucys + 1 gly <--> 1 adp + 1 gthrd + 1 pi
GLUTRR	0.0066181	1 glutrna + 1 nadph <--> 1 glu1sa + 1 nadp + 1 trnaglu
PPBNGS	3.50361e+07	2 5aop <--> 2 h2o + 1 ppbng
HMBS	8.9231e+06	1 h2o + 4 ppbng <--> 1 hmbil + 4 nh4
UPP3S	1	1 hmbil --> 1 h2o + 1 uppg3
UPPDC1	1	1 uppg3 --> 4 co2 + 1 cpppg3
CPPPGO	1	1 cpppg3 + 1 o2 --> 2 co2 + 2 h2o + 1 pppg9
PPPGO	1	1.5 o2 + 1 pppg9 --> 3 h2o + 1 ppp9
FCLT	1	1 fe2 + 1 ppp9 --> 1 pheme
G1SATi	6.99371	1 glu1sa <--> 1 5aop
UPP3MT	1	2 amet + 1 uppg3 --> 2 ahcys + 1 shcl
IPDDIi	0.188306	1 ipdp <--> 1 dmpp
DMATT	114956	1 dmpp + 1 ipdp <--> 1 grdp + 1 ppi
GRTT	114956	1 grdp + 1 ipdp <--> 1 frdp + 1 ppi
OCTDPS	1.98968e+25	1 frdp + 5 ipdp <--> 1 octdp + 5 ppi
MEPCT	2.22403	1 2me4p + 1 ctp <--> 1 4c2me + 1 ppi
CDPMEK	1.31695	1 4c2me + 1 atp <--> 1 2p4c2me + 1 adp
MECDPS	2.10136e-10	1 2p4c2me <--> 1 2mecdp + 1 cmp
NADDP	180.475	1 h2o + 1 nad <--> 1 amp + 1 nmn
DMPPS	1.11674e+06	1 h2mb4p + 1 nadh <--> 1 dmpp + 1 h2o + 1 nad
IPDPS	5.87801e+06	1 h2mb4p + 1 nadh <--> 1 h2o + 1 ipdp + 1 nad
DHNAOT	3.51177e+06	1 dhna + 1 octdp <--> 1 2dmmq8 + 1 co2 + 1 ppi
NPHS	136088	1 sbzcoa <--> 1 coa + 1 dhna
SUCBZS	1.33383e+06	1 2shchc <--> 1 h2o + 1 sucbz
OXGDC2	0.00064019	1 akg + 1 thmpp <--> 1 co2 + 1 ssaltpp
SHCHCS2	1.97459e+13	1 ichor + 1 ssaltpp <--> 1 2shchc + 1 pyr + 1 thmpp
SUCBZL	4.32936	1 atp + 1 coa + 1 sucbz <--> 1 amp + 1 ppi + 1 sbzcoa
ICHORSi	1	1 chor <--> 1 ichor
AMMQT8_2	1	1 2dmmq8 + 1 amet --> 1 ahcys + 1 mqn8
QULNS	1.25051e+07	1 dhap + 1 iasp <--> 2 h2o + 1 pi + 1 quln
ASPO3	1.00772e+12	1 asp-L + 1 q8 <--> 1 iasp + 1 q8h2
ASPO4	4.8423e+13	1 asp-L + 1 mqn8 <--> 1 iasp + 1 mql8
ASPO5	9.07961e+10	1 asp-L + 1 fum <--> 1 iasp + 1 succ
ASPO6	3.30389e+17	1 asp-L + 1 o2 <--> 1 h2o2 + 1 iasp
NNDPR	3536.33	1 prpp + 1 quln <--> 1 co2 + 1 nicrnt + 1 ppi
NNAT	2.22403	1 atp + 1 nicrnt <--> 1 dnad + 1 ppi
NMNAT	2.22403	1 atp + 1 nmn <--> 1 nad + 1 ppi
NADS1	9.62863	1 atp + 1 dnad + 1 nh4 <--> 1 amp + 1 nad + 1 ppi
DNTPPA	401.377	1 ahdt + 1 h2o <--> 1 dhpmp + 1 ppi
ADCS	246.274	1 chor + 1 gln-L <--> 1 4adcho + 1 glu-L
ADCL	2.24118e+12	1 4adcho <--> 1 4abz + 1 pyr
MOHMT	1.46506	1 3mob + 1 h2o + 1 mlthf <--> 1 2dhp + 1 thf
PANTS	31.096	1 ala-B + 1 atp + 1 pant-R <--> 1 amp + 1 pnto-R + 1 ppi
ASP1DC	74.2514	1 asp-L <--> 1 ala-B + 1 co2
DPR	64.9907	1 2dhp + 1 nadph <--> 1 nadp + 1 pant-R
PDX5PS	1.24711e+12	1 dxyl5p + 1 nad + 1 phthr <--> 1 co2 + 2 h2o + 1 nadh + 1 pdx5p + 1 pi
PERD	0.0153868	1 4per + 1 nad <--> 1 nadh + 1 ohpb
PDX5PO	2.06026e+10	1 o2 + 1 pdx5p <--> 1 h2o2 + 1 pydx5p
PYAM5PO	7.50288e+08	1 h2o + 1 o2 + 1 pyam5p <--> 1 h2o2 + 1 nh4 + 1 pydx5p
PYDXNK	43.1933	1 atp + 1 pydxn <--> 1 adp + 1 pdx5p
PYDAMK	43.1933	1 atp + 1 pydam <--> 1 adp + 1 pyam5p
PYDXK	43.1933	1 atp + 1 pydx <--> 1 adp + 1 pydx5p
RZ5PP	5.21704	1 5prdmbz + 1 h2o <--> 1 pi + 1 rdmbzi
NNAM	41.6858	1 h2o + 1 ncam <--> 1 nac + 1 nh4
NAMNPP	4534.73	1 atp + 1 h2o + 1 nac + 1 prpp <--> 1 adp + 1 nicrnt + 1 pi + 1 ppi
GTPCII2	39.1731	1 gtp + 3 h2o <--> 1 25drapp + 1 for + 1 ppi
DB4PS	8.07396e+07	1 ru5p-D <--> 1 db4p + 1 for
APRAUR	105.922	1 5apru + 1 nadph <--> 1 5aprbu + 1 nadp
DHPPDA2	9.92695e+06	1 25drapp + 1 h2o <--> 1 5apru + 1 nh4
RBFSa	31996.8	1 4r5au + 1 db4p <--> 1 dmlz + 2 h2o + 1 pi
RBFK	43.1933	1 atp + 1 ribflv <--> 1 adp + 1 fmn
FMNAT	2.22403	1 atp + 1 fmn <--> 1 fad + 1 ppi
RBFSb	1.04619e+15	2 dmlz <--> 1 4r5au + 1 ribflv
OHPBAT	1	1 glu-L + 1 ohpb <--> 1 akg + 1 phthr
AMPMS	1.87904e+19	1 air + 1 h2o <--> 1 4ampm + 2 for
PMPK	1	1 4ampm + 1 atp <--> 1 2mahmp + 1 adp
HMPK1	43.1933	1 4ahmmp + 1 atp <--> 1 4ampm + 1 adp
TMPPP	20.1235	1 2mahmp + 1 4mpetz <--> 1 ppi + 1 thmmp
TMPKr	1	1 atp + 1 thmmp <--> 1 adp + 1 thmpp
HETZK	43.1933	1 4mhetz + 1 atp <--> 1 4mpetz + 1 adp
THZPSN	2.0232e+14	1 atp + 1 cys-L + 1 dxyl5p + 1 tyr-L <--> 1 4hba + 1 4mpetz + 1 ala-L + 1 amp + 1 co2 + 1 h2o + 1 ppi
4HTHRS	5.21704	1 h2o + 1 phthr <--> 1 4hthr + 1 pi
HBZOPT	1.10433e+07	1 4hbz + 1 octdp <--> 1 3ophb + 1 ppi
OPHHX	7.18775e+15	1 2oph + 0.5 o2 <--> 1 2ohph
CHRPL	2.53309e+09	1 chor <--> 1 4hbz + 1 pyr
OPHBDC	2.54096	1 3ophb <--> 1 2oph + 1 co2
OMBZLM	1	1 2ombzl + 1 amet --> 1 2ommbl + 1 ahcys
OMMBLHX	7.18775e+15	1 2ommbl + 0.5 o2 <--> 1 2omhmbl
OHPHM	1	1 2ohph + 1 amet --> 1 2omph + 1 ahcys
DMQMT	1	1 2omhmbl + 1 amet --> 1 ahcys + 1 q8h2
OMPHHX	7.18775e+15	1 2omph + 0.5 o2 <--> 1 2ombzl
UDCPDPS	2.99644e+40	1 frdp + 8 ipdp <--> 8 ppi + 1 udcpdp
DXYLK	30.2783	1 atp + 1 dxyl <--> 1 adp + 1 dxyl5p
NADK	15.9743	1 atp + 1 nad <--> 1 adp + 1 nadp
BPNT	13.9818	1 h2o + 1 pap <--> 1 amp + 1 pi
ADSK	15.9743	1 aps + 1 atp <--> 1 adp + 1 paps
SADT2	0.00112024	1 atp + 1 gtp + 1 h2o + 1 so4 <--> 1 aps + 1 gdp + 1 pi + 1 ppi
SERAT	24.0351	1 accoa + 1 ser-L <--> 1 acser + 1 coa
PAPSR	271.543	1 paps + 1 trdrd <--> 1 pap + 1 so3 + 1 trdox
SULR	1.7799e-15	3 h2o + 1 h2s + 3 nadp <--> 3 nadph + 1 so3
CYSS	45644.4	1 acser + 1 h2s <--> 1 ac + 1 cys-L
TRPAS1	0.247989	1 cys-L + 1 h2o <--> 1 h2s + 1 nh4 + 1 pyr
GCALDD	2733.33	1 gcald + 1 h2o + 1 nad <--> 1 glyclt + 1 nadh
MTHFC	1.51805	1 h2o + 1 methf <--> 1 10fthf
MTHFD	0.222919	1 mlthf + 1 nadp <--> 1 methf + 1 nadph
GLYCL	0.27834	1 gly + 1 nad + 1 thf <--> 1 co2 + 1 mlthf + 1 nadh + 1 nh4
MTHFR2	6.12141	1 mlthf + 1 nadh <--> 1 5mthf + 1 nad
FTHFD	217.476	1 10fthf + 1 h2o <--> 1 for + 1 thf
GLUDC	74.2514	1 glu-L <--> 1 4abut + 1 co2
GLUDy	0.00260451	1 glu-L + 1 h2o + 1 nadp <--> 1 akg + 1 nadph + 1 nh4
GLNS	5.3579	1 atp + 1 glu-L + 1 nh4 <--> 1 adp + 1 gln-L + 1 pi
GLUSy	16004.9	1 akg + 1 gln-L + 1 nadph <--> 2 glu-L + 1 nadp
GLUN	41.6858	1 gln-L + 1 h2o <--> 1 glu-L + 1 nh4
SERD_D	2908.68	1 ser-D <--> 1 nh4 + 1 pyr
GHMT2	4.56633	1 ser-L + 1 thf <--> 1 gly + 1 h2o + 1 mlthf
GLYATi	185.347	1 2aobut + 1 coa <--> 1 accoa + 1 gly
PGCD	0.0153868	1 3pg + 1 nad <--> 1 3php + 1 nadh
PSP_L	5.21704	1 h2o + 1 pser-L <--> 1 pi + 1 ser-L
PSERT	1	1 3php + 1 glu-L <--> 1 akg + 1 pser-L
SERD_L	2908.68	1 ser-L <--> 1 nh4 + 1 pyr
THRD	0.0153868	1 nad + 1 thr-L <--> 1 2aobut + 1 nadh
PDH	310.236	1 coa + 1 nad + 1 pyr <--> 1 accoa + 1 co2 + 1 nadh
G1PP	13.9818	1 g1p + 1 h2o <--> 1 glc-D + 1 pi
ENO	6.74963	1 2pg <--> 1 h2o + 1 pep
FBA	0.00776528	1 fdp <--> 1 dhap + 1 g3p
FBP	5.21704	1 fdp + 1 h2o <--> 1 f6p + 1 pi
F6PA	0.00776528	1 f6p <--> 1 dha + 1 g3p
GAPD	0.793807	1 g3p + 1 nad + 1 pi <--> 1 13dpg + 1 nadh
GLCS1	367971	1 adpglc <--> 1 adp + 1 glycogen
GLGC	1.28233	1 atp + 1 g1p <--> 1 adpglc + 1 ppi
GLCP	3.77483e-06	1 glycogen + 1 pi <--> 1 g1p
HEX1	43.1933	1 atp + 1 glc-D <--> 1 adp + 1 g6p
PGM	2.70394	1 2pg <--> 1 3pg
PFK	43.1933	1 atp + 1 f6p <--> 1 adp + 1 fdp
PGI	1.35251	1 g6p <--> 1 f6p
PGK	0.0654433	1 3pg + 1 atp <--> 1 13dpg + 1 adp
PPS	1.41393	1 atp + 1 h2o + 1 pyr <--> 1 amp + 1 pep + 1 pi
PYK	159.371	1 adp + 1 pep <--> 1 atp + 1 pyr
TPI	0.664618	1 dhap <--> 1 g3p
TRSAR	97.7853	1 2h3oppan + 1 nadh <--> 1 glyc-R + 1 nad
GLXCL	760.792	2 glx <--> 1 2h3oppan + 1 co2
GLYCK	43.1933	1 atp + 1 glyc-R <--> 1 3pg + 1 adp
GLYCLTDy	97.7853	1 glx + 1 nadph <--> 1 glyclt + 1 nadp
GLYCLTDx	97.7853	1 glx + 1 nadh <--> 1 glyclt + 1 nad
PRMICIi	1.62983	1 prfp <--> 1 prlp
IGPDH	5919.13	1 eig3p <--> 1 h2o + 1 imacp
HISTP	5.21704	1 h2o + 1 hisp <--> 1 histd + 1 pi
HSTPT	1	1 glu-L + 1 imacp <--> 1 akg + 1 hisp
HISTD	27.9523	1 h2o + 1 histd + 2 nad <--> 1 his-L + 2 nadh
IG3PS	4.94246e+08	1 gln-L + 1 prlp <--> 1 aicar + 1 eig3p + 1 glu-L
ATPPRT	20.1235	1 atp + 1 prpp <--> 1 ppi + 1 prbatp
PRATPP	401.377	1 h2o + 1 prbatp <--> 1 ppi + 1 prbamp
PRAMPC	0.586912	1 h2o + 1 prbamp <--> 1 prfp
PRPPS	9.29258	1 atp + 1 r5p <--> 1 amp + 1 prpp
ACCOACr	2.38779	1 accoa + 1 atp + 1 hco3 <--> 1 adp + 1 malcoa + 1 pi
ACACT1r	0.00863853	2 accoa <--> 1 aacoa + 1 coa
CDAPPAEC	180.475	0.02 cdpdag1 + 1 h2o <--> 1 cmp + 0.02 paEC
DASYNEC	2.22403	1 ctp + 0.02 paEC <--> 0.02 cdpdag1 + 1 ppi
CLPNSEC	1	0.04 pgEC <--> 0.02 clpnEC + 1 glyc
C140SN	2.4747e+42	1 actACP + 5 malACP + 12 nadph <--> 5 ACP + 5 co2 + 6 h2o + 1 myrsACP + 12 nadp
C120SN	2.47134e+35	1 actACP + 4 malACP + 10 nadph <--> 4 ACP + 4 co2 + 1 ddcaACP + 5 h2o + 10 nadp
MACPD	45.9639	1 malACP <--> 1 acACP + 1 co2
KAS14	0.400606	1 acACP + 1 malACP <--> 1 ACP + 1 actACP + 1 co2
MCOATA	1	1 ACP + 1 malcoa <--> 1 coa + 1 malACP
C160SN	2.47907e+49	1 actACP + 6 malACP + 14 nadph <--> 6 ACP + 6 co2 + 7 h2o + 14 nadp + 1 palmACP
KAS16	26.0353	1 ddcaACP + 1 malACP + 1 nadph <--> 1 3hmrsACP + 1 ACP + 1 co2 + 1 nadp
C181SN	2.36015e+51	1 actACP + 7 malACP + 15 nadph <--> 7 ACP + 7 co2 + 8 h2o + 15 nadp + 1 octeACP
C141SN	2.3739e+37	1 actACP + 5 malACP + 11 nadph <--> 5 ACP + 5 co2 + 6 h2o + 11 nadp + 1 tdeACP
KAS15	0.400606	1 accoa + 1 malACP <--> 1 actACP + 1 co2 + 1 coa
ACOATA	1	1 ACP + 1 accoa <--> 1 acACP + 1 coa
C161SN	4.47659e+43	1 actACP + 6 malACP + 13 nadph <--> 6 ACP + 6 co2 + 7 h2o + 1 hdeACP + 13 nadp
FAO2	34.2871	1 atp + 8 coa + 7 fad + 7 h2o + 1 hdca + 7 nad <--> 8 accoa + 1 amp + 7 fadh2 + 7 nadh + 1 ppi
FAO1	25.5769	1 atp + 7 coa + 6 fad + 6 h2o + 6 nad + 1 ttdca <--> 7 accoa + 1 amp + 6 fadh2 + 6 nadh + 1 ppi
FAO3	45.9639	1 atp + 9 coa + 8 fad + 8 h2o + 8 nad + 1 ocdca <--> 9 accoa + 1 amp + 8 fadh2 + 8 nadh + 1 ppi
PGPPEC	5.21704	1 h2o + 0.02 pgpEC <--> 0.02 pgEC + 1 pi
PGSAEC	43.1933	0.02 cdpdag1 + 1 glyc3p <--> 1 cmp + 0.02 pgpEC
PASYNEC	123.187	1 glyc3p + 0.14 hdeACP + 0.04 myrsACP + 1 octeACP + 0.72 palmACP + 0.1 tdeACP <--> 2 ACP + 0.02 paEC
PSDEC	74.2514	0.02 psEC <--> 1 co2 + 0.02 peEC
PSSAEC	43.1933	0.02 cdpdag1 + 1 ser-L <--> 1 cmp + 0.02 psEC
AHC	0.102939	1 ahcys + 1 h2o <--> 1 adn + 1 hcys-L
DHPTDC	37878.5	1 dhptd <--> 1 h2o + 1 hmfurn
RHCCE	2857.4	1 rhcys <--> 1 dhptd + 1 hcys-L
HSST	24.0351	1 hom-L + 1 succoa <--> 1 coa + 1 suchms
SHSL1	37.8059	1 cys-L + 1 suchms <--> 1 cyst-L + 1 succ
CYSTL	299.417	1 cyst-L + 1 h2o <--> 1 hcys-L + 1 nh4 + 1 pyr
METS	9.62863	1 5mthf + 1 hcys-L <--> 1 met-L + 1 thf
METAT	1	1 atp + 1 h2o + 1 met-L --> 1 amet + 1 pi + 1 ppi
AHCYSNS	0.982394	1 ahcys + 1 h2o <--> 1 ade + 1 rhcys
LGTHL	1899.1	1 gthrd + 1 mthgxl <--> 1 lgt-S
GLYOX	92.7112	1 h2o + 1 lgt-S <--> 1 gthrd + 1 lac-D
MGSA	59581.5	1 dhap <--> 1 mthgxl + 1 pi
UGLYCH	333.088	1 h2o + 1 urdglyc <--> 1 co2 + 1 glx + 2 nh4
ALLTN	5.26358	1 alltn + 1 h2o <--> 1 alltt
ALLTAH	0.00216138	1 alltt + 1 h2o <--> 1 urdglyc + 1 urea
CYNTAH	6.29634e+07	1 cynt + 1 hco3 <--> 2 co2 + 1 nh4
CMPN	0.0781641	1 cmp + 1 h2o <--> 1 csn + 1 r5p
ADA	140.74	1 adn + 1 h2o <--> 1 ins + 1 nh4
DADA	140.74	1 dad-2 + 1 h2o <--> 1 din + 1 nh4
ADNK1	43.1933	1 adn + 1 atp <--> 1 adp + 1 amp
ADK1	1	1 amp + 1 atp <--> 2 adp
DADK	1	1 atp + 1 damp <--> 1 adp + 1 dadp
ADK4	1	1 amp + 1 itp <--> 1 adp + 1 idp
ADK3	1	1 amp + 1 gtp <--> 1 adp + 1 gdp
AMPN	4.60707	1 amp + 1 h2o <--> 1 ade + 1 r5p
AP4AH	180.475	1 ap4a + 1 h2o <--> 2 adp
GP4GH	180.475	1 gp4g + 1 h2o <--> 2 gdp
AP5AH	180.475	1 ap5a + 1 h2o <--> 1 adp + 1 atp
ADPT	9.45909	1 ade + 1 prpp <--> 1 amp + 1 ppi
CYTD	140.74	1 cytd + 1 h2o <--> 1 nh4 + 1 uri
DCYTD	140.74	1 dcyt + 1 h2o <--> 1 duri + 1 nh4
CYTK2	1	1 atp + 1 dcmp <--> 1 adp + 1 dcdp
CYTK1	1	1 atp + 1 cmp <--> 1 adp + 1 cdp
UMPK	1	1 atp + 1 ump <--> 1 adp + 1 udp
CSND	140.74	1 csn + 1 h2o <--> 1 nh4 + 1 ura
ADNCYC	0.228938	1 atp <--> 1 camp + 1 ppi
DCTPD	140.74	1 dctp + 1 h2o <--> 1 dutp + 1 nh4
TMDPP	0.00554095	1 pi + 1 thymd <--> 1 2dr1p + 1 thym
DURIPP	0.00554095	1 duri + 1 pi <--> 1 2dr1p + 1 ura
NTPTP1	1	1 dgtp + 1 h2o --> 1 dgsn + 1 pppi
NTPTP2	1	1 gtp + 1 h2o --> 1 gsn + 1 pppi
DUTPDP	401.377	1 dutp + 1 h2o <--> 1 dump + 1 ppi
GK1	1	1 atp + 1 gmp <--> 1 adp + 1 gdp
DGK1	1	1 atp + 1 dgmp <--> 1 adp + 1 dgdp
XPPT	9.45909	1 prpp + 1 xan <--> 1 ppi + 1 xmp
HXPRT	9.45909	1 hxan + 1 prpp <--> 1 imp + 1 ppi
GUAPRT	9.45909	1 gua + 1 prpp <--> 1 gmp + 1 ppi
INSK	43.1933	1 atp + 1 ins <--> 1 adp + 1 imp
GSNK	43.1933	1 atp + 1 gsn <--> 1 adp + 1 gmp
NTPP3	401.377	1 dctp + 1 h2o <--> 1 dcmp + 1 ppi
NTPP4	401.377	1 ctp + 1 h2o <--> 1 cmp + 1 ppi
NTPP5	401.377	1 datp + 1 h2o <--> 1 damp + 1 ppi
NTPP6	401.377	1 atp + 1 h2o <--> 1 amp + 1 ppi
NTPP7	401.377	1 dttp + 1 h2o <--> 1 dtmp + 1 ppi
NTPP8	401.377	1 h2o + 1 utp <--> 1 ppi + 1 ump
NTPP1	401.377	1 dgtp + 1 h2o <--> 1 dgmp + 1 ppi
NTPP2	401.377	1 gtp + 1 h2o <--> 1 gmp + 1 ppi
NDPK1	1	1 atp + 1 gdp <--> 1 adp + 1 gtp
NDPK2	1	1 atp + 1 udp <--> 1 adp + 1 utp
NDPK3	1	1 atp + 1 cdp <--> 1 adp + 1 ctp
NDPK5	1	1 atp + 1 dgdp <--> 1 adp + 1 dgtp
NDPK6	1	1 atp + 1 dudp <--> 1 adp + 1 dutp
NDPK7	1	1 atp + 1 dcdp <--> 1 adp + 1 dctp
NDPK8	1	1 atp + 1 dadp <--> 1 adp + 1 datp
NDPK4	1	1 atp + 1 dtdp <--> 1 adp + 1 dttp
RNDR1	2.31335e+06	1 adp + 1 trdrd <--> 1 dadp + 1 h2o + 1 trdox
RNDR2	2.31335e+06	1 gdp + 1 trdrd <--> 1 dgdp + 1 h2o + 1 trdox
RNDR4	2.31335e+06	1 trdrd + 1 udp <--> 1 dudp + 1 h2o + 1 trdox
RNDR3	2.31335e+06	1 cdp + 1 trdrd <--> 1 dcdp + 1 h2o + 1 trdox
RNTR1	2.31335e+06	1 atp + 1 trdrd <--> 1 datp + 1 h2o + 1 trdox
RNTR2	2.31335e+06	1 gtp + 1 trdrd <--> 1 dgtp + 1 h2o + 1 trdox
RNTR3	2.31335e+06	1 ctp + 1 trdrd <--> 1 dctp + 1 h2o + 1 trdox
RNTR4	2.31335e+06	1 trdrd + 1 utp <--> 1 dutp + 1 h2o + 1 trdox
URIDK2r	1	1 atp + 1 dump <--> 1 adp + 1 dudp
DURIK1	43.1933	1 atp + 1 duri <--> 1 adp + 1 dump
TMDK1	43.1933	1 atp + 1 thymd <--> 1 adp + 1 dtmp
TMDS	2308.9	1 dump + 1 mlthf <--> 1 dhf + 1 dtmp
DTMPK	1	1 atp + 1 dtmp <--> 1 adp + 1 dtdp
URIK2	43.1933	1 gtp + 1 uri <--> 1 gdp + 1 ump
CYTDK2	43.1933	1 cytd + 1 gtp <--> 1 cmp + 1 gdp
PYNP2r	0.00554095	1 pi + 1 uri <--> 1 r1p + 1 ura
UPPRT	557.524	1 prpp + 1 ura <--> 1 ppi + 1 ump
NTD1	5.21704	1 dump + 1 h2o <--> 1 duri + 1 pi
NTD5	5.21704	1 dtmp + 1 h2o <--> 1 pi + 1 thymd
NTD6	5.21704	1 damp + 1 h2o <--> 1 dad-2 + 1 pi
NTD8	5.21704	1 dgmp + 1 h2o <--> 1 dgsn + 1 pi
NTD3	5.21704	1 dcmp + 1 h2o <--> 1 dcyt + 1 pi
NTD4	5.21704	1 cmp + 1 h2o <--> 1 cytd + 1 pi
NTD7	5.21704	1 amp + 1 h2o <--> 1 adn + 1 pi
NTD9	5.21704	1 gmp + 1 h2o <--> 1 gsn + 1 pi
NTD11	5.21704	1 h2o + 1 imp <--> 1 ins + 1 pi
NTD10	5.21704	1 h2o + 1 xmp <--> 1 pi + 1 xtsn
NTD2	5.21704	1 h2o + 1 ump <--> 1 pi + 1 uri
PUNP6	0.32659	1 din + 1 pi <--> 1 2dr1p + 1 hxan
PUNP5	0.32659	1 ins + 1 pi <--> 1 hxan + 1 r1p
PUNP2	0.32659	1 dad-2 + 1 pi <--> 1 2dr1p + 1 ade
PUNP4	0.32659	1 dgsn + 1 pi <--> 1 2dr1p + 1 gua
PUNP1	0.32659	1 adn + 1 pi <--> 1 ade + 1 r1p
PUNP3	0.32659	1 gsn + 1 pi <--> 1 gua + 1 r1p
PUNP7	0.32659	1 pi + 1 xtsn <--> 1 r1p + 1 xan
GUAD	140.74	1 gua + 1 h2o <--> 1 nh4 + 1 xan
ADD	140.74	1 ade + 1 h2o <--> 1 hxan + 1 nh4
L-LACD2	95397.7	1 lac-L + 1 q8 <--> 1 pyr + 1 q8h2
L-LACD3	4.54346e+06	1 lac-L + 1 mqn8 <--> 1 mql8 + 1 pyr
ATPS4r	0.00443768	1 adp + 4 h(e) + 1 pi <--> 1 atp + 4 h + 1 h2o
CRNBTCT	1	1 bbtcoa + 1 crn <--> 1 crncoa + 1 gbbtn
CRNCBCT	1	1 crn + 1 ctbtcoa <--> 1 crncoa + 1 ctbt
CRNCDH	0.694798	1 crncoa <--> 1 ctbtcoa + 1 h2o
CYTBD	1.57776e+14	2 h + 0.5 o2 + 1 q8h2 --> 2 h(e) + 1 h2o + 1 q8
CYTBO3	1.57776e+14	2.5 h + 0.5 o2 + 1 q8h2 --> 2.5 h(e) + 1 h2o + 1 q8
LDH_D2	95397.7	1 lac-D + 1 q8 <--> 1 pyr + 1 q8h2
DMSOR1	1	1 dmso + 1 mql8 --> 1 dms + 1 h2o + 1 mqn8
DMSOR2	1	1 2dmmql8 + 1 dmso --> 1 2dmmq8 + 1 dms + 1 h2o
TMAOR1	1	1 mql8 + 1 tmao --> 1 h2o + 1 mqn8 + 1 tma
TMAOR2	1	1 2dmmql8 + 1 tmao --> 1 2dmmq8 + 1 h2o + 1 tma
FDH2	3.79514e+07	1 for + 2 h + 1 q8 <--> 1 co2 + 2 h(e) + 1 q8h2
FDH3	1.80749e+09	1 for + 2 h + 1 mqn8 <--> 1 co2 + 2 h(e) + 1 mql8
G3PD7	65694.9	1 2dmmq8 + 1 glyc3p <--> 1 2dmmql8 + 1 dhap
G3PD6	4.54346e+06	1 glyc3p + 1 mqn8 <--> 1 dhap + 1 mql8
G3PD5	95397.7	1 glyc3p + 1 q8 <--> 1 dhap + 1 q8h2
HYD3	7.41919e+09	1 2dmmq8 + 2 h + 1 h2 --> 1 2dmmql8 + 2 h(e)
HYD1	1.06783e+10	2 h + 1 h2 + 1 q8 --> 2 h(e) + 1 q8h2
HYD2	5.08568e+11	2 h + 1 h2 + 1 mqn8 --> 2 h(e) + 1 mql8
NO3R1	755507	2 h + 1 no3 + 1 q8h2 --> 2 h(e) + 1 h2o + 1 no2 + 1 q8
NO3R2	15863.8	2 h + 1 mql8 + 1 no3 --> 2 h(e) + 1 h2o + 1 mqn8 + 1 no2
NADH5	6.19972e+06	1 nadh + 1 q8 <--> 1 nad + 1 q8h2
NADH9	4.26956e+06	1 2dmmq8 + 1 nadh <--> 1 2dmmql8 + 1 nad
NADH10	2.95271e+08	1 mqn8 + 1 nadh <--> 1 mql8 + 1 nad
NTRIR2x	6.62232e+35	3 nadh + 1 no2 <--> 2 h2o + 3 nad + 1 nh4
NADH6	6.19972e+06	3.5 h + 1 nadh + 1 q8 <--> 3.5 h(e) + 1 nad + 1 q8h2
NADH7	2.95271e+08	2 h + 1 mqn8 + 1 nadh <--> 2 h(e) + 1 mql8 + 1 nad
NADH8	4.26956e+06	1 2dmmq8 + 2.8 h + 1 nadh <--> 1 2dmmql8 + 2.8 h(e) + 1 nad
THD2	1	2 h(e) + 1 nadh + 1 nadp --> 2 h + 1 nad + 1 nadph
POX	1.78325e+11	1 h2o + 1 pyr + 1 q8 <--> 1 ac + 1 co2 + 1 q8h2
SUCD4	21.225	1 fadh2 + 1 q8 <--> 1 fad + 1 q8h2
TEST_NADTRHD	1	1 nad + 1 nadph <--> 1 nadh + 1 nadp
TRDR	0.0187074	1 nadph + 1 trdox <--> 1 nadp + 1 trdrd
PGL	172.631	1 6pgl + 1 h2o <--> 1 6pgc
EDA	0.0604159	1 2ddg6p <--> 1 g3p + 1 pyr
EDD	5919.13	1 6pgc <--> 1 2ddg6p + 1 h2o
GND	0.245797	1 6pgc + 1 nadp <--> 1 co2 + 1 nadph + 1 ru5p-D
RPE	1	1 ru5p-D <--> 1 xu5p-D
RPI	0.347539	1 r5p <--> 1 ru5p-D
TALA	2.70394	1 g3p + 1 s7p <--> 1 e4p + 1 f6p
TKT1	0.233042	1 r5p + 1 xu5p-D <--> 1 g3p + 1 s7p
TKT2	2.70394	1 e4p + 1 xu5p-D <--> 1 f6p + 1 g3p
G6PDH2r	5.26358	1 g6p + 1 nadp <--> 1 6pgl + 1 nadph
GMPS2	119.948	1 atp + 1 gln-L + 1 h2o + 1 xmp <--> 1 amp + 1 glu-L + 1 gmp + 1 ppi
IMPD	0.0781641	1 h2o + 1 imp + 1 nad <--> 1 nadh + 1 xmp
GMPR	1800.56	1 gmp + 1 nadph <--> 1 imp + 1 nadp + 1 nh4
ADSS	5.21704	1 asp-L + 1 gtp + 1 imp <--> 1 dcamp + 1 gdp + 1 pi
ADSL2r	0.0364164	1 25aics <--> 1 aicar + 1 fum
ADSL1r	0.0364164	1 dcamp <--> 1 amp + 1 fum
PRASCS	17.4579	1 5aizc + 1 asp-L + 1 atp <--> 1 25aics + 1 adp + 1 pi
PRAGSr	17.4579	1 atp + 1 gly + 1 pram <--> 1 adp + 1 gar + 1 pi
AIRC3	1	1 5aizc <--> 1 5caiz
GLUPRT	10732.3	1 gln-L + 1 h2o + 1 prpp <--> 1 glu-L + 1 ppi + 1 pram
AICART	0.102939	1 10fthf + 1 aicar <--> 1 fprica + 1 thf
IMPC	0.00365005	1 h2o + 1 imp <--> 1 fprica
AIRC2	0.630129	1 air + 1 atp + 1 hco3 <--> 1 5caiz + 1 adp + 1 pi
PRFGS	8.29196e+07	1 atp + 1 fgam + 1 gln-L + 1 h2o <--> 1 adp + 1 fpram + 1 glu-L + 1 pi
PRAIS	0.000503702	1 atp + 1 fpram <--> 1 adp + 1 air + 1 pi
GARFT	8.88896	1 10fthf + 1 gar <--> 1 fgam + 1 thf
GART	9.12896	1 atp + 1 for + 1 gar <--> 1 adp + 1 fgam + 1 pi
ASPCT	266.766	1 asp-L + 1 cbp <--> 1 cbasp + 1 pi
DHORTS	66.7455	1 dhor-S + 1 h2o <--> 1 cbasp
DHORD2	45242.1	1 dhor-S + 1 q8 <--> 1 orot + 1 q8h2
DHORD5	2.15472e+06	1 dhor-S + 1 mqn8 <--> 1 mql8 + 1 orot
ORPT	0.00179365	1 orot5p + 1 ppi <--> 1 orot + 1 prpp
OMPDC	174.174	1 orot5p <--> 1 co2 + 1 ump
CTPS2	66.7455	1 atp + 1 gln-L + 1 h2o + 1 utp <--> 1 adp + 1 ctp + 1 glu-L + 1 pi
CBMK	0.36332	1 atp + 1 co2 + 1 nh4 <--> 1 adp + 1 cbp
AMANAPE	1	1 acmanap <--> 1 acgam6p
AMANK	43.1933	1 acmana + 1 atp <--> 1 acmanap + 1 adp
ALLTNt2r	1	1 alltn(e) + 1 h(e) <--> 1 alltn + 1 h
ACACt2	1	1 acac(e) + 1 h(e) <--> 1 acac + 1 h
BUTt2r	1	1 but(e) + 1 h(e) <--> 1 but + 1 h
GALCTt2r	1	1 galct-D(e) + 1 h(e) <--> 1 galct-D + 1 h
GLCRt2r	1	1 glcr(e) + 1 h(e) <--> 1 glcr + 1 h
PPPNt2r	1	1 h(e) + 1 pppn(e) <--> 1 h + 1 pppn
HPPPNt2r	1	1 3hpppn(e) + 1 h(e) <--> 1 3hpppn + 1 h
HCINNMt2r	1	1 3hcinnm(e) + 1 h(e) <--> 1 3hcinnm + 1 h
GLUABUTt7	1	1 4abut + 1 glu-L(e) <--> 1 4abut(e) + 1 glu-L
ALAt2r	1	1 ala-L(e) + 1 h(e) <--> 1 ala-L + 1 h
URAt2r	1	1 h(e) + 1 ura(e) <--> 1 h + 1 ura
GLYBt2r	1	1 glyb(e) + 1 h(e) <--> 1 glyb + 1 h
ACKr	0.0654433	1 ac + 1 atp <--> 1 actp + 1 adp
ACS	4.32936	1 ac + 1 atp + 1 coa <--> 1 accoa + 1 amp + 1 ppi
ADHEr	1.92942	1 accoa + 2 nadh <--> 1 coa + 1 etoh + 2 nad
LDH_D	0.0153868	1 lac-D + 1 nad <--> 1 nadh + 1 pyr
FHL	0.00355409	1 for <--> 1 co2 + 1 h2
PTAr	0.0269249	1 accoa + 1 pi <--> 1 actp + 1 coa
PFL	50.6811	1 coa + 1 pyr <--> 1 accoa + 1 for
SDPTA	1	1 akg + 1 sl26da <--> 1 glu-L + 1 sl2a6o
ASAD	0.793807	1 aspsa + 1 nadp + 1 pi <--> 1 4pasp + 1 nadph
DHDPS	4.67512e+09	1 aspsa + 1 pyr <--> 1 23dhdp + 2 h2o
DHDPRy	0.110519	1 23dhdp + 1 nadph <--> 1 nadp + 1 thdp
THDPS	0.0885132	1 h2o + 1 succoa + 1 thdp <--> 1 coa + 1 sl2a6o
SDPDS	12.9077	1 h2o + 1 sl26da <--> 1 26dap-LL + 1 succ
DAPE	1	1 26dap-LL <--> 1 26dap-M
LYSDC	74.2514	1 lys-L <--> 1 15dap + 1 co2
THRAr	0.0975967	1 thr-L <--> 1 acald + 1 gly
DAPDC	74.2514	1 26dap-M <--> 1 co2 + 1 lys-L
HSDy	0.0102265	1 hom-L + 1 nadp <--> 1 aspsa + 1 nadph
ASPK	0.0654433	1 asp-L + 1 atp <--> 1 4pasp + 1 adp
HSK	43.1933	1 atp + 1 hom-L <--> 1 adp + 1 phom
THRS	15.0114	1 h2o + 1 phom <--> 1 pi + 1 thr-L
12PPDt	1	1 12ppd-S(e) <--> 1 12ppd-S
ACALDt	1	1 acald(e) <--> 1 acald
GUAt	1	1 gua(e) <--> 1 gua
HYXNt	1	1 hxan(e) <--> 1 hxan
XANt	1	1 xan(e) <--> 1 xan
ASNt2r	1	1 asn-L(e) + 1 h(e) <--> 1 asn-L + 1 h
ACt2r	1	1 ac(e) + 1 h(e) <--> 1 ac + 1 h
ETOHt2r	1	1 etoh(e) + 1 h(e) <--> 1 etoh + 1 h
PYRt2r	1	1 h(e) + 1 pyr(e) <--> 1 h + 1 pyr
O2t	1	1 o2(e) <--> 1 o2
CO2t	1	1 co2(e) <--> 1 co2
H2Ot	1	1 h2o(e) <--> 1 h2o
DHAt	1	1 dha(e) <--> 1 dha
NH3t	1	1 nh4(e) <--> 1 nh4
ARBt2r	1	1 arab-L(e) + 1 h(e) <--> 1 arab-L + 1 h
HISt2r	1	1 h(e) + 1 his-L(e) <--> 1 h + 1 his-L
PHEt2r	1	1 h(e) + 1 phe-L(e) <--> 1 h + 1 phe-L
LEUt2r	1	1 h(e) + 1 leu-L(e) <--> 1 h + 1 leu-L
VALt2r	1	1 h(e) + 1 val-L(e) <--> 1 h + 1 val-L
ILEt2r	1	1 h(e) + 1 ile-L(e) <--> 1 h + 1 ile-L
NAt3_1	1	1 h(e) + 1 na1 <--> 1 h + 1 na1(e)
DALAt2r	1	1 ala-D(e) + 1 h(e) <--> 1 ala-D + 1 h
DSERt2r	1	1 h(e) + 1 ser-D(e) <--> 1 h + 1 ser-D
GLYt2r	1	1 gly(e) + 1 h(e) <--> 1 gly + 1 h
SULabc	225.343	1 atp + 1 h2o + 1 so4(e) --> 1 adp + 1 pi + 1 so4
SUCCt2b	1	1 h + 1 succ --> 1 h(e) + 1 succ(e)
GALCTNt2r	1	1 galctn-D(e) + 1 h(e) <--> 1 galctn-D + 1 h
GALURt2r	1	1 galur(e) + 1 h(e) <--> 1 galur + 1 h
GLCURt2r	1	1 glcur(e) + 1 h(e) <--> 1 glcur + 1 h
FE2abc	225.343	1 atp + 1 fe2(e) + 1 h2o --> 1 adp + 1 fe2 + 1 pi
FORt	1	1 for(e) <--> 1 for
FUCt	1	1 fuc-L(e) + 1 h(e) <--> 1 fuc-L + 1 h
GLCt2	1	1 glc-D(e) + 1 h(e) --> 1 glc-D + 1 h
GLYCt	1	1 glyc --> 1 glyc(e)
GLYALDt	1	1 glyald(e) <--> 1 glyald
UREAt	1	1 urea(e) <--> 1 urea
GLUt2r	1	1 glu-L(e) + 1 h(e) <--> 1 glu-L + 1 h
IDONt2r	1	1 h(e) + 1 idon-L(e) <--> 1 h + 1 idon-L
GLCNt2r	1	1 glcn(e) + 1 h(e) <--> 1 glcn + 1 h
DDGLCNt2r	1	1 2ddglcn(e) + 1 h(e) <--> 1 2ddglcn + 1 h
Kabc	225.343	1 atp + 1 h2o + 1 k(e) --> 1 adp + 1 k + 1 pi
AKGt2r	1	1 akg(e) + 1 h(e) <--> 1 akg + 1 h
LCTSt	1	1 h(e) + 1 lcts(e) <--> 1 h + 1 lcts
D-LACt2	1	1 h(e) + 1 lac-D(e) <--> 1 h + 1 lac-D
GLYCLTt2r	1	1 glyclt(e) + 1 h(e) <--> 1 glyclt + 1 h
L-LACt2r	1	1 h(e) + 1 lac-L(e) <--> 1 h + 1 lac-L
LYSt2r	1	1 h(e) + 1 lys-L(e) <--> 1 h + 1 lys-L
INDOLEt2r	1	1 h(e) + 1 indole(e) <--> 1 h + 1 indole
NO2t2r	1	1 h(e) + 1 no2(e) <--> 1 h + 1 no2
NAt3_2	1	2 h(e) + 1 na1 --> 2 h + 1 na1(e)
NAt3_1.5	1	3 h(e) + 2 na1 --> 3 h + 2 na1(e)
PIt2r	1	1 h(e) + 1 pi(e) <--> 1 h + 1 pi
PTRCt2r	1	1 h(e) + 1 ptrc(e) <--> 1 h + 1 ptrc
PROt2r	1	1 h(e) + 1 pro-L(e) <--> 1 h + 1 pro-L
PIabc	225.343	1 atp + 1 h2o + 1 pi(e) --> 1 adp + 2 pi
GLCpts	6883.94	1 glc-D(e) + 1 pep --> 1 g6p + 1 pyr
SERt2r	1	1 h(e) + 1 ser-L(e) <--> 1 h + 1 ser-L
THRt2r	1	1 h(e) + 1 thr-L(e) <--> 1 h + 1 thr-L
TRPt2r	1	1 h(e) + 1 trp-L(e) <--> 1 h + 1 trp-L
Kt2r	1	1 h(e) + 1 k(e) <--> 1 h + 1 k
TYRt2r	1	1 h(e) + 1 tyr-L(e) <--> 1 h + 1 tyr-L
XTSNt2r	1	1 h(e) + 1 xtsn(e) <--> 1 h + 1 xtsn
INSt2r	1	1 h(e) + 1 ins(e) <--> 1 h + 1 ins
ADNt2r	1	1 adn(e) + 1 h(e) <--> 1 adn + 1 h
CYTDt2r	1	1 cytd(e) + 1 h(e) <--> 1 cytd + 1 h
THMDt2r	1	1 h(e) + 1 thymd(e) <--> 1 h + 1 thymd
URIt2r	1	1 h(e) + 1 uri(e) <--> 1 h + 1 uri
CHLt2r	1	1 chol(e) + 1 h(e) <--> 1 chol + 1 h
ADEt2r	1	1 ade(e) + 1 h(e) <--> 1 ade + 1 h
PSCVT	1.82929	1 pep + 1 skm5p <--> 1 3psme + 1 pi
DHQS	19632.3	1 2dda7p <--> 1 3dhq + 1 pi
CHORS	5.52388e+06	1 3psme <--> 1 chor + 1 pi
DHQD	38216.9	1 3dhq <--> 1 3dhsk + 1 h2o
SHK3Dr	4.44626	1 3dhsk + 1 nadph <--> 1 nadp + 1 skm
DDPA	589169	1 e4p + 1 h2o + 1 pep <--> 1 2dda7p + 1 pi
SHKK	15.9743	1 atp + 1 skm <--> 1 adp + 1 skm5p
PPNDH	146112	1 pphn <--> 1 co2 + 1 h2o + 1 phpyr
CHORM	6.32313e+09	1 chor <--> 1 pphn
TRPAS2	0.169269	1 h2o + 1 trp-L <--> 1 indole + 1 nh4 + 1 pyr
TRPS2	17183.8	1 indole + 1 ser-L <--> 1 h2o + 1 trp-L
TRPS3	0.228938	1 3ig3p <--> 1 g3p + 1 indole
TRPS1	3934.01	1 3ig3p + 1 ser-L <--> 1 g3p + 1 h2o + 1 trp-L
PRAIi	1.62983	1 pran <--> 1 2cpr5p
IGPS	5.8262e+06	1 2cpr5p <--> 1 3ig3p + 1 co2 + 1 h2o
ANS	5.51945e+14	1 chor + 1 gln-L <--> 1 anth + 1 glu-L + 1 pyr
ANPRT	831.459	1 anth + 1 prpp <--> 1 ppi + 1 pran
PPND	1.07364	1 nad + 1 pphn <--> 1 34hpp + 1 co2 + 1 nadh
TYRTA	1	1 akg + 1 tyr-L <--> 1 34hpp + 1 glu-L
PHETA1	1	1 akg + 1 phe-L <--> 1 glu-L + 1 phpyr
ATPM	225.343	1 atp + 1 h2o <--> 1 adp + 1 pi
BETALDHx	2733.33	1 betald + 1 h2o + 1 nad <--> 1 glyb + 1 nadh
BETALDHy	2733.33	1 betald + 1 h2o + 1 nadp <--> 1 glyb + 1 nadph
HCO3E	2.03502	1 co2 + 1 h2o <--> 1 hco3
CYANST	1	1 cyan + 1 tsul --> 1 so3 + 1 tcynt
CAT	2.33663e+17	2 h2o2 <--> 2 h2o + 1 o2
SELNPS	1	1 atp + 1 h2o + 1 seln --> 1 amp + 1 pi + 1 selnp
SPODM	1	2 o2neg --> 1 h2o2 + 1 o2
ACONMT	1	1 acon-T + 1 amet --> 1 aconm + 1 ahcys
THRD_L	1001.92	1 thr-L <--> 1 2obut + 1 nh4
ACHBS	324.33	1 2obut + 1 pyr <--> 1 2ahbut + 1 co2
ACLS	324.33	2 pyr <--> 1 alac-S + 1 co2
KARA2i	64.9907	1 2ahbut + 1 nadph <--> 1 23dhmp + 1 nadp
KARA1i	64.9907	1 alac-S + 1 nadph <--> 1 23dhmb + 1 nadp
DHAD2	1985.3	1 23dhmp <--> 1 3mop + 1 h2o
DHAD1	1985.3	1 23dhmb <--> 1 3mob + 1 h2o
ILETA	1	1 akg + 1 ile-L <--> 1 3mop + 1 glu-L
VALTA	1	1 akg + 1 val-L <--> 1 3mob + 1 glu-L
LEUTAi	1	1 4mop + 1 glu-L <--> 1 akg + 1 leu-L
IPPS	219.419	1 3mob + 1 accoa + 1 h2o <--> 1 3c3hmp + 1 coa
IPMD	0.0153868	1 3c2hmp + 1 nad <--> 1 3c4mop + 1 nadh
OMCDC	74.2514	1 3c4mop <--> 1 4mop + 1 co2
IPPMIa	0.759328	1 3c2hmp <--> 1 2ippm + 1 h2o
IPPMIb	1.31695	1 2ippm + 1 h2o <--> 1 3c3hmp
BIOMASS	1	0.05 5mthf + 5e-05 accoa + 0.488 ala-L + 0.001 amp + 0.281 arg-L + 0.229 asn-L + 0.229 asp-L + 45.7318 atp + 0.000129 clpnEC + 6e-06 coa + 0.126 ctp + 0.087 cys-L + 0.0247 datp + 0.0254 dctp + 0.0254 dgtp + 0.0247 dttp + 1e-05 fad + 0.25 gln-L + 0.25 glu-L + 0.582 gly + 0.154 glycogen + 0.203 gtp + 45.5608 h2o + 0.09 his-L + 0.276 ile-L + 0.428 leu-L + 0.0084 lpsEC + 0.326 lys-L + 0.146 met-L + 0…
Lump1	1	2 h(e) + 1 thr-L(e) <--> 2 h + 1 thr-L
Lump2	1	1 h(e) + 1 thr-L(e) <--> 1 h + 1 thr-L
Lump3	1	2 h(e) + 1 ser-L(e) <--> 2 h + 1 ser-L
Lump4	1	1 h(e) + 1 ser-L(e) <--> 1 h + 1 ser-L
Lump5	1	2 h(e) + 1 pro-L(e) <--> 2 h + 1 pro-L
Lump6	1	1 h(e) + 1 pro-L(e) <--> 1 h + 1 pro-L
Lump7	1	2 h(e) + 1 pnto-R(e) <--> 2 h + 1 pnto-R
Lump8	1	1 h(e) + 1 pnto-R(e) <--> 1 h + 1 pnto-R
Lump9	1	1 glu-L(e) + 2 h(e) <--> 1 glu-L + 2 h
Lump10	1	1 glu-L(e) + 1 h(e) <--> 1 glu-L + 1 h
Lump15	4.67078e+13	1 atp + 1 h2o + 1 met-L + 1 ptrc <--> 1 5mta + 1 co2 + 1 pi + 1 ppi + 1 spmd
Lump16	169852	1 acon-T + 1 atp + 1 h2o + 1 met-L <--> 1 aconm + 1 ahcys + 1 pi + 1 ppi
Lump17	2.65662e+07	1 2omhmbl + 1 atp + 1 h2o + 1 met-L <--> 1 ahcys + 1 pi + 1 ppi + 1 q8h2
Lump18	2.65662e+07	1 2ohph + 1 atp + 1 h2o + 1 met-L <--> 1 2omph + 1 ahcys + 1 pi + 1 ppi
Lump19	9.65129e+17	1 2ombzl + 1 atp + 1 h2o + 1 met-L <--> 1 2ommbl + 1 ahcys + 1 pi + 1 ppi
Lump20	2.9136e+14	1 2dmmq8 + 1 atp + 1 h2o + 1 met-L <--> 1 ahcys + 1 mqn8 + 1 pi + 1 ppi
Reactions excluded from the TR property:
SPMS
LPSSYNEC
BSORx
BSORy
CBIAT
CBLAT
ADOCBLS
ADOCBIK
ACBIPGT
HEMEOS
SHCHD2
SHCHF
UPP3S
UPPDC1
CPPPGO
PPPGO
FCLT
UPP3MT
AMMQT8_2
OMBZLM
OHPHM
DMQMT
METAT
NTPTP1
NTPTP2
DMSOR1
DMSOR2
TMAOR1
TMAOR2
TMAOR1e
TMAOR2e
DMSOR1e
DMSOR2e
CYANST
SELNPS
SPODM
ACONMT
BIOMASS
Equilibrium constants:
ALATA_L	1
ALAR	1
ASNN	41.6858
ASNS2	9.62863
ASNS1	401.377
ASPT	0.117607
ASPTA	1
VPAMT	1
DAAD	760.792
ALARi	1
FFSD	5.90776
A5PISO	0.664618
MME	1
MICITD	3.59273
ALCD19	97.7853
LCADi	2733.33
TGBPA	0.00776528
LCAD	2733.33
ALDD2x	2733.33
ARAI	1.35251
RBK_L1	30.2783
RBP4E	1
ACACCT	1
BUTCT	1
AB6PGH	1.29377
PMANM	2.70394
PPM2	2.70394
PPM	2.70394
DRPA	0.124045
GALCTND	5919.13
DDPGALA	0.0604159
DDGALK	43.1933
DHAPT	6883.94
FAO4	0.0116837
ALDD19x	2733.33
FRUK	43.1933
FCLPA	0.0281474
FCI	1
FCLK	15.9743
LCAR	97.7853
UDPG4E	1
GALKr	15.9743
UGLT	1
GALU	1.28233
GALCTD	5919.13
GLTPD	0.0416058
GLYCTO2	63403.9
GLYCTO3	3.01958e+06
GLYCTO4	43662.6
GLYCDx	0.0153868
GLYK	43.1933
PGLYCP	5.21704
G3PD2	0.0153868
GLCRAL	0.0604159
DHPPD	0.956565
DHCIND	0.956565
PPPNDO	5.4011e+31
CINNDO	5.4011e+31
HPYRI	0.664618
IDOND	64.9907
IDOND2	64.9907
GNK	43.1933
5DGLCNR	64.9907
DDGLK	43.1933
LACZ	13.2563
MLTP1	0.948107
MLTP2	0.948107
MLTP3	0.948107
AMALT1	1
AMALT2	1
AMALT3	1
AMALT4	1
MLTG1	13.2563
MLTG2	13.2563
MLTG3	13.2563
MLTG4	13.2563
MLTG5	13.2563
MAN6PI	1.35251
GALS3	2.85193
3HCINNMH	6.96855e+36
3HPPPNH	6.96855e+36
DHCINDO	5.84046e+28
HPPPNDO	5.84046e+28
HKNDDH	56992.2
HKNTDH	56992.2
OP4ENH	2131.54
HOPNTAL	0.0604159
ACALDi	29.2216
M1PD	0.0416058
AGDC	12.9077
G6PDA	0.228938
ACNML	0.85226
TRE6PS	1.47813
TRE6PP	5.21704
PACCOAL	4.32936
PFK_2	43.1933
PGMT	2.70394
MCITL2	0.228938
MCITS	404.963
MCITD	0.27834
ACCOAL	2.4091
PTA2	0.0269249
RBK	43.1933
RMI	0.500202
RMK	43.1933
RMPA	0.0209969
MMM2	0.619036
KG6PDC	15.9743
X5PL3E	1
SBTPD	0.0416058
TAUDO	4.66445e+33
PPAKr	15.2804
OBTFL	50.6811
TRE6PH	13.2563
TREH	13.2563
TARTD	5919.13
PEAMNO	7.50288e+08
ALTRH	5919.13
TAGURr	0.0416058
GUI1	1.35251
GUI2	1.35251
MNNH	5919.13
MANAO	0.0416058
XYLI2i	0.739364
XYLI1	1.35251
XYLK	30.2783
DKGLCNR1	64.9907
HPYRRx	64.9907
HPYRRy	64.9907
GLCRD	5919.13
MMCD	74.2514
PPCSCT	1
DKGLCNR2y	64.9907
2DGLCNRx	64.9907
2DGLCNRy	64.9907
DKGLCNR2x	64.9907
2DGULRx	64.9907
2DGULRy	64.9907
DOGULNR	64.9907
ICL	0.0975967
MALS	1534.56
ME2	0.707249
PPCK	0.288406
PPA	125.393
PPC	774.415
ME1	0.707249
MDRPD	5919.13
DKMPPD2	1.9738e+17
PTRCTA	0.142986
SSALx	2733.33
ABUTD	2733.33
MTRK	15.9743
MTRI	0.939724
DKMPPD	6.49906e+47
G5SADs	17031.6
UNK3	1
ACGS	7.24663
ACGK	0.0654433
AGPR	0.793807
ACOTA	0.142986
NACODA	12.9077
ACODA	12.9077
ARGSS	0.230981
ARGSL	0.0364164
OCBT	266.766
AST	7.24663
SOTA	0.142986
SADH	13048.2
SGSAD	2733.33
SGDS	12.9077
CBPS	1677.03
SSALy	2733.33
ABTA	0.142986
GSPMDA	12.9077
GSPMDS	17.4579
MTAN	4.60707
G5SD	1.25975
GLU5K	0.0654433
P5CR	2.12743
P5CD	0.159066
PROD2	136088
ARGDC	74.2514
AGMT	71.6591
ORNDC	74.2514
ADMDCr	74.2514
SPMDAT1	7.24663
SPMDAT2	7.24663
ORNTA	0.142986
PPTGS	367971
UDCPDP	225.343
KDOPP	24.4659
PEPTEC	0.0231517
PAPAEC	5.21704
ECAPEC	367971
AACPS1	4.32936
AACPS2	4.32936
AACPS3	4.32936
AACPS4	4.32936
AACPS5	22.788
ALAALAr	17.4579
DAGKEC	43.1933
ETHAAL	415.897
GDMANE	1
GOFUCR	4.44626
GALUi	1.28233
UDPGALM	1.43927
GF6PTA	182.08
UAGDP	1.28233
G1PACT	7.24663
GPDDA1	4.21554
GPDDA2	4.21554
GPDDA3	4.21554
GPDDA4	4.21554
GPDDA5	19.5945
GMAND	251166
S7PI	1.99919
GMHEPPA	5.21704
KDOPS	125634
KDOCT2	95.2145
MOAT	0.259249
MOAT2	0.150812
UAGAAT	5.12518
LPADSS	6.8706
UHGADA	12.9077
U23GAAT	7.24663
TDSK	43.1933
EDTXS1	5.12518
EDTXS3	5.12518
MAN1PT2	0.719924
PAPPT3	1
PGAMT	2.70394
EDTXS4	5.12518
EDTXS2	5.12518
UAGCVT	1.82929
UAPGR	95397.7
UAMAS	17.4579
UAMAGS	17.4579
UAAGDS	17.4579
UGMDDS	17.4579
UAGPT3	1.47813
GLUR	1
PLIPA3	18.0892
PLIPA1	18.0892
PLIPA2	3.89169
LPLIPA1	3.89169
LPLIPA2	18.0892
LPLIPA3	3.89169
LPLIPA4	1
LPLIPA5	1
LPLIPA6	1
AGMHE	1
GMHEPAT	1.28233
GMHEPK	15.9743
G1PTT	1.28233
TDPGDH	251166
TDPDRE	1
TDPDRR	4.44626
MI1PP	13.9818
UDPGD	27.9523
USHD	313.007
ACGAMT	1
UAG2Ei	1
UACMAMO	27.9523
TDPADGAT	7.24663
TDPAGTA	0.0684149
AADDGT	3.24577e-06
ACMAMUT	1.47813
ACONT	0.33541
CITL	0.141721
FRD2	0.00187506
FRD3	0.129677
FUM	1.43927
CS	654.165
ICDHyr	1.1425
TEST_AKGDH	310.236
MDH	0.0153868
MDH2	95397.7
MDH3	4.54346e+06
SUCD1i	0.527578
SUCOAS	2.4091
PMDPHT	5.21704
DNMPPA	5.21704
NADPPPS	13.9818
NMNN	2.14641
PPCDC	74.2514
DPCOAK	15.9743
HYPOE	5.21704
PYDXPP	5.21704
PDXPP	5.21704
NMNDA	41.6858
TMKr	43.1933
PPNCL2	31.096
ACPS1	43.1933
AMAOTr	1
BTS2	789831
DBTSr	543911
AOXSr	0.400606
PNTK	43.1933
PTPATi	2.22403
NNDMBRT	0.470051
DXPRIi	41.6858
DXPS	760.792
DHBD	0.956565
ICHORT	19632.3
ENTCS	0.0654433
DHBSr	2.4091
SERASr	81.8699
E4PD	2733.33
DHFR	44.3597
DHNPA2	0.0209969
DHFS	17.4579
GTPCI	6.00897e+08
HPPK2	43.1933
DHPS2	831.459
MECDPDH	1.20642e+11
GLUTRS	22.1888
ALATA_D2	6.99371
ALATA_L2	6.99371
GTHOr	18.7434
GLUCYS	17.4579
GTHS	17.4579
GLUTRR	0.0066181
PPBNGS	3.50361e+07
HMBS	8.9231e+06
G1SATi	6.99371
IPDDIi	0.188306
DMATT	114956
GRTT	114956
OCTDPS	1.98968e+25
MEPCT	2.22403
CDPMEK	1.31695
MECDPS	2.10136e-10
NADDP	180.475
DMPPS	1.11674e+06
IPDPS	5.87801e+06
DHNAOT	3.51177e+06
NPHS	136088
SUCBZS	1.33383e+06
OXGDC2	0.00064019
SHCHCS2	1.97459e+13
SUCBZL	4.32936
ICHORSi	1
QULNS	1.25051e+07
ASPO3	1.00772e+12
ASPO4	4.8423e+13
ASPO5	9.07961e+10
ASPO6	3.30389e+17
NNDPR	3536.33
NNAT	2.22403
NMNAT	2.22403
NADS1	9.62863
DNTPPA	401.377
ADCS	246.274
ADCL	2.24118e+12
MOHMT	1.46506
PANTS	31.096
ASP1DC	74.2514
DPR	64.9907
PDX5PS	1.24711e+12
PERD	0.0153868
PDX5PO	2.06026e+10
PYAM5PO	7.50288e+08
PYDXNK	43.1933
PYDAMK	43.1933
PYDXK	43.1933
RZ5PP	5.21704
NNAM	41.6858
NAMNPP	4534.73
GTPCII2	39.1731
DB4PS	8.07396e+07
APRAUR	105.922
DHPPDA2	9.92695e+06
RBFSa	31996.8
RBFK	43.1933
FMNAT	2.22403
RBFSb	1.04619e+15
OHPBAT	1
AMPMS	1.87904e+19
PMPK	1
HMPK1	43.1933
TMPPP	20.1235
TMPKr	1
HETZK	43.1933
THZPSN	2.0232e+14
4HTHRS	5.21704
HBZOPT	1.10433e+07
OPHHX	7.18775e+15
CHRPL	2.53309e+09
OPHBDC	2.54096
OMMBLHX	7.18775e+15
OMPHHX	7.18775e+15
UDCPDPS	2.99644e+40
DXYLK	30.2783
NADK	15.9743
BPNT	13.9818
ADSK	15.9743
SADT2	0.00112024
SERAT	24.0351
PAPSR	271.543
SULR	1.7799e-15
CYSS	45644.4
TRPAS1	0.247989
GCALDD	2733.33
MTHFC	1.51805
MTHFD	0.222919
GLYCL	0.27834
MTHFR2	6.12141
FTHFD	217.476
GLUDC	74.2514
GLUDy	0.00260451
GLNS	5.3579
GLUSy	16004.9
GLUN	41.6858
SERD_D	2908.68
GHMT2	4.56633
GLYATi	185.347
PGCD	0.0153868
PSP_L	5.21704
PSERT	1
SERD_L	2908.68
THRD	0.0153868
PDH	310.236
G1PP	13.9818
ENO	6.74963
FBA	0.00776528
FBP	5.21704
[truncated: 1,769 more rows]
[truncated: 2 more columns]
