# Supplementary material for: Including metabolite concentrations into flux balance analysis: thermodynamic realizability as a constraint on flux distributions in metabolic networks
Source: BMC Syst Biol. 2007 Jun 1;1:23. doi: 10.1186/1752-0509-1-23 (PMC1903363; doi:10.1186/1752-0509-1-23)
Supplement: Additional file 2 — This archive includes two directories relating to the E. coli iJR904 computations: "FullyReversible" and "HeuristicIrreversibilities". Both contain the file "Ecoli-model.txt", a tab-separated text file, as the definition of the network which is organized in the sections: 'Metabolites', 'Reactions', 'Reactions excluded from the TR property', 'Equilibrium constants', 'Targetfluxes', 'Concentration bounds', and 'Setpoint concentrations'. Both directories also contain the file "Ecoli.sbml", the network description in SBML format. The file "Biomax.txt" also residing in both directories contains the solution of the biomass maximization without the constraint of thermodynamic realizability as a tab-separated text file assigning a reaction identifier with a flux value if it is not zero.. Additionally the directory "FullyReversible" contains the file "TR-Biomax.txt" as the solution to the thermodynamically realizable biomass maximization together with the hypothetic metabolite concentrations compatible with the flux directions. [file 1752-0509-1-23-S2.zip › HeuristicIrreversibilities/Biomax.txt]

Biomax solution:
ALATA_L	-0.5708
ALAR	0.0552
ASNS2	0.229
ASPTA	-2.323897
A5PISO	0.042
PPM2	0.517
PPM	-0.524
DRPA	0.517
GALU	0.0198
GLYCTO2	0.05
GLYK	0.00645
G3PD2	-0.1651
PGMT	-0.1738
MALS	0.05
PPA	3.359315
PPC	2.336092
MDRPD	0.007
MTRK	0.007
MTRI	0.007
DKMPPD	0.007
G5SADs	0.21
UNK3	0.007
ACGS	0.323
ACGK	0.323
AGPR	-0.323
ACOTA	-0.323
ACODA	0.323
ARGSS	0.281
ARGSL	0.281
OCBT	0.281
MTAN	0.007
G5SD	0.21
GLU5K	0.21
P5CR	0.21
ORNDC	0.042
PPTGS	0.0276
UDCPDP	0.0276
KDOPP	0.042
PEPTEC	0.0168
ALAALAr	0.0276
DAGKEC	0.0168
GF6PTA	0.072
UAGDP	0.072
G1PACT	0.072
S7PI	0.0252
GMHEPPA	0.0252
KDOPS	0.042
KDOCT2	0.042
MOAT	0.0084
MOAT2	0.0084
UAGAAT	0.0168
LPADSS	0.0084
UHGADA	0.0168
U23GAAT	0.0168
TDSK	0.0084
EDTXS1	0.0084
PAPPT3	0.0276
PGAMT	-0.072
EDTXS2	0.0084
UAGCVT	0.0276
UAPGR	0.0276
UAMAS	0.0276
UAMAGS	0.0276
UAAGDS	0.0276
UGMDDS	0.0276
UAGPT3	0.0276
GLUR	-0.0276
AGMHE	0.0252
GMHEPAT	0.0252
GMHEPK	0.0252
LPSSYNEC	0.0084
USHD	0.0084
ACONT	4.260034
FUM	4.197839
CS	4.260034
ICDHyr	4.260034
TEST_AKGDH	3.149434
MDH	4.247839
SUCD1i	3.149431
SUCOAS	-2.649831
PMDPHT	1e-05
DNMPPA	0.05
PPCDC	5.9e-05
DPCOAK	5.9e-05
PPNCL2	5.9e-05
PNTK	5.9e-05
PTPATi	5.9e-05
DHFR	0.0747
DHNPA2	0.05
DHFS	0.05
GTPCI	0.05
HPPK2	0.05
DHPS2	0.05
QULNS	0.00273
ASPO3	0.00273
NNDPR	0.00273
NNAT	0.00273
NADS1	0.00273
DNTPPA	0.05
ADCS	0.05
ADCL	0.05
MOHMT	5.9e-05
PANTS	5.9e-05
ASP1DC	5.9e-05
DPR	5.9e-05
GTPCII2	1e-05
DB4PS	2e-05
APRAUR	1e-05
DHPPDA2	1e-05
RBFSa	2e-05
RBFK	1e-05
FMNAT	1e-05
RBFSb	1e-05
NADK	0.00053
BPNT	0.233059
ADSK	0.233059
SADT2	0.233059
SERAT	0.233059
PAPSR	0.233059
SULR	-0.233059
CYSS	0.233059
GCALDD	0.05
MTHFC	1.35615
MTHFD	1.35615
MTHFR2	0.196
FTHFD	0.310332
GLUDy	-8.323015
GLNS	1.901628
GHMT2	1.576909
PGCD	2.131118
PSP_L	2.131118
PSERT	2.131118
PDH	7.421371
ENO	13.313581
FBA	6.88824
GAPD	15.444699
GLCS1	0.154
GLGC	0.154
HEX1	0.255159
PGM	-13.313581
PFK	6.88824
PGI	4.069542
PGK	-15.444699
TPI	6.72041
PRMICIi	0.09
IGPDH	0.09
HISTP	0.09
HSTPT	0.09
HISTD	0.09
IG3PS	0.09
ATPPRT	0.09
PRATPP	0.09
PRAMPC	0.09
PRPPS	0.939739
ACCOACr	2.306787
DASYNEC	0.15225
CLPNSEC	0.00645
C140SN	0.013818
C120SN	0.042
KAS14	0.3213
MCOATA	2.306787
C160SN	0.097524
KAS16	0.0336
C181SN	0.13545
C141SN	0.013545
ACOATA	0.3213
C161SN	0.018963
PGPPEC	0.0361
PGSAEC	0.0361
PASYNEC	0.13545
PSDEC	0.11355
PSSAEC	0.11615
HSST	0.146
SHSL1	0.146
CYSTL	0.146
METS	0.146
ADNK1	0.007
ADK1	3.627464
ADK3	-1.317968
CYTK1	0.177509
UMPK	0.3511
GK1	0.79541
DGK1	-0.517
GSNK	0.517
NDPK2	0.3792
NDPK3	0.168909
NDPK5	-0.517
NDPK7	0.0254
NDPK4	0.0247
RNDR4	0.0247
RNDR3	0.0254
RNTR1	0.0247
RNTR2	0.5424
URIDK2r	-0.0247
TMDS	0.0247
DTMPK	0.0247
NTD8	0.517
PUNP4	0.517
PUNP1	-0.007
PUNP3	-0.517
ATPS4r	52.218602
CYTBO3	37.150443
FDH2	0.367362
NADH6	33.265821
SUCD4	3.149431
TRDR	0.850259
PGL	6.097706
GND	6.097706
RPE	2.915898
RPI	-3.139788
TALA	1.650849
TKT1	1.676049
TKT2	1.239849
G6PDH2r	6.097706
GMPS2	0.27841
IMPD	0.27841
ADSS	0.289499
ADSL2r	0.477909
ADSL1r	0.289499
PRASCS	0.477909
PRAGSr	0.477909
AIRC3	-0.477909
GLUPRT	0.477909
AICART	0.567909
IMPC	-0.567909
AIRC2	0.477909
PRFGS	0.477909
PRAIS	0.477909
GARFT	0.477909
ASPCT	0.3151
DHORTS	-0.3151
DHORD2	0.3151
ORPT	-0.3151
OMPDC	0.3151
CTPS2	0.1514
CBMK	0.5961
ACKr	0.572859
PTAr	-0.572859
SDPTA	-0.3536
ASAD	-0.4996
DHDPS	0.3536
DHDPRy	0.3536
THDPS	0.3536
SDPDS	0.3536
DAPE	0.3536
THRAr	-0.517
DAPDC	0.326
HSDy	-0.146
ASPK	0.4996
O2t	18.582222
CO2t	-20.587362
H2Ot	-41.757177
NH3t	10.684463
SULabc	0.233059
GLCt2	0.255159
PIt2r	0.911637
GLCpts	10.085889
PSCVT	0.411
DHQS	0.411
CHORS	0.411
DHQD	0.411
SHK3Dr	0.411
DDPA	0.411
SHKK	0.411
PPNDH	0.176
CHORM	0.307
TRPAS2	-0.054
TRPS3	0.054
PRAIi	0.054
IGPS	0.054
ANS	0.054
ANPRT	0.054
PPND	0.131
TYRTA	-0.131
PHETA1	-0.176
HCO3E	2.784696
THRD_L	0.276
ACHBS	0.276
ACLS	0.830059
KARA2i	0.276
KARA1i	0.830059
DHAD2	0.276
DHAD1	0.830059
ILETA	-0.276
VALTA	-0.402
LEUTAi	0.428
IPPS	0.428
IPMD	0.428
OMCDC	0.428
IPPMIa	-0.428
IPPMIb	-0.428
BIOMASS	1
Lump15	0.007
