# Supplementary material for: Including metabolite concentrations into flux balance analysis: thermodynamic realizability as a constraint on flux distributions in metabolic networks
Source: BMC Syst Biol. 2007 Jun 1;1:23. doi: 10.1186/1752-0509-1-23 (PMC1903363; doi:10.1186/1752-0509-1-23)
Supplement: Additional file 2 — This archive includes two directories relating to the E. coli iJR904 computations: "FullyReversible" and "HeuristicIrreversibilities". Both contain the file "Ecoli-model.txt", a tab-separated text file, as the definition of the network which is organized in the sections: 'Metabolites', 'Reactions', 'Reactions excluded from the TR property', 'Equilibrium constants', 'Targetfluxes', 'Concentration bounds', and 'Setpoint concentrations'. Both directories also contain the file "Ecoli.sbml", the network description in SBML format. The file "Biomax.txt" also residing in both directories contains the solution of the biomass maximization without the constraint of thermodynamic realizability as a tab-separated text file assigning a reaction identifier with a flux value if it is not zero.. Additionally the directory "FullyReversible" contains the file "TR-Biomax.txt" as the solution to the thermodynamically realizable biomass maximization together with the hypothetic metabolite concentrations compatible with the flux directions. [file 1752-0509-1-23-S2.zip › HeuristicIrreversibilities/Ecoli.sbml]

<?xml version="1.0" encoding="UTF-8"?>
<sbml xmlns="http://www.sbml.org/sbml/level2" level="2" version="1" >
<model name="Escherichia coli iJR904 Henry/Palsson">
  <listOfCompartments>
    <compartment id="cell" name="only_compartment" />
  </listOfCompartments>
  <listOfSpecies>
    <species id="10fthf"  name="10-Formyltetrahydrofolate" boundaryCondition="false"  compartment="cell" />
    <species id="12dgrEC"  name="1,2-Diacylglycerol_(E.coli)" boundaryCondition="false"  compartment="cell" />
    <species id="12ppd-S"  name="(S)-Propane-1,2-diol" boundaryCondition="false"  compartment="cell" />
    <species id="12ppd-S(e)"  name="(S)-Propane-1,2-diol" boundaryCondition="true"  compartment="cell" />
    <species id="13dpg"  name="3-Phospho-D-glyceroyl_phosphate" boundaryCondition="false"  compartment="cell" />
    <species id="15dap"  name="1,5-Diaminopentane" boundaryCondition="false"  compartment="cell" />
    <species id="1pyr5c"  name="1-Pyrroline-5-carboxylate" boundaryCondition="false"  compartment="cell" />
    <species id="23ddhb"  name="2,3-Dihydro-2,3-dihydroxybenzoate" boundaryCondition="false"  compartment="cell" />
    <species id="23dhb"  name="2,3-Dihydroxybenzoate" boundaryCondition="false"  compartment="cell" />
    <species id="23dhba"  name="(2,3-Dihydroxybenzoyl)adenylate" boundaryCondition="false"  compartment="cell" />
    <species id="23dhdp"  name="2,3-Dihydrodipicolinate" boundaryCondition="false"  compartment="cell" />
    <species id="23dhmb"  name="(R)-2,3-Dihydroxy-3-methylbutanoate" boundaryCondition="false"  compartment="cell" />
    <species id="23dhmp"  name="(R)-2,3-Dihydroxy-3-methylpentanoate" boundaryCondition="false"  compartment="cell" />
    <species id="23doguln"  name="2,3-Dioxo-L-gulonate" boundaryCondition="false"  compartment="cell" />
    <species id="25aics"  name="(S)-2-[5-Amino-1-(5-phospho-D-ribosyl)imidazole-4-carboxamido]succinate" boundaryCondition="false"  compartment="cell" />
    <species id="25dkglcn"  name="2,5-diketo-D-gluconate" boundaryCondition="false"  compartment="cell" />
    <species id="25drapp"  name="2,5-Diamino-6-(ribosylamino)-4-(3H)-pyrimidinone_5'-phosphate" boundaryCondition="false"  compartment="cell" />
    <species id="26dap-LL"  name="LL-2,6-Diaminoheptanedioate" boundaryCondition="false"  compartment="cell" />
    <species id="26dap-M"  name="meso-2,6-Diaminoheptanedioate" boundaryCondition="false"  compartment="cell" />
    <species id="2ahbut"  name="(S)-2-Aceto-2-hydroxybutanoate" boundaryCondition="false"  compartment="cell" />
    <species id="2aobut"  name="L-2-Amino-3-oxobutanoate" boundaryCondition="false"  compartment="cell" />
    <species id="2cpr5p"  name="1-(2-Carboxyphenylamino)-1-deoxy-D-ribulose_5-phosphate" boundaryCondition="false"  compartment="cell" />
    <species id="2dda7p"  name="2-Dehydro-3-deoxy-D-arabino-heptonate_7-phosphate" boundaryCondition="false"  compartment="cell" />
    <species id="2ddg6p"  name="2-Dehydro-3-deoxy-D-gluconate_6-phosphate" boundaryCondition="false"  compartment="cell" />
    <species id="2ddglcn"  name="2-Dehydro-3-deoxy-D-gluconate" boundaryCondition="false"  compartment="cell" />
    <species id="2ddglcn(e)"  name="2-Dehydro-3-deoxy-D-gluconate" boundaryCondition="true"  compartment="cell" />
    <species id="2dh3dgal"  name="2-Dehydro-3-deoxy-D-galactonate" boundaryCondition="false"  compartment="cell" />
    <species id="2dh3dgal6p"  name="2-Dehydro-3-deoxy-D-galactonate_6-phosphate" boundaryCondition="false"  compartment="cell" />
    <species id="2dhglcn"  name="2-Dehydro-D-gluconate" boundaryCondition="false"  compartment="cell" />
    <species id="2dhguln"  name="2-Dehydro-L-gulonate" boundaryCondition="false"  compartment="cell" />
    <species id="2dhp"  name="2-Dehydropantoate" boundaryCondition="false"  compartment="cell" />
    <species id="2dmmq8"  name="2-Demethylmenaquinone_8" boundaryCondition="false"  compartment="cell" />
    <species id="2dmmql8"  name="2-Demethylmenaquinol_8" boundaryCondition="false"  compartment="cell" />
    <species id="2dr1p"  name="2-Deoxy-D-ribose_1-phosphate" boundaryCondition="false"  compartment="cell" />
    <species id="2dr5p"  name="2-Deoxy-D-ribose_5-phosphate" boundaryCondition="false"  compartment="cell" />
    <species id="2h3oppan"  name="2-Hydroxy-3-oxopropanoate" boundaryCondition="false"  compartment="cell" />
    <species id="2ippm"  name="2-Isopropylmaleate" boundaryCondition="false"  compartment="cell" />
    <species id="2kmb"  name="2-keto-4-methylthiobutyrate" boundaryCondition="false"  compartment="cell" />
    <species id="2mahmp"  name="2-Methyl-4-amino-5-hydroxymethylpyrimidine_diphosphate" boundaryCondition="false"  compartment="cell" />
    <species id="2mcacn"  name="cis-2-Methylaconitate" boundaryCondition="false"  compartment="cell" />
    <species id="2mcit"  name="2-Methylcitrate" boundaryCondition="false"  compartment="cell" />
    <species id="2me4p"  name="2-C-methyl-D-erythritol_4-phosphate" boundaryCondition="false"  compartment="cell" />
    <species id="2mecdp"  name="2-C-methyl-D-erythritol_2,4-cyclodiphosphate" boundaryCondition="false"  compartment="cell" />
    <species id="2obut"  name="2-Oxobutanoate" boundaryCondition="false"  compartment="cell" />
    <species id="2ohph"  name="2-Octaprenyl-6-hydroxyphenol" boundaryCondition="false"  compartment="cell" />
    <species id="2ombzl"  name="2-Octaprenyl-6-methoxy-1,4-benzoquinol" boundaryCondition="false"  compartment="cell" />
    <species id="2omhmbl"  name="2-Octaprenyl-3-methyl-5-hydroxy-6-methoxy-1,4-benzoquinol" boundaryCondition="false"  compartment="cell" />
    <species id="2ommbl"  name="2-Octaprenyl3-methyl-6-methoxy-_1,4-benzoquinol" boundaryCondition="false"  compartment="cell" />
    <species id="2omph"  name="2-Octaprenyl-6-methoxyphenol" boundaryCondition="false"  compartment="cell" />
    <species id="2oph"  name="2-Octaprenylphenol" boundaryCondition="false"  compartment="cell" />
    <species id="2p4c2me"  name="2-phospho-4-(cytidine_5'-diphospho)-2-C-methyl-D-erythritol" boundaryCondition="false"  compartment="cell" />
    <species id="2pg"  name="D-Glycerate_2-phosphate" boundaryCondition="false"  compartment="cell" />
    <species id="2pglyc"  name="2-Phosphoglycolate" boundaryCondition="false"  compartment="cell" />
    <species id="2shchc"  name="2-Succinyl-6-hydroxy-2,4-cyclohexadiene-1-carboxylate" boundaryCondition="false"  compartment="cell" />
    <species id="34hpp"  name="3-(4-Hydroxyphenyl)pyruvate" boundaryCondition="false"  compartment="cell" />
    <species id="3c2hmp"  name="3-Carboxy-2-hydroxy-4-methylpentanoate" boundaryCondition="false"  compartment="cell" />
    <species id="3c3hmp"  name="3-Carboxy-3-hydroxy-4-methylpentanoate" boundaryCondition="false"  compartment="cell" />
    <species id="3c4mop"  name="3-Carboxy-4-methyl-2-oxopentanoate" boundaryCondition="false"  compartment="cell" />
    <species id="3dgulnp"  name="3-keto-L-gulonate-6-phosphate" boundaryCondition="false"  compartment="cell" />
    <species id="3dhguln"  name="3-Dehydro-L-gulonate" boundaryCondition="false"  compartment="cell" />
    <species id="3dhq"  name="3-Dehydroquinate" boundaryCondition="false"  compartment="cell" />
    <species id="3dhsk"  name="3-Dehydroshikimate" boundaryCondition="false"  compartment="cell" />
    <species id="3hcinnm"  name="3-hydroxycinnamic_acid" boundaryCondition="false"  compartment="cell" />
    <species id="3hcinnm(e)"  name="3-hydroxycinnamic_acid" boundaryCondition="true"  compartment="cell" />
    <species id="3hmrsACP"  name="R-3-hydroxy-myristoyl-ACP" boundaryCondition="false"  compartment="cell" />
    <species id="3hpppn"  name="3-(3-hydroxy-phenyl)propionate" boundaryCondition="false"  compartment="cell" />
    <species id="3hpppn(e)"  name="3-(3-hydroxy-phenyl)propionate" boundaryCondition="true"  compartment="cell" />
    <species id="3ig3p"  name="C'-(3-Indolyl)-glycerol_3-phosphate" boundaryCondition="false"  compartment="cell" />
    <species id="3mob"  name="3-Methyl-2-oxobutanoate" boundaryCondition="false"  compartment="cell" />
    <species id="3mop"  name="(S)-3-Methyl-2-oxopentanoate" boundaryCondition="false"  compartment="cell" />
    <species id="3ophb"  name="3-Octaprenyl-4-hydroxybenzoate" boundaryCondition="false"  compartment="cell" />
    <species id="3pg"  name="3-Phospho-D-glycerate" boundaryCondition="false"  compartment="cell" />
    <species id="3php"  name="3-Phosphohydroxypyruvate" boundaryCondition="false"  compartment="cell" />
    <species id="3psme"  name="5-O-(1-Carboxyvinyl)-3-phosphoshikimate" boundaryCondition="false"  compartment="cell" />
    <species id="4abut"  name="4-Aminobutanoate" boundaryCondition="false"  compartment="cell" />
    <species id="4abut(e)"  name="4-Aminobutanoate" boundaryCondition="true"  compartment="cell" />
    <species id="4abutn"  name="4-Aminobutanal" boundaryCondition="false"  compartment="cell" />
    <species id="4abz"  name="4-Aminobenzoate" boundaryCondition="false"  compartment="cell" />
    <species id="4adcho"  name="4-amino-4-deoxychorismate" boundaryCondition="false"  compartment="cell" />
    <species id="4ahmmp"  name="4-Amino-5-hydroxymethyl-2-methylpyrimidine" boundaryCondition="false"  compartment="cell" />
    <species id="4ampm"  name="4-Amino-2-methyl-5-phosphomethylpyrimidine" boundaryCondition="false"  compartment="cell" />
    <species id="4c2me"  name="4-(cytidine_5'-diphospho)-2-C-methyl-D-erythritol" boundaryCondition="false"  compartment="cell" />
    <species id="4h2opntn"  name="4-Hydroxy-2-oxopentanoate" boundaryCondition="false"  compartment="cell" />
    <species id="4hba"  name="4-Hydroxy-benzyl_alcohol" boundaryCondition="false"  compartment="cell" />
    <species id="4hbz"  name="4-Hydroxybenzoate" boundaryCondition="false"  compartment="cell" />
    <species id="4hthr"  name="4-Hydroxy-L-threonine" boundaryCondition="false"  compartment="cell" />
    <species id="4mhetz"  name="4-Methyl-5-(2-hydroxyethyl)-thiazole" boundaryCondition="false"  compartment="cell" />
    <species id="4mop"  name="4-Methyl-2-oxopentanoate" boundaryCondition="false"  compartment="cell" />
    <species id="4mpetz"  name="4-Methyl-5-(2-phosphoethyl)-thiazole" boundaryCondition="false"  compartment="cell" />
    <species id="4pasp"  name="4-Phospho-L-aspartate" boundaryCondition="false"  compartment="cell" />
    <species id="4per"  name="4-Phospho-D-erythronate" boundaryCondition="false"  compartment="cell" />
    <species id="4ppan"  name="D-4'-Phosphopantothenate" boundaryCondition="false"  compartment="cell" />
    <species id="4ppcys"  name="N-((R)-4-Phosphopantothenoyl)-L-cysteine" boundaryCondition="false"  compartment="cell" />
    <species id="4r5au"  name="4-(1-D-Ribitylamino)-5-aminouracil" boundaryCondition="false"  compartment="cell" />
    <species id="5aizc"  name="5-amino-1-(5-phospho-D-ribosyl)imidazole-4-carboxylate" boundaryCondition="false"  compartment="cell" />
    <species id="5aop"  name="5-Amino-4-oxopentanoate" boundaryCondition="false"  compartment="cell" />
    <species id="5aprbu"  name="5-Amino-6-(5'-phosphoribitylamino)uracil" boundaryCondition="false"  compartment="cell" />
    <species id="5apru"  name="5-Amino-6-(5'-phosphoribosylamino)uracil" boundaryCondition="false"  compartment="cell" />
    <species id="5caiz"  name="5-phosphoribosyl-5-carboxyaminoimidazole" boundaryCondition="false"  compartment="cell" />
    <species id="5dglcn"  name="5-Dehydro-D-gluconate" boundaryCondition="false"  compartment="cell" />
    <species id="5dh4dglc"  name="5-Dehydro-4-deoxy-D-glucarate" boundaryCondition="false"  compartment="cell" />
    <species id="5mdr1p"  name="5-Methylthio-5-deoxy-D-ribose_1-phosphate" boundaryCondition="false"  compartment="cell" />
    <species id="5mdru1p"  name="5-Methylthio-5-deoxy-D-ribulose_1-phosphate" boundaryCondition="false"  compartment="cell" />
    <species id="5mta"  name="5-Methylthioadenosine" boundaryCondition="false"  compartment="cell" />
    <species id="5mthf"  name="5-Methyltetrahydrofolate" boundaryCondition="false"  compartment="cell" />
    <species id="5mtr"  name="5-Methylthio-D-ribose" boundaryCondition="false"  compartment="cell" />
    <species id="5prdmbz"  name="N1-(5-Phospho-alpha-D-ribosyl)-5,6-dimethylbenzimidazole" boundaryCondition="false"  compartment="cell" />
    <species id="6hmhpt"  name="6-hydroxymethyl_dihydropterin" boundaryCondition="false"  compartment="cell" />
    <species id="6hmhptpp"  name="6-hydroxymethyl-dihydropterin_pyrophosphate" boundaryCondition="false"  compartment="cell" />
    <species id="6pgc"  name="6-Phospho-D-gluconate" boundaryCondition="false"  compartment="cell" />
    <species id="6pgl"  name="6-phospho-D-glucono-1,5-lactone" boundaryCondition="false"  compartment="cell" />
    <species id="8aonn"  name="8-Amino-7-oxononanoate" boundaryCondition="false"  compartment="cell" />
    <species id="ACP"  name="acyl_carrier_protein" boundaryCondition="false"  compartment="cell" />
    <species id="N1aspmd"  name="N1-Acetylspermidine" boundaryCondition="false"  compartment="cell" />
    <species id="aacald"  name="Aminoacetaldehyde" boundaryCondition="false"  compartment="cell" />
    <species id="aacoa"  name="Acetoacetyl-CoA" boundaryCondition="false"  compartment="cell" />
    <species id="ac"  name="Acetate" boundaryCondition="false"  compartment="cell" />
    <species id="ac(e)"  name="Acetate" boundaryCondition="true"  compartment="cell" />
    <species id="acACP"  name="Acetyl-ACP" boundaryCondition="false"  compartment="cell" />
    <species id="acac"  name="Acetoacetate" boundaryCondition="false"  compartment="cell" />
    <species id="acac(e)"  name="Acetoacetate" boundaryCondition="true"  compartment="cell" />
    <species id="acald"  name="Acetaldehyde" boundaryCondition="false"  compartment="cell" />
    <species id="acald(e)"  name="Acetaldehyde" boundaryCondition="true"  compartment="cell" />
    <species id="accoa"  name="Acetyl-CoA" boundaryCondition="false"  compartment="cell" />
    <species id="acg5p"  name="N-Acetyl-L-glutamyl_5-phosphate" boundaryCondition="false"  compartment="cell" />
    <species id="acg5sa"  name="N-Acetyl-L-glutamate_5-semialdehyde" boundaryCondition="false"  compartment="cell" />
    <species id="acgam1p"  name="N-Acetyl-D-glucosamine_1-phosphate" boundaryCondition="false"  compartment="cell" />
    <species id="acgam6p"  name="N-Acetyl-D-glucosamine_6-phosphate" boundaryCondition="false"  compartment="cell" />
    <species id="acglu"  name="N-Acetyl-L-glutamate" boundaryCondition="false"  compartment="cell" />
    <species id="acmana"  name="N-Acetyl-D-mannosamine" boundaryCondition="false"  compartment="cell" />
    <species id="acmanap"  name="N-Acetyl-D-mannosamine_6-phosphate" boundaryCondition="false"  compartment="cell" />
    <species id="acnam"  name="N-Acetylneuraminate" boundaryCondition="false"  compartment="cell" />
    <species id="acon-T"  name="trans-Aconitate" boundaryCondition="false"  compartment="cell" />
    <species id="aconm"  name="E-3-carboxy-2-pentenedioate_6-methyl_ester" boundaryCondition="false"  compartment="cell" />
    <species id="acorn"  name="N2-Acetyl-L-ornithine" boundaryCondition="false"  compartment="cell" />
    <species id="acser"  name="O-Acetyl-L-serine" boundaryCondition="false"  compartment="cell" />
    <species id="actACP"  name="Acetoacetyl-ACP" boundaryCondition="false"  compartment="cell" />
    <species id="actp"  name="Acetyl_phosphate" boundaryCondition="false"  compartment="cell" />
    <species id="ade"  name="Adenine" boundaryCondition="false"  compartment="cell" />
    <species id="ade(e)"  name="Adenine" boundaryCondition="true"  compartment="cell" />
    <species id="adn"  name="Adenosine" boundaryCondition="false"  compartment="cell" />
    <species id="adn(e)"  name="Adenosine" boundaryCondition="true"  compartment="cell" />
    <species id="adocbi"  name="Adenosyl_cobinamide" boundaryCondition="false"  compartment="cell" />
    <species id="adocbip"  name="Adenosyl_cobinamide_phosphate" boundaryCondition="false"  compartment="cell" />
    <species id="adocbl"  name="Adenosylcobalamin" boundaryCondition="false"  compartment="cell" />
    <species id="adp"  name="ADP" boundaryCondition="false"  compartment="cell" />
    <species id="adpglc"  name="ADPglucose" boundaryCondition="false"  compartment="cell" />
    <species id="adphep-DD"  name="ADP-D-glycero-D-manno-heptose" boundaryCondition="false"  compartment="cell" />
    <species id="adphep-LD"  name="ADP-L-glycero-D-manno-heptose" boundaryCondition="false"  compartment="cell" />
    <species id="agdpcbi"  name="Adenosine-GDP-cobinamide" boundaryCondition="false"  compartment="cell" />
    <species id="agm"  name="Agmatine" boundaryCondition="false"  compartment="cell" />
    <species id="agpcEC"  name="acyl-glycerophosphocholine_(E.coli)" boundaryCondition="false"  compartment="cell" />
    <species id="agpeEC"  name="acyl-glycerophosphoethanolamine_(E.coli)" boundaryCondition="false"  compartment="cell" />
    <species id="agpgEC"  name="acyl-glycerophosphoglycerol_(E.coli)" boundaryCondition="false"  compartment="cell" />
    <species id="ahcys"  name="S-Adenosyl-L-homocysteine" boundaryCondition="false"  compartment="cell" />
    <species id="ahdt"  name="2-Amino-4-hydroxy-6-(erythro-1,2,3-trihydroxypropyl)dihydropteridine_triphosphate" boundaryCondition="false"  compartment="cell" />
    <species id="aicar"  name="5-Amino-1-(5-Phospho-D-ribosyl)imidazole-4-carboxamide" boundaryCondition="false"  compartment="cell" />
    <species id="air"  name="5-amino-1-(5-phospho-D-ribosyl)imidazole" boundaryCondition="false"  compartment="cell" />
    <species id="akg"  name="2-Oxoglutarate" boundaryCondition="false"  compartment="cell" />
    <species id="akg(e)"  name="2-Oxoglutarate" boundaryCondition="true"  compartment="cell" />
    <species id="ala-B"  name="beta-Alanine" boundaryCondition="false"  compartment="cell" />
    <species id="ala-D"  name="D-Alanine" boundaryCondition="false"  compartment="cell" />
    <species id="ala-D(e)"  name="D-Alanine" boundaryCondition="true"  compartment="cell" />
    <species id="ala-L"  name="L-Alanine" boundaryCondition="false"  compartment="cell" />
    <species id="ala-L(e)"  name="L-Alanine" boundaryCondition="true"  compartment="cell" />
    <species id="alaala"  name="D-Alanyl-D-alanine" boundaryCondition="false"  compartment="cell" />
    <species id="alac-S"  name="(S)-2-Acetolactate" boundaryCondition="false"  compartment="cell" />
    <species id="alltn"  name="Allantoin" boundaryCondition="false"  compartment="cell" />
    <species id="alltn(e)"  name="Allantoin" boundaryCondition="true"  compartment="cell" />
    <species id="alltt"  name="Allantoate" boundaryCondition="false"  compartment="cell" />
    <species id="altrn"  name="D-Altronate" boundaryCondition="false"  compartment="cell" />
    <species id="amet"  name="S-Adenosyl-L-methionine" boundaryCondition="false"  compartment="cell" />
    <species id="ametam"  name="S-Adenosylmethioninamine" boundaryCondition="false"  compartment="cell" />
    <species id="amob"  name="S-Adenosyl-4-methylthio-2-oxobutanoate" boundaryCondition="false"  compartment="cell" />
    <species id="amp"  name="AMP" boundaryCondition="false"  compartment="cell" />
    <species id="anth"  name="Anthranilate" boundaryCondition="false"  compartment="cell" />
    <species id="ap4a"  name="P1,P4-Bis(5'-adenosyl)_tetraphosphate" boundaryCondition="false"  compartment="cell" />
    <species id="ap5a"  name="P1,P5-Bis(5'-adenosyl)_pentaphosphate" boundaryCondition="false"  compartment="cell" />
    <species id="apgEC"  name="acyl_phosphatidylglycerol_(E.coli)" boundaryCondition="false"  compartment="cell" />
    <species id="apoACP"  name="apoprotein_[acyl_carrier_protein]" boundaryCondition="false"  compartment="cell" />
    <species id="aps"  name="Adenosine_5'-phosphosulfate" boundaryCondition="false"  compartment="cell" />
    <species id="ara5p"  name="D-Arabinose_5-phosphate" boundaryCondition="false"  compartment="cell" />
    <species id="arab-L"  name="L-Arabinose" boundaryCondition="false"  compartment="cell" />
    <species id="arab-L(e)"  name="L-Arabinose" boundaryCondition="true"  compartment="cell" />
    <species id="arbt6p"  name="Arbutin_6-phosphate" boundaryCondition="false"  compartment="cell" />
    <species id="arg-L"  name="L-Arginine" boundaryCondition="false"  compartment="cell" />
    <species id="argsuc"  name="N(omega)-(L-Arginino)succinate" boundaryCondition="false"  compartment="cell" />
    <species id="asn-L"  name="L-Asparagine" boundaryCondition="false"  compartment="cell" />
    <species id="asn-L(e)"  name="L-Asparagine" boundaryCondition="true"  compartment="cell" />
    <species id="asp-L"  name="L-Aspartate" boundaryCondition="false"  compartment="cell" />
    <species id="aspsa"  name="L-Aspartate_4-semialdehyde" boundaryCondition="false"  compartment="cell" />
    <species id="atp"  name="ATP" boundaryCondition="false"  compartment="cell" />
    <species id="bbtcoa"  name="gamma-butyrobetainyl-CoA" boundaryCondition="false"  compartment="cell" />
    <species id="betald"  name="Betaine_aldehyde" boundaryCondition="false"  compartment="cell" />
    <species id="btcoa"  name="Butanoyl-CoA" boundaryCondition="false"  compartment="cell" />
    <species id="btn"  name="Biotin" boundaryCondition="false"  compartment="cell" />
    <species id="btnso"  name="d-biotin_d-sulfoxide" boundaryCondition="false"  compartment="cell" />
    <species id="but"  name="Butyrate_(n-C4:0)" boundaryCondition="false"  compartment="cell" />
    <species id="but(e)"  name="Butyrate_(n-C4:0)" boundaryCondition="true"  compartment="cell" />
    <species id="camp"  name="cAMP" boundaryCondition="false"  compartment="cell" />
    <species id="cbasp"  name="N-Carbamoyl-L-aspartate" boundaryCondition="false"  compartment="cell" />
    <species id="cbi"  name="Cobinamide" boundaryCondition="false"  compartment="cell" />
    <species id="cbl1"  name="Cob(I)alamin" boundaryCondition="false"  compartment="cell" />
    <species id="cbp"  name="Carbamoyl_phosphate" boundaryCondition="false"  compartment="cell" />
    <species id="cdp"  name="CDP" boundaryCondition="false"  compartment="cell" />
    <species id="cdpdag1"  name="CDPdiacylglycerol_(E_coli)" boundaryCondition="false"  compartment="cell" />
    <species id="cdpea"  name="CDPethanolamine" boundaryCondition="false"  compartment="cell" />
    <species id="cechddd"  name="cis-3-(3-carboxyethyl)-3,5-cyclohexadiene-1,2-diol" boundaryCondition="false"  compartment="cell" />
    <species id="cenchddd"  name="cis-3-(3-carboxyethenyl)-3,5-cyclohexadiene-1,2-diol" boundaryCondition="false"  compartment="cell" />
    <species id="chol"  name="Choline" boundaryCondition="false"  compartment="cell" />
    <species id="chol(e)"  name="Choline" boundaryCondition="true"  compartment="cell" />
    <species id="chor"  name="Chorismate" boundaryCondition="false"  compartment="cell" />
    <species id="cinnm"  name="trans-Cinnamate" boundaryCondition="false"  compartment="cell" />
    <species id="cit"  name="Citrate" boundaryCondition="false"  compartment="cell" />
    <species id="citr-L"  name="L-Citrulline" boundaryCondition="false"  compartment="cell" />
    <species id="ckdo"  name="CMP-3-deoxy-D-manno-octulosonate" boundaryCondition="false"  compartment="cell" />
    <species id="clpnEC"  name="Cardiolipin_(Ecoli)" boundaryCondition="false"  compartment="cell" />
    <species id="cmp"  name="CMP" boundaryCondition="false"  compartment="cell" />
    <species id="co2"  name="CO2" boundaryCondition="false"  compartment="cell" />
    <species id="co2(e)"  name="CO2" boundaryCondition="true"  compartment="cell" />
    <species id="coa"  name="Coenzyme_A" boundaryCondition="false"  compartment="cell" />
    <species id="cpppg3"  name="Coproporphyrinogen_III" boundaryCondition="false"  compartment="cell" />
    <species id="crn"  name="L-Carnitine" boundaryCondition="false"  compartment="cell" />
    <species id="crncoa"  name="Carnitinyl-CoA" boundaryCondition="false"  compartment="cell" />
    <species id="csn"  name="Cytosine" boundaryCondition="false"  compartment="cell" />
    <species id="ctbt"  name="crotonobetaine" boundaryCondition="false"  compartment="cell" />
    <species id="ctbtcoa"  name="crotonobetainyl-CoA" boundaryCondition="false"  compartment="cell" />
    <species id="ctp"  name="CTP" boundaryCondition="false"  compartment="cell" />
    <species id="cyan"  name="Cyanide" boundaryCondition="false"  compartment="cell" />
    <species id="cynt"  name="Cyanate" boundaryCondition="false"  compartment="cell" />
    <species id="cys-L"  name="L-Cysteine" boundaryCondition="false"  compartment="cell" />
    <species id="cyst-L"  name="L-Cystathionine" boundaryCondition="false"  compartment="cell" />
    <species id="cytd"  name="Cytidine" boundaryCondition="false"  compartment="cell" />
    <species id="cytd(e)"  name="Cytidine" boundaryCondition="true"  compartment="cell" />
    <species id="dad-2"  name="Deoxyadenosine" boundaryCondition="false"  compartment="cell" />
    <species id="dadp"  name="dADP" boundaryCondition="false"  compartment="cell" />
    <species id="damp"  name="dAMP" boundaryCondition="false"  compartment="cell" />
    <species id="dann"  name="7,8-Diaminononanoate" boundaryCondition="false"  compartment="cell" />
    <species id="datp"  name="dATP" boundaryCondition="false"  compartment="cell" />
    <species id="db4p"  name="3,4-dihydroxy-2-butanone_4-phosphate" boundaryCondition="false"  compartment="cell" />
    <species id="dcamp"  name="N6-(1,2-Dicarboxyethyl)-AMP" boundaryCondition="false"  compartment="cell" />
    <species id="dcdp"  name="dCDP" boundaryCondition="false"  compartment="cell" />
    <species id="dcmp"  name="dCMP" boundaryCondition="false"  compartment="cell" />
    <species id="dctp"  name="dCTP" boundaryCondition="false"  compartment="cell" />
    <species id="dcyt"  name="Deoxycytidine" boundaryCondition="false"  compartment="cell" />
    <species id="ddcaACP"  name="Dodecanoyl-ACP_(n-C12:0ACP)" boundaryCondition="false"  compartment="cell" />
    <species id="dgdp"  name="dGDP" boundaryCondition="false"  compartment="cell" />
    <species id="dgmp"  name="dGMP" boundaryCondition="false"  compartment="cell" />
    <species id="dgsn"  name="Deoxyguanosine" boundaryCondition="false"  compartment="cell" />
    <species id="dgtp"  name="dGTP" boundaryCondition="false"  compartment="cell" />
    <species id="dha"  name="Dihydroxyacetone" boundaryCondition="false"  compartment="cell" />
    <species id="dha(e)"  name="Dihydroxyacetone" boundaryCondition="true"  compartment="cell" />
    <species id="dhap"  name="Dihydroxyacetone_phosphate" boundaryCondition="false"  compartment="cell" />
    <species id="dhcinnm"  name="2,3-dihydroxicinnamic_acid" boundaryCondition="false"  compartment="cell" />
    <species id="dhf"  name="7,8-Dihydrofolate" boundaryCondition="false"  compartment="cell" />
    <species id="dhna"  name="1,4-Dihydroxy-2-naphthoate" boundaryCondition="false"  compartment="cell" />
    <species id="dhnpt"  name="2-Amino-4-hydroxy-6-(D-erythro-1,2,3-trihydroxypropyl)-7,8-dihydropteridine" boundaryCondition="false"  compartment="cell" />
    <species id="dhor-S"  name="(S)-Dihydroorotate" boundaryCondition="false"  compartment="cell" />
    <species id="dhpmp"  name="Dihydroneopterin_monophosphate" boundaryCondition="false"  compartment="cell" />
    <species id="dhpppn"  name="3-(2,3-Dihydroxyphenyl)propanoate" boundaryCondition="false"  compartment="cell" />
    <species id="dhpt"  name="Dihydropteroate" boundaryCondition="false"  compartment="cell" />
    <species id="dhptd"  name="4,5-dihydroxy-2,3-pentanedione" boundaryCondition="false"  compartment="cell" />
    <species id="din"  name="Deoxyinosine" boundaryCondition="false"  compartment="cell" />
    <species id="dkmpp"  name="2,3-diketo5-methylthio-1-phosphopentane" boundaryCondition="false"  compartment="cell" />
    <species id="dmbzid"  name="5,6-Dimethylbenzimidazole" boundaryCondition="false"  compartment="cell" />
    <species id="dmlz"  name="6,7-Dimethyl-8-(1-D-ribityl)lumazine" boundaryCondition="false"  compartment="cell" />
    <species id="dmpp"  name="Dimethylallyl_diphosphate" boundaryCondition="false"  compartment="cell" />
    <species id="dms"  name="Dimethyl_sulfide" boundaryCondition="false"  compartment="cell" />
    <species id="dmso"  name="Dimethyl_sulfoxide" boundaryCondition="false"  compartment="cell" />
    <species id="dnad"  name="Deamino-NAD+" boundaryCondition="false"  compartment="cell" />
    <species id="dpcoa"  name="Dephospho-CoA" boundaryCondition="false"  compartment="cell" />
    <species id="dtbt"  name="Dethiobiotin" boundaryCondition="false"  compartment="cell" />
    <species id="dtdp"  name="dTDP" boundaryCondition="false"  compartment="cell" />
    <species id="dtdp4aaddg"  name="dTDP-4-acetamido-4,6-dideoxy-D-galactose" boundaryCondition="false"  compartment="cell" />
    <species id="dtdp4addg"  name="dTDP-4-amino-4,6-dideoxy-D-glucose" boundaryCondition="false"  compartment="cell" />
    <species id="dtdp4d6dg"  name="dTDP-4-dehydro-6-deoxy-D-glucose" boundaryCondition="false"  compartment="cell" />
    <species id="dtdp4d6dm"  name="dTDP-4-dehydro-6-deoxy-L-mannose" boundaryCondition="false"  compartment="cell" />
    <species id="dtdpglu"  name="dTDPglucose" boundaryCondition="false"  compartment="cell" />
    <species id="dtdprmn"  name="dTDP-L-rhamnose" boundaryCondition="false"  compartment="cell" />
    <species id="dtmp"  name="dTMP" boundaryCondition="false"  compartment="cell" />
    <species id="dttp"  name="dTTP" boundaryCondition="false"  compartment="cell" />
    <species id="dudp"  name="dUDP" boundaryCondition="false"  compartment="cell" />
    <species id="dump"  name="dUMP" boundaryCondition="false"  compartment="cell" />
    <species id="duri"  name="Deoxyuridine" boundaryCondition="false"  compartment="cell" />
    <species id="dutp"  name="dUTP" boundaryCondition="false"  compartment="cell" />
    <species id="dxyl"  name="1-deoxy-D-xylulose" boundaryCondition="false"  compartment="cell" />
    <species id="dxyl5p"  name="1-deoxy-D-xylulose_5-phosphate" boundaryCondition="false"  compartment="cell" />
    <species id="e4p"  name="D-Erythrose_4-phosphate" boundaryCondition="false"  compartment="cell" />
    <species id="ecaEC"  name="Enterobacterial_common_antigen_polysaccharide_(Ecoli)" boundaryCondition="false"  compartment="cell" />
    <species id="eig3p"  name="D-erythro-1-(Imidazol-4-yl)glycerol_3-phosphate" boundaryCondition="false"  compartment="cell" />
    <species id="enter"  name="Enterochelin" boundaryCondition="false"  compartment="cell" />
    <species id="etha"  name="Ethanolamine" boundaryCondition="false"  compartment="cell" />
    <species id="etoh"  name="Ethanol" boundaryCondition="false"  compartment="cell" />
    <species id="etoh(e)"  name="Ethanol" boundaryCondition="true"  compartment="cell" />
    <species id="f1p"  name="D-Fructose_1-phosphate" boundaryCondition="false"  compartment="cell" />
    <species id="f6p"  name="D-Fructose_6-phosphate" boundaryCondition="false"  compartment="cell" />
    <species id="fad"  name="FAD" boundaryCondition="false"  compartment="cell" />
    <species id="fadh2"  name="FADH2" boundaryCondition="false"  compartment="cell" />
    <species id="fc1p"  name="L-Fuculose_1-phosphate" boundaryCondition="false"  compartment="cell" />
    <species id="fcl-L"  name="L-fuculose" boundaryCondition="false"  compartment="cell" />
    <species id="fdp"  name="D-Fructose_1,6-bisphosphate" boundaryCondition="false"  compartment="cell" />
    <species id="fe2"  name="Fe2+" boundaryCondition="false"  compartment="cell" />
    <species id="fe2(e)"  name="Fe2+" boundaryCondition="true"  compartment="cell" />
    <species id="fgam"  name="N2-Formyl-N1-(5-phospho-D-ribosyl)glycinamide" boundaryCondition="false"  compartment="cell" />
    <species id="fmn"  name="FMN" boundaryCondition="false"  compartment="cell" />
    <species id="for"  name="Formate" boundaryCondition="false"  compartment="cell" />
    <species id="for(e)"  name="Formate" boundaryCondition="true"  compartment="cell" />
    <species id="fpram"  name="2-(Formamido)-N1-(5-phospho-D-ribosyl)acetamidine" boundaryCondition="false"  compartment="cell" />
    <species id="fprica"  name="5-Formamido-1-(5-phospho-D-ribosyl)imidazole-4-carboxamide" boundaryCondition="false"  compartment="cell" />
    <species id="frdp"  name="Farnesyl_diphosphate" boundaryCondition="false"  compartment="cell" />
    <species id="fru"  name="D-Fructose" boundaryCondition="false"  compartment="cell" />
    <species id="fruur"  name="D-Fructuronate" boundaryCondition="false"  compartment="cell" />
    <species id="fuc-L"  name="L-Fucose" boundaryCondition="false"  compartment="cell" />
    <species id="fuc-L(e)"  name="L-Fucose" boundaryCondition="true"  compartment="cell" />
    <species id="fum"  name="Fumarate" boundaryCondition="false"  compartment="cell" />
    <species id="g1p"  name="D-Glucose_1-phosphate" boundaryCondition="false"  compartment="cell" />
    <species id="g3p"  name="Glyceraldehyde_3-phosphate" boundaryCondition="false"  compartment="cell" />
    <species id="g3pc"  name="sn-Glycero-3-phosphocholine" boundaryCondition="false"  compartment="cell" />
    <species id="g3pe"  name="sn-Glycero-3-phosphoethanolamine" boundaryCondition="false"  compartment="cell" />
    <species id="g3pg"  name="Glycerophosphoglycerol" boundaryCondition="false"  compartment="cell" />
    <species id="g3pi"  name="sn-Glycero-3-phospho-1-inositol" boundaryCondition="false"  compartment="cell" />
    <species id="g3ps"  name="Glycerophosphoserine" boundaryCondition="false"  compartment="cell" />
    <species id="g6p"  name="D-Glucose_6-phosphate" boundaryCondition="false"  compartment="cell" />
    <species id="gal"  name="D-Galactose" boundaryCondition="false"  compartment="cell" />
    <species id="gal1p"  name="alpha-D-Galactose_1-phosphate" boundaryCondition="false"  compartment="cell" />
    <species id="galct-D"  name="D-Galactarate" boundaryCondition="false"  compartment="cell" />
    <species id="galct-D(e)"  name="D-Galactarate" boundaryCondition="true"  compartment="cell" />
    <species id="galctn-D"  name="D-Galactonate" boundaryCondition="false"  compartment="cell" />
    <species id="galctn-D(e)"  name="D-Galactonate" boundaryCondition="true"  compartment="cell" />
    <species id="galt1p"  name="Galactitol_1-phosphate" boundaryCondition="false"  compartment="cell" />
    <species id="galur"  name="D-Galacturonate" boundaryCondition="false"  compartment="cell" />
    <species id="galur(e)"  name="D-Galacturonate" boundaryCondition="true"  compartment="cell" />
    <species id="gam1p"  name="D-Glucosamine_1-phosphate" boundaryCondition="false"  compartment="cell" />
    <species id="gam6p"  name="D-Glucosamine_6-phosphate" boundaryCondition="false"  compartment="cell" />
    <species id="gar"  name="N1-(5-Phospho-D-ribosyl)glycinamide" boundaryCondition="false"  compartment="cell" />
    <species id="gbbtn"  name="gamma-butyrobetaine" boundaryCondition="false"  compartment="cell" />
    <species id="gcald"  name="Glycolaldehyde" boundaryCondition="false"  compartment="cell" />
    <species id="gdp"  name="GDP" boundaryCondition="false"  compartment="cell" />
    <species id="gdpddman"  name="GDP-4-dehydro-6-deoxy-D-mannose" boundaryCondition="false"  compartment="cell" />
    <species id="gdpfuc"  name="GDP-L-fucose" boundaryCondition="false"  compartment="cell" />
    <species id="gdpmann"  name="GDP-D-mannose" boundaryCondition="false"  compartment="cell" />
    <species id="gdpofuc"  name="GDP-4-oxo-L-fucose" boundaryCondition="false"  compartment="cell" />
    <species id="glc-D"  name="D-Glucose" boundaryCondition="false"  compartment="cell" />
    <species id="glc-D(e)"  name="D-Glucose" boundaryCondition="true"  compartment="cell" />
    <species id="glcn"  name="D-Gluconate" boundaryCondition="false"  compartment="cell" />
    <species id="glcn(e)"  name="D-Gluconate" boundaryCondition="true"  compartment="cell" />
    <species id="glcr"  name="D-Glucarate" boundaryCondition="false"  compartment="cell" />
    <species id="glcr(e)"  name="D-Glucarate" boundaryCondition="true"  compartment="cell" />
    <species id="glcur"  name="D-Glucuronate" boundaryCondition="false"  compartment="cell" />
    <species id="glcur(e)"  name="D-Glucuronate" boundaryCondition="true"  compartment="cell" />
    <species id="gln-L"  name="L-Glutamine" boundaryCondition="false"  compartment="cell" />
    <species id="glu-D"  name="D-Glutamate" boundaryCondition="false"  compartment="cell" />
    <species id="glu-L"  name="L-Glutamate" boundaryCondition="false"  compartment="cell" />
    <species id="glu-L(e)"  name="L-Glutamate" boundaryCondition="true"  compartment="cell" />
    <species id="glu1sa"  name="L-Glutamate_1-semialdehyde" boundaryCondition="false"  compartment="cell" />
    <species id="glu5p"  name="L-Glutamate_5-phosphate" boundaryCondition="false"  compartment="cell" />
    <species id="glu5sa"  name="L-Glutamate_5-semialdehyde" boundaryCondition="false"  compartment="cell" />
    <species id="glucys"  name="gamma-L-Glutamyl-L-cysteine" boundaryCondition="false"  compartment="cell" />
    <species id="glutrna"  name="L-Glutamyl-tRNA(Glu)" boundaryCondition="false"  compartment="cell" />
    <species id="glx"  name="Glyoxylate" boundaryCondition="false"  compartment="cell" />
    <species id="gly"  name="Glycine" boundaryCondition="false"  compartment="cell" />
    <species id="gly(e)"  name="Glycine" boundaryCondition="true"  compartment="cell" />
    <species id="glyald"  name="D-Glyceraldehyde" boundaryCondition="false"  compartment="cell" />
    <species id="glyald(e)"  name="D-Glyceraldehyde" boundaryCondition="true"  compartment="cell" />
    <species id="glyb"  name="Glycine_betaine" boundaryCondition="false"  compartment="cell" />
    <species id="glyb(e)"  name="Glycine_betaine" boundaryCondition="true"  compartment="cell" />
    <species id="glyc"  name="Glycerol" boundaryCondition="false"  compartment="cell" />
    <species id="glyc(e)"  name="Glycerol" boundaryCondition="true"  compartment="cell" />
    <species id="glyc-R"  name="(R)-Glycerate" boundaryCondition="false"  compartment="cell" />
    <species id="glyc3p"  name="Glycerol_3-phosphate" boundaryCondition="false"  compartment="cell" />
    <species id="glyclt"  name="Glycolate" boundaryCondition="false"  compartment="cell" />
    <species id="glyclt(e)"  name="Glycolate" boundaryCondition="true"  compartment="cell" />
    <species id="glycogen"  name="glycogen" boundaryCondition="false"  compartment="cell" />
    <species id="gmhep17bp"  name="D-Glycero-D-manno-heptose_1,7-bisphosphate" boundaryCondition="false"  compartment="cell" />
    <species id="gmhep1p"  name="D-Glycero-D-manno-heptose_1-phosphate" boundaryCondition="false"  compartment="cell" />
    <species id="gmhep7p"  name="D-Glycero-D-manno-heptose_7-phosphate" boundaryCondition="false"  compartment="cell" />
    <species id="gmp"  name="GMP" boundaryCondition="false"  compartment="cell" />
    <species id="gp4g"  name="P1,P4-Bis(5'-guanosyl)_tetraphosphate" boundaryCondition="false"  compartment="cell" />
    <species id="grdp"  name="Geranyl_diphosphate" boundaryCondition="false"  compartment="cell" />
    <species id="gsn"  name="Guanosine" boundaryCondition="false"  compartment="cell" />
    <species id="gthox"  name="Oxidized_glutathione" boundaryCondition="false"  compartment="cell" />
    <species id="gthrd"  name="Reduced_glutathione" boundaryCondition="false"  compartment="cell" />
    <species id="gtp"  name="GTP" boundaryCondition="false"  compartment="cell" />
    <species id="gtspmd"  name="Glutathionylspermidine" boundaryCondition="false"  compartment="cell" />
    <species id="gua"  name="Guanine" boundaryCondition="false"  compartment="cell" />
    <species id="gua(e)"  name="Guanine" boundaryCondition="true"  compartment="cell" />
    <species id="h"  name="H+" boundaryCondition="false"  compartment="cell" />
    <species id="h(e)"  name="H+" boundaryCondition="true"  compartment="cell" />
    <species id="h2"  name="H2" boundaryCondition="false"  compartment="cell" />
    <species id="h2mb4p"  name="1-hydroxy-2-methyl-2--butenyl_4-diphosphate" boundaryCondition="false"  compartment="cell" />
    <species id="h2o"  name="H2O" boundaryCondition="false"  compartment="cell" />
    <species id="h2o(e)"  name="H2O" boundaryCondition="true"  compartment="cell" />
    <species id="h2o2"  name="Hydrogen_peroxide" boundaryCondition="false"  compartment="cell" />
    <species id="h2s"  name="Hydrogen_sulfide" boundaryCondition="false"  compartment="cell" />
    <species id="hco3"  name="Bicarbonate" boundaryCondition="false"  compartment="cell" />
    <species id="hcys-L"  name="L-Homocysteine" boundaryCondition="false"  compartment="cell" />
    <species id="hdca"  name="Hexadecanoate_(n-C16:0)" boundaryCondition="false"  compartment="cell" />
    <species id="hdcea"  name="hexadecenoate_(n-C16:1)" boundaryCondition="false"  compartment="cell" />
    <species id="hdeACP"  name="Hexadecenoyl-ACP_(n-C16:1ACP)" boundaryCondition="false"  compartment="cell" />
    <species id="hemeO"  name="Heme_O" boundaryCondition="false"  compartment="cell" />
    <species id="his-L"  name="L-Histidine" boundaryCondition="false"  compartment="cell" />
    <species id="his-L(e)"  name="L-Histidine" boundaryCondition="true"  compartment="cell" />
    <species id="hisp"  name="L-Histidinol_phosphate" boundaryCondition="false"  compartment="cell" />
    <species id="histd"  name="L-Histidinol" boundaryCondition="false"  compartment="cell" />
    <species id="hkndd"  name="2-Hydroxy-6-oxonona-2,4-diene-1,9-dioate" boundaryCondition="false"  compartment="cell" />
    <species id="hkntd"  name="2-hydroxy-6-ketononatrienedioate" boundaryCondition="false"  compartment="cell" />
    <species id="hmbil"  name="Hydroxymethylbilane" boundaryCondition="false"  compartment="cell" />
    <species id="hmfurn"  name="4-hydroxy-5-methyl-3(2H)-furanone" boundaryCondition="false"  compartment="cell" />
    <species id="hom-L"  name="L-Homoserine" boundaryCondition="false"  compartment="cell" />
    <species id="hpyr"  name="Hydroxypyruvate" boundaryCondition="false"  compartment="cell" />
    <species id="hqn"  name="Hydroquinone" boundaryCondition="false"  compartment="cell" />
    <species id="hxan"  name="Hypoxanthine" boundaryCondition="false"  compartment="cell" />
    <species id="hxan(e)"  name="Hypoxanthine" boundaryCondition="true"  compartment="cell" />
    <species id="iasp"  name="Iminoaspartate" boundaryCondition="false"  compartment="cell" />
    <species id="ichor"  name="Isochorismate" boundaryCondition="false"  compartment="cell" />
    <species id="icit"  name="Isocitrate" boundaryCondition="false"  compartment="cell" />
    <species id="idon-L"  name="L-Idonate" boundaryCondition="false"  compartment="cell" />
    <species id="idon-L(e)"  name="L-Idonate" boundaryCondition="true"  compartment="cell" />
    <species id="idp"  name="IDP" boundaryCondition="false"  compartment="cell" />
    <species id="ile-L"  name="L-Isoleucine" boundaryCondition="false"  compartment="cell" />
    <species id="ile-L(e)"  name="L-Isoleucine" boundaryCondition="true"  compartment="cell" />
    <species id="imacp"  name="3-(Imidazol-4-yl)-2-oxopropyl_phosphate" boundaryCondition="false"  compartment="cell" />
    <species id="imp"  name="IMP" boundaryCondition="false"  compartment="cell" />
    <species id="indole"  name="Indole" boundaryCondition="false"  compartment="cell" />
    <species id="indole(e)"  name="Indole" boundaryCondition="true"  compartment="cell" />
    <species id="inost"  name="myo-Inositol" boundaryCondition="false"  compartment="cell" />
    <species id="ins"  name="Inosine" boundaryCondition="false"  compartment="cell" />
    <species id="ins(e)"  name="Inosine" boundaryCondition="true"  compartment="cell" />
    <species id="ipdp"  name="Isopentenyl_diphosphate" boundaryCondition="false"  compartment="cell" />
    <species id="itp"  name="ITP" boundaryCondition="false"  compartment="cell" />
    <species id="k"  name="K+" boundaryCondition="false"  compartment="cell" />
    <species id="k(e)"  name="K+" boundaryCondition="true"  compartment="cell" />
    <species id="kdo"  name="3-Deoxy-D-manno-2-octulosonate" boundaryCondition="false"  compartment="cell" />
    <species id="kdo2lipid4"  name="KDO(2)-lipid_IV(A)" boundaryCondition="false"  compartment="cell" />
    <species id="kdo2lipid4L"  name="KDO(2)-lipid_IV(A)_with_laurate" boundaryCondition="false"  compartment="cell" />
    <species id="kdo2lipid4p"  name="KDO(2)-lipid_IV(A)_with_palmitoleoyl" boundaryCondition="false"  compartment="cell" />
    <species id="kdo8p"  name="3-Deoxy-D-manno-octulosonate_8-phosphate" boundaryCondition="false"  compartment="cell" />
    <species id="kdolipid4"  name="KDO-lipid_IV(A)" boundaryCondition="false"  compartment="cell" />
    <species id="lac-D"  name="D-Lactate" boundaryCondition="false"  compartment="cell" />
    <species id="lac-D(e)"  name="D-Lactate" boundaryCondition="true"  compartment="cell" />
    <species id="lac-L"  name="L-Lactate" boundaryCondition="false"  compartment="cell" />
    <species id="lac-L(e)"  name="L-Lactate" boundaryCondition="true"  compartment="cell" />
    <species id="lald-L"  name="L-Lactaldehyde" boundaryCondition="false"  compartment="cell" />
    <species id="lcts"  name="Lactose" boundaryCondition="false"  compartment="cell" />
    <species id="lcts(e)"  name="Lactose" boundaryCondition="true"  compartment="cell" />
    <species id="leu-L"  name="L-Leucine" boundaryCondition="false"  compartment="cell" />
    <species id="leu-L(e)"  name="L-Leucine" boundaryCondition="true"  compartment="cell" />
    <species id="lgt-S"  name="(R)-S-Lactoylglutathione" boundaryCondition="false"  compartment="cell" />
    <species id="lipa"  name="KDO(2)-lipid_(A)" boundaryCondition="false"  compartment="cell" />
    <species id="lipacold"  name="cold_adapted_KDO(2)-lipid_(A)" boundaryCondition="false"  compartment="cell" />
    <species id="lipidA"  name="2,3-Bis(3-hydroxytetradecanoyl)-D-glucosaminyl-1,6-beta-D-2,3-bis(3-hydroxytetradecanoyl)-beta-D-glucosaminyl_1-phosphate" boundaryCondition="false"  compartment="cell" />
    <species id="lipidAds"  name="Lipid_A_Disaccharide" boundaryCondition="false"  compartment="cell" />
    <species id="lipidX"  name="2,3-Bis(3-hydroxytetradecanoyl)-beta-D-glucosaminyl_1-phosphate" boundaryCondition="false"  compartment="cell" />
    <species id="lpsEC"  name="lipopolysaccharide_(Ecoli)" boundaryCondition="false"  compartment="cell" />
    <species id="lys-L"  name="L-Lysine" boundaryCondition="false"  compartment="cell" />
    <species id="lys-L(e)"  name="L-Lysine" boundaryCondition="true"  compartment="cell" />
    <species id="mal-L"  name="L-Malate" boundaryCondition="false"  compartment="cell" />
    <species id="malACP"  name="Malonyl-[acyl-carrier_protein]" boundaryCondition="false"  compartment="cell" />
    <species id="malcoa"  name="Malonyl-CoA" boundaryCondition="false"  compartment="cell" />
    <species id="malt"  name="Maltose" boundaryCondition="false"  compartment="cell" />
    <species id="malthp"  name="Maltoheptaose" boundaryCondition="false"  compartment="cell" />
    <species id="malthx"  name="Maltohexaose" boundaryCondition="false"  compartment="cell" />
    <species id="maltpt"  name="Maltopentaose" boundaryCondition="false"  compartment="cell" />
    <species id="malttr"  name="Maltotriose" boundaryCondition="false"  compartment="cell" />
    <species id="maltttr"  name="Maltotetraose" boundaryCondition="false"  compartment="cell" />
    <species id="man1p"  name="D-Mannose_1-phosphate" boundaryCondition="false"  compartment="cell" />
    <species id="man6p"  name="D-Mannose_6-phosphate" boundaryCondition="false"  compartment="cell" />
    <species id="mana"  name="D-Mannonate" boundaryCondition="false"  compartment="cell" />
    <species id="melib"  name="Melibiose" boundaryCondition="false"  compartment="cell" />
    <species id="met-L"  name="L-Methionine" boundaryCondition="false"  compartment="cell" />
    <species id="methf"  name="5,10-Methenyltetrahydrofolate" boundaryCondition="false"  compartment="cell" />
    <species id="mi1p-D"  name="1D-myo-Inositol_1-phosphate" boundaryCondition="false"  compartment="cell" />
    <species id="micit"  name="methylisocitrate" boundaryCondition="false"  compartment="cell" />
    <species id="mlthf"  name="5,10-Methylenetetrahydrofolate" boundaryCondition="false"  compartment="cell" />
    <species id="mmcoa-R"  name="(R)-Methylmalonyl-CoA" boundaryCondition="false"  compartment="cell" />
    <species id="mmcoa-S"  name="(S)-Methylmalonyl-CoA" boundaryCondition="false"  compartment="cell" />
    <species id="mnl1p"  name="D-Mannitol_1-phosphate" boundaryCondition="false"  compartment="cell" />
    <species id="mql8"  name="Menaquinol_8" boundaryCondition="false"  compartment="cell" />
    <species id="mqn8"  name="Menaquinone_8" boundaryCondition="false"  compartment="cell" />
    <species id="mthgxl"  name="Methylglyoxal" boundaryCondition="false"  compartment="cell" />
    <species id="myrsACP"  name="Myristoyl-ACP_(n-C14:0ACP)" boundaryCondition="false"  compartment="cell" />
    <species id="n8aspmd"  name="N8-Acetylspermidine" boundaryCondition="false"  compartment="cell" />
    <species id="na1"  name="Sodium" boundaryCondition="false"  compartment="cell" />
    <species id="na1(e)"  name="Sodium" boundaryCondition="true"  compartment="cell" />
    <species id="nac"  name="Nicotinate" boundaryCondition="false"  compartment="cell" />
    <species id="nad"  name="Nicotinamide_adenine_dinucleotide" boundaryCondition="false"  compartment="cell" />
    <species id="nadh"  name="Nicotinamide_adenine_dinucleotide_-_reduced" boundaryCondition="false"  compartment="cell" />
    <species id="nadp"  name="Nicotinamide_adenine_dinucleotide_phosphate" boundaryCondition="false"  compartment="cell" />
    <species id="nadph"  name="Nicotinamide_adenine_dinucleotide_phosphate_-_reduced" boundaryCondition="false"  compartment="cell" />
    <species id="ncam"  name="Nicotinamide" boundaryCondition="false"  compartment="cell" />
    <species id="nh4"  name="NH4plus" boundaryCondition="false"  compartment="cell" />
    <species id="nh4(e)"  name="NH4plus" boundaryCondition="true"  compartment="cell" />
    <species id="nicrnt"  name="Nicotinate_D-ribonucleotide" boundaryCondition="false"  compartment="cell" />
    <species id="nmn"  name="NMN" boundaryCondition="false"  compartment="cell" />
    <species id="no2"  name="Nitrite" boundaryCondition="false"  compartment="cell" />
    <species id="no2(e)"  name="Nitrite" boundaryCondition="true"  compartment="cell" />
    <species id="no3"  name="Nitrate" boundaryCondition="false"  compartment="cell" />
    <species id="o2"  name="O2" boundaryCondition="false"  compartment="cell" />
    <species id="o2(e)"  name="O2" boundaryCondition="true"  compartment="cell" />
    <species id="o2neg"  name="Superoxide_anion" boundaryCondition="false"  compartment="cell" />
    <species id="oaa"  name="Oxaloacetate" boundaryCondition="false"  compartment="cell" />
    <species id="ocdca"  name="octadecanoate_(n-C18:0)" boundaryCondition="false"  compartment="cell" />
    <species id="ocdcea"  name="octadecenoate_(n-C18:1)" boundaryCondition="false"  compartment="cell" />
    <species id="octdp"  name="all-trans-Octaprenyl_diphosphate" boundaryCondition="false"  compartment="cell" />
    <species id="octeACP"  name="Octadecenoyl-ACP_(n-C18:1ACP)" boundaryCondition="false"  compartment="cell" />
    <species id="ohpb"  name="2-Oxo-3-hydroxy-4-phosphobutanoate" boundaryCondition="false"  compartment="cell" />
    <species id="op4en"  name="2-Oxopent-4-enoate" boundaryCondition="false"  compartment="cell" />
    <species id="orn"  name="Ornithine" boundaryCondition="false"  compartment="cell" />
    <species id="orot"  name="Orotate" boundaryCondition="false"  compartment="cell" />
    <species id="orot5p"  name="Orotidine_5'-phosphate" boundaryCondition="false"  compartment="cell" />
    <species id="paEC"  name="phosphatidate_(E.coli)" boundaryCondition="false"  compartment="cell" />
    <species id="pac"  name="Phenylacetic_acid" boundaryCondition="false"  compartment="cell" />
    <species id="pacald"  name="Phenylacetaldehyde" boundaryCondition="false"  compartment="cell" />
    <species id="palmACP"  name="Palmitoyl-ACP_(n-C16:0ACP)" boundaryCondition="false"  compartment="cell" />
    <species id="pan4p"  name="Pantetheine_4'-phosphate" boundaryCondition="false"  compartment="cell" />
    <species id="pant-R"  name="(R)-Pantoate" boundaryCondition="false"  compartment="cell" />
    <species id="pap"  name="Adenosine_3',5'-bisphosphate" boundaryCondition="false"  compartment="cell" />
    <species id="paps"  name="3'-Phosphoadenylyl_sulfate" boundaryCondition="false"  compartment="cell" />
    <species id="pcEC"  name="Phosphatidylcholine_(E.coli)" boundaryCondition="false"  compartment="cell" />
    <species id="pdx5p"  name="Pyridoxine_5'-phosphate" boundaryCondition="false"  compartment="cell" />
    <species id="peEC"  name="Phosphatidylethanolamine_(Ecoli)" boundaryCondition="false"  compartment="cell" />
    <species id="peamn"  name="Phenethylamine" boundaryCondition="false"  compartment="cell" />
    <species id="pep"  name="Phosphoenolpyruvate" boundaryCondition="false"  compartment="cell" />
    <species id="peptidoEC"  name="Peptidoglycan_subunit_of_Escherichia_coli" boundaryCondition="false"  compartment="cell" />
    <species id="pgEC"  name="Phospatidylglycerol_(Ecoli)" boundaryCondition="false"  compartment="cell" />
    <species id="pgpEC"  name="Phosphatidylglycerophosphate_(Ecoli)" boundaryCondition="false"  compartment="cell" />
    <species id="phaccoa"  name="Phenylacetyl-CoA" boundaryCondition="false"  compartment="cell" />
    <species id="phe-L"  name="L-Phenylalanine" boundaryCondition="false"  compartment="cell" />
    <species id="phe-L(e)"  name="L-Phenylalanine" boundaryCondition="true"  compartment="cell" />
    <species id="pheme"  name="Protoheme" boundaryCondition="false"  compartment="cell" />
    <species id="phom"  name="O-Phospho-L-homoserine" boundaryCondition="false"  compartment="cell" />
    <species id="phpyr"  name="Phenylpyruvate" boundaryCondition="false"  compartment="cell" />
    <species id="phthr"  name="O-Phospho-4-hydroxy-L-threonine" boundaryCondition="false"  compartment="cell" />
    <species id="pi"  name="Phosphate" boundaryCondition="false"  compartment="cell" />
    <species id="pi(e)"  name="Phosphate" boundaryCondition="true"  compartment="cell" />
    <species id="pmcoa"  name="Pimeloyl-CoA" boundaryCondition="false"  compartment="cell" />
    <species id="pnto-R"  name="(R)-Pantothenate" boundaryCondition="false"  compartment="cell" />
    <species id="pnto-R(e)"  name="(R)-Pantothenate" boundaryCondition="true"  compartment="cell" />
    <species id="ppa"  name="Propionate" boundaryCondition="false"  compartment="cell" />
    <species id="ppap"  name="Propanoyl_phosphate" boundaryCondition="false"  compartment="cell" />
    <species id="ppbng"  name="Porphobilinogen" boundaryCondition="false"  compartment="cell" />
    <species id="ppcoa"  name="Propanoyl-CoA" boundaryCondition="false"  compartment="cell" />
    <species id="pphn"  name="Prephenate" boundaryCondition="false"  compartment="cell" />
    <species id="ppi"  name="Diphosphate" boundaryCondition="false"  compartment="cell" />
    <species id="ppp9"  name="Protoporphyrin" boundaryCondition="false"  compartment="cell" />
    <species id="pppg9"  name="Protoporphyrinogen_IX" boundaryCondition="false"  compartment="cell" />
    <species id="pppi"  name="Inorganic_triphosphate" boundaryCondition="false"  compartment="cell" />
    <species id="pppn"  name="Phenylpropanoate" boundaryCondition="false"  compartment="cell" />
    <species id="pppn(e)"  name="Phenylpropanoate" boundaryCondition="true"  compartment="cell" />
    <species id="pram"  name="5-Phospho-beta-D-ribosylamine" boundaryCondition="false"  compartment="cell" />
    <species id="pran"  name="N-(5-Phospho-D-ribosyl)anthranilate" boundaryCondition="false"  compartment="cell" />
    <species id="prbamp"  name="1-(5-Phosphoribosyl)-AMP" boundaryCondition="false"  compartment="cell" />
    <species id="prbatp"  name="1-(5-Phosphoribosyl)-ATP" boundaryCondition="false"  compartment="cell" />
    <species id="prfp"  name="1-(5-Phosphoribosyl)-5-[(5-phosphoribosylamino)methylideneamino]imidazole-4-carboxamide" boundaryCondition="false"  compartment="cell" />
    <species id="prlp"  name="5-[(5-phospho-1-deoxyribulos-1-ylamino)methylideneamino]-1-(5-phosphoribosyl)imidazole-4-carboxamide" boundaryCondition="false"  compartment="cell" />
    <species id="pro-L"  name="L-Proline" boundaryCondition="false"  compartment="cell" />
    <species id="pro-L(e)"  name="L-Proline" boundaryCondition="true"  compartment="cell" />
    <species id="prpp"  name="5-Phospho-alpha-D-ribose_1-diphosphate" boundaryCondition="false"  compartment="cell" />
    <species id="psEC"  name="phosphatidylserine_(Ecoli)" boundaryCondition="false"  compartment="cell" />
    <species id="pser-L"  name="O-Phospho-L-serine" boundaryCondition="false"  compartment="cell" />
    <species id="ptrc"  name="Putrescine" boundaryCondition="false"  compartment="cell" />
    <species id="ptrc(e)"  name="Putrescine" boundaryCondition="true"  compartment="cell" />
    <species id="pyam5p"  name="Pyridoxamine_5'-phosphate" boundaryCondition="false"  compartment="cell" />
    <species id="pydam"  name="Pyridoxamine" boundaryCondition="false"  compartment="cell" />
    <species id="pydx"  name="Pyridoxal" boundaryCondition="false"  compartment="cell" />
    <species id="pydx5p"  name="Pyridoxal_5'-phosphate" boundaryCondition="false"  compartment="cell" />
    <species id="pydxn"  name="Pyridoxine" boundaryCondition="false"  compartment="cell" />
    <species id="pyr"  name="Pyruvate" boundaryCondition="false"  compartment="cell" />
    <species id="pyr(e)"  name="Pyruvate" boundaryCondition="true"  compartment="cell" />
    <species id="q8"  name="Ubiquinone-8" boundaryCondition="false"  compartment="cell" />
    <species id="q8h2"  name="Ubiquinol-8" boundaryCondition="false"  compartment="cell" />
    <species id="quln"  name="Quinolinate" boundaryCondition="false"  compartment="cell" />
    <species id="r1p"  name="alpha-D-Ribose_1-phosphate" boundaryCondition="false"  compartment="cell" />
    <species id="r5p"  name="alpha-D-Ribose_5-phosphate" boundaryCondition="false"  compartment="cell" />
    <species id="rbl-L"  name="L-Ribulose" boundaryCondition="false"  compartment="cell" />
    <species id="rdmbzi"  name="N1-(alpha-D-ribosyl)-5,6-dimethylbenzimidazole" boundaryCondition="false"  compartment="cell" />
    <species id="rhcys"  name="S-Ribosyl-L-homocysteine" boundaryCondition="false"  compartment="cell" />
    <species id="rib-D"  name="D-Ribose" boundaryCondition="false"  compartment="cell" />
    <species id="ribflv"  name="Riboflavin" boundaryCondition="false"  compartment="cell" />
    <species id="rml"  name="L-Rhamnulose" boundaryCondition="false"  compartment="cell" />
    <species id="rml1p"  name="L-Rhamnulose_1-phosphate" boundaryCondition="false"  compartment="cell" />
    <species id="rmn"  name="L-Rhamnose" boundaryCondition="false"  compartment="cell" />
    <species id="ru5p-D"  name="D-Ribulose_5-phosphate" boundaryCondition="false"  compartment="cell" />
    <species id="ru5p-L"  name="L-Ribulose_5-phosphate" boundaryCondition="false"  compartment="cell" />
    <species id="s7p"  name="Sedoheptulose_7-phosphate" boundaryCondition="false"  compartment="cell" />
    <species id="sbt6p"  name="D-Sorbitol_6-phosphate" boundaryCondition="false"  compartment="cell" />
    <species id="sbzcoa"  name="O-Succinylbenzoyl-CoA" boundaryCondition="false"  compartment="cell" />
    <species id="seln"  name="Selenide" boundaryCondition="false"  compartment="cell" />
    <species id="selnp"  name="Selenophosphate" boundaryCondition="false"  compartment="cell" />
    <species id="ser-D"  name="D-Serine" boundaryCondition="false"  compartment="cell" />
    <species id="ser-D(e)"  name="D-Serine" boundaryCondition="true"  compartment="cell" />
    <species id="ser-L"  name="L-Serine" boundaryCondition="false"  compartment="cell" />
    <species id="ser-L(e)"  name="L-Serine" boundaryCondition="true"  compartment="cell" />
    <species id="seramp"  name="L-seryl-AMP" boundaryCondition="false"  compartment="cell" />
    <species id="shcl"  name="Sirohydrochlorin" boundaryCondition="false"  compartment="cell" />
    <species id="sheme"  name="Siroheme" boundaryCondition="false"  compartment="cell" />
    <species id="skm"  name="Shikimate" boundaryCondition="false"  compartment="cell" />
    <species id="skm5p"  name="Shikimate_5-phosphate" boundaryCondition="false"  compartment="cell" />
    <species id="sl26da"  name="N-Succinyl-LL-2,6-diaminoheptanedioate" boundaryCondition="false"  compartment="cell" />
    <species id="sl2a6o"  name="N-Succinyl-2-L-amino-6-oxoheptanedioate" boundaryCondition="false"  compartment="cell" />
    <species id="so3"  name="Sulfite" boundaryCondition="false"  compartment="cell" />
    <species id="so4"  name="Sulfate" boundaryCondition="false"  compartment="cell" />
    <species id="so4(e)"  name="Sulfate" boundaryCondition="true"  compartment="cell" />
    <species id="spmd"  name="Spermidine" boundaryCondition="false"  compartment="cell" />
    <species id="srch"  name="Sirochlorin" boundaryCondition="false"  compartment="cell" />
    <species id="ssaltpp"  name="Succinate_semialdehyde-thiamin_diphosphate_anion" boundaryCondition="false"  compartment="cell" />
    <species id="suc6p"  name="Sucrose_6-phosphate" boundaryCondition="false"  compartment="cell" />
    <species id="sucarg"  name="N2-Succinyl-L-arginine" boundaryCondition="false"  compartment="cell" />
    <species id="sucbz"  name="o-Succinylbenzoate" boundaryCondition="false"  compartment="cell" />
    <species id="succ"  name="Succinate" boundaryCondition="false"  compartment="cell" />
    <species id="succ(e)"  name="Succinate" boundaryCondition="true"  compartment="cell" />
    <species id="succoa"  name="Succinyl-CoA" boundaryCondition="false"  compartment="cell" />
    <species id="sucglu"  name="N2-Succinyl-L-glutamate" boundaryCondition="false"  compartment="cell" />
    <species id="sucgsa"  name="N2-Succinyl-L-glutamate_5-semialdehyde" boundaryCondition="false"  compartment="cell" />
    <species id="suchms"  name="O-Succinyl-L-homoserine" boundaryCondition="false"  compartment="cell" />
    <species id="sucorn"  name="N2-Succinyl-L-ornithine" boundaryCondition="false"  compartment="cell" />
    <species id="sucsal"  name="Succinic_semialdehyde" boundaryCondition="false"  compartment="cell" />
    <species id="tag6p-D"  name="D-Tagatose_6-phosphate" boundaryCondition="false"  compartment="cell" />
    <species id="tagdp-D"  name="D-Tagatose_1,6-biphosphate" boundaryCondition="false"  compartment="cell" />
    <species id="tagur"  name="D-Tagaturonate" boundaryCondition="false"  compartment="cell" />
    <species id="tartr-L"  name="L-tartrate" boundaryCondition="false"  compartment="cell" />
    <species id="taur"  name="Taurine" boundaryCondition="false"  compartment="cell" />
    <species id="tcynt"  name="Thiocyanate" boundaryCondition="false"  compartment="cell" />
    <species id="tdeACP"  name="Tetradecenoyl-ACP_(n-C14:1ACP)" boundaryCondition="false"  compartment="cell" />
    <species id="thdp"  name="2,3,4,5-Tetrahydrodipicolinate" boundaryCondition="false"  compartment="cell" />
    <species id="thf"  name="5,6,7,8-Tetrahydrofolate" boundaryCondition="false"  compartment="cell" />
    <species id="thm"  name="Thiamin" boundaryCondition="false"  compartment="cell" />
    <species id="thmmp"  name="Thiamin_monophosphate" boundaryCondition="false"  compartment="cell" />
    <species id="thmpp"  name="Thiamine_diphosphate" boundaryCondition="false"  compartment="cell" />
    <species id="thr-L"  name="L-Threonine" boundaryCondition="false"  compartment="cell" />
    <species id="thr-L(e)"  name="L-Threonine" boundaryCondition="true"  compartment="cell" />
    <species id="thym"  name="Thymine" boundaryCondition="false"  compartment="cell" />
    <species id="thymd"  name="Thymidine" boundaryCondition="false"  compartment="cell" />
    <species id="thymd(e)"  name="Thymidine" boundaryCondition="true"  compartment="cell" />
    <species id="tma"  name="Trimethylamine" boundaryCondition="false"  compartment="cell" />
    <species id="tmao"  name="Trimethylamine_N-oxide" boundaryCondition="false"  compartment="cell" />
    <species id="trdox"  name="Oxidized_thioredoxin" boundaryCondition="false"  compartment="cell" />
    <species id="trdrd"  name="Reduced_thioredoxin" boundaryCondition="false"  compartment="cell" />
    <species id="tre"  name="Trehalose" boundaryCondition="false"  compartment="cell" />
    <species id="tre6p"  name="alpha,alpha'-Trehalose_6-phosphate" boundaryCondition="false"  compartment="cell" />
    <species id="trnaglu"  name="tRNA_(Glu)" boundaryCondition="false"  compartment="cell" />
    <species id="trp-L"  name="L-Tryptophan" boundaryCondition="false"  compartment="cell" />
    <species id="trp-L(e)"  name="L-Tryptophan" boundaryCondition="true"  compartment="cell" />
    <species id="tsul"  name="Thiosulfate" boundaryCondition="false"  compartment="cell" />
    <species id="ttdca"  name="tetradecanoate_(n-C14:0)" boundaryCondition="false"  compartment="cell" />
    <species id="ttdcea"  name="tetradecenoate_(n-C14:1)" boundaryCondition="false"  compartment="cell" />
    <species id="tyr-L"  name="L-Tyrosine" boundaryCondition="false"  compartment="cell" />
    <species id="tyr-L(e)"  name="L-Tyrosine" boundaryCondition="true"  compartment="cell" />
    <species id="u23ga"  name="UDP-2,3-bis(3-hydroxytetradecanoyl)glucosamine" boundaryCondition="false"  compartment="cell" />
    <species id="u3aga"  name="UDP-3-O-(3-hydroxytetradecanoyl)-N-acetylglucosamine" boundaryCondition="false"  compartment="cell" />
    <species id="u3hga"  name="UDP-3-O-(3-hydroxytetradecanoyl)-D-glucosamine" boundaryCondition="false"  compartment="cell" />
    <species id="uaagmda"  name="Undecaprenyl-diphospho-N-acetylmuramoyl-(N-acetylglucosamine)-L-ala-D-glu-meso-2,6-diaminopimeloyl-D-ala-D-ala" boundaryCondition="false"  compartment="cell" />
    <species id="uaccg"  name="UDP-N-acetyl-3-O-(1-carboxyvinyl)-D-glucosamine" boundaryCondition="false"  compartment="cell" />
    <species id="uacgam"  name="UDP-N-acetyl-D-glucosamine" boundaryCondition="false"  compartment="cell" />
    <species id="uacmam"  name="UDP-N-acetyl-D-mannosamine" boundaryCondition="false"  compartment="cell" />
    <species id="uacmamu"  name="UDP-N-acetyl-D-mannosaminouronate" boundaryCondition="false"  compartment="cell" />
    <species id="uagmda"  name="Undecaprenyl-diphospho-N-acetylmuramoyl-L-alanyl-D-glutamyl-meso-2,6-diaminopimeloyl-D-alanyl-D-alanine" boundaryCondition="false"  compartment="cell" />
    <species id="uama"  name="UDP-N-acetylmuramoyl-L-alanine" boundaryCondition="false"  compartment="cell" />
    <species id="uamag"  name="UDP-N-acetylmuramoyl-L-alanyl-D-glutamate" boundaryCondition="false"  compartment="cell" />
    <species id="uamr"  name="UDP-N-acetylmuramate" boundaryCondition="false"  compartment="cell" />
    <species id="udcpdp"  name="Undecaprenyl_diphosphate" boundaryCondition="false"  compartment="cell" />
    <species id="udcpp"  name="Undecaprenyl_phosphate" boundaryCondition="false"  compartment="cell" />
    <species id="udp"  name="UDP" boundaryCondition="false"  compartment="cell" />
    <species id="udpg"  name="UDPglucose" boundaryCondition="false"  compartment="cell" />
    <species id="udpgal"  name="UDPgalactose" boundaryCondition="false"  compartment="cell" />
    <species id="udpgalfur"  name="UDP-D-galacto-1,4-furanose" boundaryCondition="false"  compartment="cell" />
    <species id="udpglcur"  name="UDP-D-glucuronate" boundaryCondition="false"  compartment="cell" />
    <species id="ugmd"  name="UDP-N-acetylmuramoyl-L-alanyl-D-gamma-glutamyl-meso-2,6-diaminopimelate" boundaryCondition="false"  compartment="cell" />
    <species id="ugmda"  name="UDP-N-acetylmuramoyl-L-alanyl-D-glutamyl-meso-2,6-diaminopimeloyl-D-alanyl-D-alanine" boundaryCondition="false"  compartment="cell" />
    <species id="ump"  name="UMP" boundaryCondition="false"  compartment="cell" />
    <species id="unaga"  name="Undecaprenyl_diphospho_N-acetyl-glucosamine" boundaryCondition="false"  compartment="cell" />
    <species id="unagamu"  name="Undecaprenyl-diphospho-N-acetylglucosamine-N-acetylmannosaminuronate" boundaryCondition="false"  compartment="cell" />
    <species id="unagamuf"  name="Undecaprenyl-diphospho_N-acetylglucosamine-N-acetylmannosaminuronate-N-acetamido-4,6-dideoxy-D-galactose" boundaryCondition="false"  compartment="cell" />
    <species id="uppg3"  name="Uroporphyrinogen_III" boundaryCondition="false"  compartment="cell" />
    <species id="ura"  name="Uracil" boundaryCondition="false"  compartment="cell" />
    <species id="ura(e)"  name="Uracil" boundaryCondition="true"  compartment="cell" />
    <species id="urdglyc"  name="(-)-Ureidoglycolate" boundaryCondition="false"  compartment="cell" />
    <species id="urea"  name="Urea" boundaryCondition="false"  compartment="cell" />
    <species id="urea(e)"  name="Urea" boundaryCondition="true"  compartment="cell" />
    <species id="uri"  name="Uridine" boundaryCondition="false"  compartment="cell" />
    <species id="uri(e)"  name="Uridine" boundaryCondition="true"  compartment="cell" />
    <species id="utp"  name="UTP" boundaryCondition="false"  compartment="cell" />
    <species id="val-L"  name="L-Valine" boundaryCondition="false"  compartment="cell" />
    <species id="val-L(e)"  name="L-Valine" boundaryCondition="true"  compartment="cell" />
    <species id="xan"  name="Xanthine" boundaryCondition="false"  compartment="cell" />
    <species id="xan(e)"  name="Xanthine" boundaryCondition="true"  compartment="cell" />
    <species id="xmp"  name="Xanthosine_5'-phosphate" boundaryCondition="false"  compartment="cell" />
    <species id="xtsn"  name="Xanthosine" boundaryCondition="false"  compartment="cell" />
    <species id="xtsn(e)"  name="Xanthosine" boundaryCondition="true"  compartment="cell" />
    <species id="xu5p-D"  name="D-Xylulose_5-phosphate" boundaryCondition="false"  compartment="cell" />
    <species id="xu5p-L"  name="L-Xylulose_5-phosphate" boundaryCondition="false"  compartment="cell" />
    <species id="xyl-D"  name="D-Xylose" boundaryCondition="false"  compartment="cell" />
    <species id="xylu-D"  name="D-Xylulose" boundaryCondition="false"  compartment="cell" />
  </listOfSpecies>
  <listOfReactions>
  <reaction id="ALATA_L" name="" reversible="true">
    <listOfReactants>
      <speciesReference species="akg" stoichiometry="1"/>
      <speciesReference species="ala-L" stoichiometry="1"/>
    </listOfReactants>
    <listOfProducts>
      <speciesReference species="glu-L" stoichiometry="1"/>
      <speciesReference species="pyr" stoichiometry="1"/>
    </listOfProducts>
    <listOfParameters>
      <parameter id="equilibrium_constant" value="1"/>
    </listOfParameters>
  </reaction>
  <reaction id="ALAR" name="" reversible="true">
    <listOfReactants>
      <speciesReference species="ala-L" stoichiometry="1"/>
    </listOfReactants>
    <listOfProducts>
      <speciesReference species="ala-D" stoichiometry="1"/>
    </listOfProducts>
    <listOfParameters>
      <parameter id="equilibrium_constant" value="1"/>
    </listOfParameters>
  </reaction>
  <reaction id="ASNN" name="" reversible="false">
    <listOfReactants>
      <speciesReference species="asn-L" stoichiometry="1"/>
      <speciesReference species="h2o" stoichiometry="1"/>
    </listOfReactants>
    <listOfProducts>
      <speciesReference species="asp-L" stoichiometry="1"/>
      <speciesReference species="nh4" stoichiometry="1"/>
    </listOfProducts>
    <listOfParameters>
      <parameter id="equilibrium_constant" value="41.6858"/>
    </listOfParameters>
  </reaction>
  <reaction id="ASNS2" name="" reversible="false">
    <listOfReactants>
      <speciesReference species="asp-L" stoichiometry="1"/>
      <speciesReference species="atp" stoichiometry="1"/>
      <speciesReference species="nh4" stoichiometry="1"/>
    </listOfReactants>
    <listOfProducts>
      <speciesReference species="amp" stoichiometry="1"/>
      <speciesReference species="asn-L" stoichiometry="1"/>
      <speciesReference species="ppi" stoichiometry="1"/>
    </listOfProducts>
    <listOfParameters>
      <parameter id="equilibrium_constant" value="9.62863"/>
    </listOfParameters>
  </reaction>
  <reaction id="ASNS1" name="" reversible="false">
    <listOfReactants>
      <speciesReference species="asp-L" stoichiometry="1"/>
      <speciesReference species="atp" stoichiometry="1"/>
      <speciesReference species="gln-L" stoichiometry="1"/>
      <speciesReference species="h2o" stoichiometry="1"/>
    </listOfReactants>
    <listOfProducts>
      <speciesReference species="amp" stoichiometry="1"/>
      <speciesReference species="asn-L" stoichiometry="1"/>
      <speciesReference species="glu-L" stoichiometry="1"/>
      <speciesReference species="ppi" stoichiometry="1"/>
    </listOfProducts>
    <listOfParameters>
      <parameter id="equilibrium_constant" value="401.377"/>
    </listOfParameters>
  </reaction>
  <reaction id="ASPT" name="" reversible="false">
    <listOfReactants>
      <speciesReference species="asp-L" stoichiometry="1"/>
    </listOfReactants>
    <listOfProducts>
      <speciesReference species="fum" stoichiometry="1"/>
      <speciesReference species="nh4" stoichiometry="1"/>
    </listOfProducts>
    <listOfParameters>
      <parameter id="equilibrium_constant" value="0.117607"/>
    </listOfParameters>
  </reaction>
  <reaction id="ASPTA" name="" reversible="true">
    <listOfReactants>
      <speciesReference species="akg" stoichiometry="1"/>
      <speciesReference species="asp-L" stoichiometry="1"/>
    </listOfReactants>
    <listOfProducts>
      <speciesReference species="glu-L" stoichiometry="1"/>
      <speciesReference species="oaa" stoichiometry="1"/>
    </listOfProducts>
    <listOfParameters>
      <parameter id="equilibrium_constant" value="1"/>
    </listOfParameters>
  </reaction>
  <reaction id="VPAMT" name="" reversible="false">
    <listOfReactants>
      <speciesReference species="3mob" stoichiometry="1"/>
      <speciesReference species="ala-L" stoichiometry="1"/>
    </listOfReactants>
    <listOfProducts>
      <speciesReference species="pyr" stoichiometry="1"/>
      <speciesReference species="val-L" stoichiometry="1"/>
    </listOfProducts>
    <listOfParameters>
      <parameter id="equilibrium_constant" value="1"/>
    </listOfParameters>
  </reaction>
  <reaction id="DAAD" name="" reversible="false">
    <listOfReactants>
      <speciesReference species="ala-D" stoichiometry="1"/>
      <speciesReference species="fad" stoichiometry="1"/>
      <speciesReference species="h2o" stoichiometry="1"/>
    </listOfReactants>
    <listOfProducts>
      <speciesReference species="fadh2" stoichiometry="1"/>
      <speciesReference species="nh4" stoichiometry="1"/>
      <speciesReference species="pyr" stoichiometry="1"/>
    </listOfProducts>
    <listOfParameters>
      <parameter id="equilibrium_constant" value="760.792"/>
    </listOfParameters>
  </reaction>
  <reaction id="ALARi" name="" reversible="false">
    <listOfReactants>
      <speciesReference species="ala-L" stoichiometry="1"/>
    </listOfReactants>
    <listOfProducts>
      <speciesReference species="ala-D" stoichiometry="1"/>
    </listOfProducts>
    <listOfParameters>
      <parameter id="equilibrium_constant" value="1"/>
    </listOfParameters>
  </reaction>
  <reaction id="FFSD" name="" reversible="false">
    <listOfReactants>
      <speciesReference species="h2o" stoichiometry="1"/>
      <speciesReference species="suc6p" stoichiometry="1"/>
    </listOfReactants>
    <listOfProducts>
      <speciesReference species="fru" stoichiometry="1"/>
      <speciesReference species="g6p" stoichiometry="1"/>
    </listOfProducts>
    <listOfParameters>
      <parameter id="equilibrium_constant" value="5.90776"/>
    </listOfParameters>
  </reaction>
  <reaction id="A5PISO" name="" reversible="true">
    <listOfReactants>
      <speciesReference species="ru5p-D" stoichiometry="1"/>
    </listOfReactants>
    <listOfProducts>
      <speciesReference species="ara5p" stoichiometry="1"/>
    </listOfProducts>
    <listOfParameters>
      <parameter id="equilibrium_constant" value="0.664618"/>
    </listOfParameters>
  </reaction>
  <reaction id="MME" name="" reversible="true">
    <listOfReactants>
      <speciesReference species="mmcoa-R" stoichiometry="1"/>
    </listOfReactants>
    <listOfProducts>
      <speciesReference species="mmcoa-S" stoichiometry="1"/>
    </listOfProducts>
    <listOfParameters>
      <parameter id="equilibrium_constant" value="1"/>
    </listOfParameters>
  </reaction>
  <reaction id="MICITD" name="" reversible="false">
    <listOfReactants>
      <speciesReference species="2mcacn" stoichiometry="1"/>
      <speciesReference species="h2o" stoichiometry="1"/>
    </listOfReactants>
    <listOfProducts>
      <speciesReference species="micit" stoichiometry="1"/>
    </listOfProducts>
    <listOfParameters>
      <parameter id="equilibrium_constant" value="3.59273"/>
    </listOfParameters>
  </reaction>
  <reaction id="ALCD19" name="" reversible="true">
    <listOfReactants>
      <speciesReference species="glyald" stoichiometry="1"/>
      <speciesReference species="nadh" stoichiometry="1"/>
    </listOfReactants>
    <listOfProducts>
      <speciesReference species="glyc" stoichiometry="1"/>
      <speciesReference species="nad" stoichiometry="1"/>
    </listOfProducts>
    <listOfParameters>
      <parameter id="equilibrium_constant" value="97.7853"/>
    </listOfParameters>
  </reaction>
  <reaction id="LCADi" name="" reversible="false">
    <listOfReactants>
      <speciesReference species="h2o" stoichiometry="1"/>
      <speciesReference species="lald-L" stoichiometry="1"/>
      <speciesReference species="nad" stoichiometry="1"/>
    </listOfReactants>
    <listOfProducts>
      <speciesReference species="lac-L" stoichiometry="1"/>
      <speciesReference species="nadh" stoichiometry="1"/>
    </listOfProducts>
    <listOfParameters>
      <parameter id="equilibrium_constant" value="2733.33"/>
    </listOfParameters>
  </reaction>
  <reaction id="TGBPA" name="" reversible="true">
    <listOfReactants>
      <speciesReference species="tagdp-D" stoichiometry="1"/>
    </listOfReactants>
    <listOfProducts>
      <speciesReference species="dhap" stoichiometry="1"/>
      <speciesReference species="g3p" stoichiometry="1"/>
    </listOfProducts>
    <listOfParameters>
      <parameter id="equilibrium_constant" value="0.00776528"/>
    </listOfParameters>
  </reaction>
  <reaction id="LCAD" name="" reversible="true">
    <listOfReactants>
      <speciesReference species="h2o" stoichiometry="1"/>
      <speciesReference species="lald-L" stoichiometry="1"/>
      <speciesReference species="nad" stoichiometry="1"/>
    </listOfReactants>
    <listOfProducts>
      <speciesReference species="lac-L" stoichiometry="1"/>
      <speciesReference species="nadh" stoichiometry="1"/>
    </listOfProducts>
    <listOfParameters>
      <parameter id="equilibrium_constant" value="2733.33"/>
    </listOfParameters>
  </reaction>
  <reaction id="ALDD2x" name="" reversible="false">
    <listOfReactants>
      <speciesReference species="acald" stoichiometry="1"/>
      <speciesReference species="h2o" stoichiometry="1"/>
      <speciesReference species="nad" stoichiometry="1"/>
    </listOfReactants>
    <listOfProducts>
      <speciesReference species="ac" stoichiometry="1"/>
      <speciesReference species="nadh" stoichiometry="1"/>
    </listOfProducts>
    <listOfParameters>
      <parameter id="equilibrium_constant" value="2733.33"/>
    </listOfParameters>
  </reaction>
  <reaction id="ARAI" name="" reversible="true">
    <listOfReactants>
      <speciesReference species="arab-L" stoichiometry="1"/>
    </listOfReactants>
    <listOfProducts>
      <speciesReference species="rbl-L" stoichiometry="1"/>
    </listOfProducts>
    <listOfParameters>
      <parameter id="equilibrium_constant" value="1.35251"/>
    </listOfParameters>
  </reaction>
  <reaction id="RBK_L1" name="" reversible="false">
    <listOfReactants>
      <speciesReference species="atp" stoichiometry="1"/>
      <speciesReference species="rbl-L" stoichiometry="1"/>
    </listOfReactants>
    <listOfProducts>
      <speciesReference species="adp" stoichiometry="1"/>
      <speciesReference species="ru5p-L" stoichiometry="1"/>
    </listOfProducts>
    <listOfParameters>
      <parameter id="equilibrium_constant" value="30.2783"/>
    </listOfParameters>
  </reaction>
  <reaction id="RBP4E" name="" reversible="true">
    <listOfReactants>
      <speciesReference species="ru5p-L" stoichiometry="1"/>
    </listOfReactants>
    <listOfProducts>
      <speciesReference species="xu5p-D" stoichiometry="1"/>
    </listOfProducts>
    <listOfParameters>
      <parameter id="equilibrium_constant" value="1"/>
    </listOfParameters>
  </reaction>
  <reaction id="ACACCT" name="" reversible="false">
    <listOfReactants>
      <speciesReference species="acac" stoichiometry="1"/>
      <speciesReference species="accoa" stoichiometry="1"/>
    </listOfReactants>
    <listOfProducts>
      <speciesReference species="aacoa" stoichiometry="1"/>
      <speciesReference species="ac" stoichiometry="1"/>
    </listOfProducts>
    <listOfParameters>
      <parameter id="equilibrium_constant" value="1"/>
    </listOfParameters>
  </reaction>
  <reaction id="BUTCT" name="" reversible="false">
    <listOfReactants>
      <speciesReference species="accoa" stoichiometry="1"/>
      <speciesReference species="but" stoichiometry="1"/>
    </listOfReactants>
    <listOfProducts>
      <speciesReference species="ac" stoichiometry="1"/>
      <speciesReference species="btcoa" stoichiometry="1"/>
    </listOfProducts>
    <listOfParameters>
      <parameter id="equilibrium_constant" value="1"/>
    </listOfParameters>
  </reaction>
  <reaction id="AB6PGH" name="" reversible="false">
    <listOfReactants>
      <speciesReference species="arbt6p" stoichiometry="1"/>
      <speciesReference species="h2o" stoichiometry="1"/>
    </listOfReactants>
    <listOfProducts>
      <speciesReference species="g6p" stoichiometry="1"/>
      <speciesReference species="hqn" stoichiometry="1"/>
    </listOfProducts>
    <listOfParameters>
      <parameter id="equilibrium_constant" value="1.29377"/>
    </listOfParameters>
  </reaction>
  <reaction id="PMANM" name="" reversible="true">
    <listOfReactants>
      <speciesReference species="man1p" stoichiometry="1"/>
    </listOfReactants>
    <listOfProducts>
      <speciesReference species="man6p" stoichiometry="1"/>
    </listOfProducts>
    <listOfParameters>
      <parameter id="equilibrium_constant" value="2.70394"/>
    </listOfParameters>
  </reaction>
  <reaction id="PPM2" name="" reversible="true">
    <listOfReactants>
      <speciesReference species="2dr1p" stoichiometry="1"/>
    </listOfReactants>
    <listOfProducts>
      <speciesReference species="2dr5p" stoichiometry="1"/>
    </listOfProducts>
    <listOfParameters>
      <parameter id="equilibrium_constant" value="2.70394"/>
    </listOfParameters>
  </reaction>
  <reaction id="PPM" name="" reversible="true">
    <listOfReactants>
      <speciesReference species="r1p" stoichiometry="1"/>
    </listOfReactants>
    <listOfProducts>
      <speciesReference species="r5p" stoichiometry="1"/>
    </listOfProducts>
    <listOfParameters>
      <parameter id="equilibrium_constant" value="2.70394"/>
    </listOfParameters>
  </reaction>
  <reaction id="DRPA" name="" reversible="false">
    <listOfReactants>
      <speciesReference species="2dr5p" stoichiometry="1"/>
    </listOfReactants>
    <listOfProducts>
      <speciesReference species="acald" stoichiometry="1"/>
      <speciesReference species="g3p" stoichiometry="1"/>
    </listOfProducts>
    <listOfParameters>
      <parameter id="equilibrium_constant" value="0.124045"/>
    </listOfParameters>
  </reaction>
  <reaction id="GALCTND" name="" reversible="false">
    <listOfReactants>
      <speciesReference species="galctn-D" stoichiometry="1"/>
    </listOfReactants>
    <listOfProducts>
      <speciesReference species="2dh3dgal" stoichiometry="1"/>
      <speciesReference species="h2o" stoichiometry="1"/>
    </listOfProducts>
    <listOfParameters>
      <parameter id="equilibrium_constant" value="5919.13"/>
    </listOfParameters>
  </reaction>
  <reaction id="DDPGALA" name="" reversible="true">
    <listOfReactants>
      <speciesReference species="2dh3dgal6p" stoichiometry="1"/>
    </listOfReactants>
    <listOfProducts>
      <speciesReference species="g3p" stoichiometry="1"/>
      <speciesReference species="pyr" stoichiometry="1"/>
    </listOfProducts>
    <listOfParameters>
      <parameter id="equilibrium_constant" value="0.0604159"/>
    </listOfParameters>
  </reaction>
  <reaction id="DDGALK" name="" reversible="false">
    <listOfReactants>
      <speciesReference species="2dh3dgal" stoichiometry="1"/>
      <speciesReference species="atp" stoichiometry="1"/>
    </listOfReactants>
    <listOfProducts>
      <speciesReference species="2dh3dgal6p" stoichiometry="1"/>
      <speciesReference species="adp" stoichiometry="1"/>
    </listOfProducts>
    <listOfParameters>
      <parameter id="equilibrium_constant" value="43.1933"/>
    </listOfParameters>
  </reaction>
  <reaction id="DHAPT" name="" reversible="false">
    <listOfReactants>
      <speciesReference species="dha" stoichiometry="1"/>
      <speciesReference species="pep" stoichiometry="1"/>
    </listOfReactants>
    <listOfProducts>
      <speciesReference species="dhap" stoichiometry="1"/>
      <speciesReference species="pyr" stoichiometry="1"/>
    </listOfProducts>
    <listOfParameters>
      <parameter id="equilibrium_constant" value="6883.94"/>
    </listOfParameters>
  </reaction>
  <reaction id="FAO4" name="" reversible="false">
    <listOfReactants>
      <speciesReference species="btcoa" stoichiometry="1"/>
      <speciesReference species="fad" stoichiometry="1"/>
      <speciesReference species="h2o" stoichiometry="1"/>
      <speciesReference species="nad" stoichiometry="1"/>
    </listOfReactants>
    <listOfProducts>
      <speciesReference species="aacoa" stoichiometry="1"/>
      <speciesReference species="fadh2" stoichiometry="1"/>
      <speciesReference species="nadh" stoichiometry="1"/>
    </listOfProducts>
    <listOfParameters>
      <parameter id="equilibrium_constant" value="0.0116837"/>
    </listOfParameters>
  </reaction>
  <reaction id="ALDD19x" name="" reversible="false">
    <listOfReactants>
      <speciesReference species="h2o" stoichiometry="1"/>
      <speciesReference species="nad" stoichiometry="1"/>
      <speciesReference species="pacald" stoichiometry="1"/>
    </listOfReactants>
    <listOfProducts>
      <speciesReference species="nadh" stoichiometry="1"/>
      <speciesReference species="pac" stoichiometry="1"/>
    </listOfProducts>
    <listOfParameters>
      <parameter id="equilibrium_constant" value="2733.33"/>
    </listOfParameters>
  </reaction>
  <reaction id="FRUK" name="" reversible="false">
    <listOfReactants>
      <speciesReference species="atp" stoichiometry="1"/>
      <speciesReference species="f1p" stoichiometry="1"/>
    </listOfReactants>
    <listOfProducts>
      <speciesReference species="adp" stoichiometry="1"/>
      <speciesReference species="fdp" stoichiometry="1"/>
    </listOfProducts>
    <listOfParameters>
      <parameter id="equilibrium_constant" value="43.1933"/>
    </listOfParameters>
  </reaction>
  <reaction id="FCLPA" name="" reversible="true">
    <listOfReactants>
      <speciesReference species="fc1p" stoichiometry="1"/>
    </listOfReactants>
    <listOfProducts>
      <speciesReference species="dhap" stoichiometry="1"/>
      <speciesReference species="lald-L" stoichiometry="1"/>
    </listOfProducts>
    <listOfParameters>
      <parameter id="equilibrium_constant" value="0.0281474"/>
    </listOfParameters>
  </reaction>
  <reaction id="FCI" name="" reversible="true">
    <listOfReactants>
      <speciesReference species="fuc-L" stoichiometry="1"/>
    </listOfReactants>
    <listOfProducts>
      <speciesReference species="fcl-L" stoichiometry="1"/>
    </listOfProducts>
    <listOfParameters>
      <parameter id="equilibrium_constant" value="1"/>
    </listOfParameters>
  </reaction>
  <reaction id="FCLK" name="" reversible="false">
    <listOfReactants>
      <speciesReference species="atp" stoichiometry="1"/>
      <speciesReference species="fcl-L" stoichiometry="1"/>
    </listOfReactants>
    <listOfProducts>
      <speciesReference species="adp" stoichiometry="1"/>
      <speciesReference species="fc1p" stoichiometry="1"/>
    </listOfProducts>
    <listOfParameters>
      <parameter id="equilibrium_constant" value="15.9743"/>
    </listOfParameters>
  </reaction>
  <reaction id="LCAR" name="" reversible="true">
    <listOfReactants>
      <speciesReference species="lald-L" stoichiometry="1"/>
      <speciesReference species="nadh" stoichiometry="1"/>
    </listOfReactants>
    <listOfProducts>
      <speciesReference species="12ppd-S" stoichiometry="1"/>
      <speciesReference species="nad" stoichiometry="1"/>
    </listOfProducts>
    <listOfParameters>
      <parameter id="equilibrium_constant" value="97.7853"/>
    </listOfParameters>
  </reaction>
  <reaction id="UDPG4E" name="" reversible="true">
    <listOfReactants>
      <speciesReference species="udpg" stoichiometry="1"/>
    </listOfReactants>
    <listOfProducts>
      <speciesReference species="udpgal" stoichiometry="1"/>
    </listOfProducts>
    <listOfParameters>
      <parameter id="equilibrium_constant" value="1"/>
    </listOfParameters>
  </reaction>
  <reaction id="GALKr" name="" reversible="true">
    <listOfReactants>
      <speciesReference species="atp" stoichiometry="1"/>
      <speciesReference species="gal" stoichiometry="1"/>
    </listOfReactants>
    <listOfProducts>
      <speciesReference species="adp" stoichiometry="1"/>
      <speciesReference species="gal1p" stoichiometry="1"/>
    </listOfProducts>
    <listOfParameters>
      <parameter id="equilibrium_constant" value="15.9743"/>
    </listOfParameters>
  </reaction>
  <reaction id="UGLT" name="" reversible="true">
    <listOfReactants>
      <speciesReference species="gal1p" stoichiometry="1"/>
      <speciesReference species="udpg" stoichiometry="1"/>
    </listOfReactants>
    <listOfProducts>
      <speciesReference species="g1p" stoichiometry="1"/>
      <speciesReference species="udpgal" stoichiometry="1"/>
    </listOfProducts>
    <listOfParameters>
      <parameter id="equilibrium_constant" value="1"/>
    </listOfParameters>
  </reaction>
  <reaction id="GALU" name="" reversible="true">
    <listOfReactants>
      <speciesReference species="g1p" stoichiometry="1"/>
      <speciesReference species="utp" stoichiometry="1"/>
    </listOfReactants>
    <listOfProducts>
      <speciesReference species="ppi" stoichiometry="1"/>
      <speciesReference species="udpg" stoichiometry="1"/>
    </listOfProducts>
    <listOfParameters>
      <parameter id="equilibrium_constant" value="1.28233"/>
    </listOfParameters>
  </reaction>
  <reaction id="GALCTD" name="" reversible="false">
    <listOfReactants>
      <speciesReference species="galct-D" stoichiometry="1"/>
    </listOfReactants>
    <listOfProducts>
      <speciesReference species="5dh4dglc" stoichiometry="1"/>
      <speciesReference species="h2o" stoichiometry="1"/>
    </listOfProducts>
    <listOfParameters>
      <parameter id="equilibrium_constant" value="5919.13"/>
    </listOfParameters>
  </reaction>
  <reaction id="GLTPD" name="" reversible="true">
    <listOfReactants>
      <speciesReference species="galt1p" stoichiometry="1"/>
      <speciesReference species="nad" stoichiometry="1"/>
    </listOfReactants>
    <listOfProducts>
      <speciesReference species="nadh" stoichiometry="1"/>
      <speciesReference species="tag6p-D" stoichiometry="1"/>
    </listOfProducts>
    <listOfParameters>
      <parameter id="equilibrium_constant" value="0.0416058"/>
    </listOfParameters>
  </reaction>
  <reaction id="GLYCTO2" name="" reversible="false">
    <listOfReactants>
      <speciesReference species="glyclt" stoichiometry="1"/>
      <speciesReference species="q8" stoichiometry="1"/>
    </listOfReactants>
    <listOfProducts>
      <speciesReference species="glx" stoichiometry="1"/>
      <speciesReference species="q8h2" stoichiometry="1"/>
    </listOfProducts>
    <listOfParameters>
      <parameter id="equilibrium_constant" value="63403.9"/>
    </listOfParameters>
  </reaction>
  <reaction id="GLYCTO3" name="" reversible="false">
    <listOfReactants>
      <speciesReference species="glyclt" stoichiometry="1"/>
      <speciesReference species="mqn8" stoichiometry="1"/>
    </listOfReactants>
    <listOfProducts>
      <speciesReference species="glx" stoichiometry="1"/>
      <speciesReference species="mql8" stoichiometry="1"/>
    </listOfProducts>
    <listOfParameters>
      <parameter id="equilibrium_constant" value="3.01958e+06"/>
    </listOfParameters>
  </reaction>
  <reaction id="GLYCTO4" name="" reversible="false">
    <listOfReactants>
      <speciesReference species="2dmmq8" stoichiometry="1"/>
      <speciesReference species="glyclt" stoichiometry="1"/>
    </listOfReactants>
    <listOfProducts>
      <speciesReference species="2dmmql8" stoichiometry="1"/>
      <speciesReference species="glx" stoichiometry="1"/>
    </listOfProducts>
    <listOfParameters>
      <parameter id="equilibrium_constant" value="43662.6"/>
    </listOfParameters>
  </reaction>
  <reaction id="GLYCDx" name="" reversible="false">
    <listOfReactants>
      <speciesReference species="glyc" stoichiometry="1"/>
      <speciesReference species="nad" stoichiometry="1"/>
    </listOfReactants>
    <listOfProducts>
      <speciesReference species="dha" stoichiometry="1"/>
      <speciesReference species="nadh" stoichiometry="1"/>
    </listOfProducts>
    <listOfParameters>
      <parameter id="equilibrium_constant" value="0.0153868"/>
    </listOfParameters>
  </reaction>
  <reaction id="GLYK" name="" reversible="false">
    <listOfReactants>
      <speciesReference species="atp" stoichiometry="1"/>
      <speciesReference species="glyc" stoichiometry="1"/>
    </listOfReactants>
    <listOfProducts>
      <speciesReference species="adp" stoichiometry="1"/>
      <speciesReference species="glyc3p" stoichiometry="1"/>
    </listOfProducts>
    <listOfParameters>
      <parameter id="equilibrium_constant" value="43.1933"/>
    </listOfParameters>
  </reaction>
  <reaction id="PGLYCP" name="" reversible="false">
    <listOfReactants>
      <speciesReference species="2pglyc" stoichiometry="1"/>
      <speciesReference species="h2o" stoichiometry="1"/>
    </listOfReactants>
    <listOfProducts>
      <speciesReference species="glyclt" stoichiometry="1"/>
      <speciesReference species="pi" stoichiometry="1"/>
    </listOfProducts>
    <listOfParameters>
      <parameter id="equilibrium_constant" value="5.21704"/>
    </listOfParameters>
  </reaction>
  <reaction id="G3PD2" name="" reversible="true">
    <listOfReactants>
      <speciesReference species="glyc3p" stoichiometry="1"/>
      <speciesReference species="nadp" stoichiometry="1"/>
    </listOfReactants>
    <listOfProducts>
      <speciesReference species="dhap" stoichiometry="1"/>
      <speciesReference species="nadph" stoichiometry="1"/>
    </listOfProducts>
    <listOfParameters>
      <parameter id="equilibrium_constant" value="0.0153868"/>
    </listOfParameters>
  </reaction>
  <reaction id="GLCRAL" name="" reversible="false">
    <listOfReactants>
      <speciesReference species="5dh4dglc" stoichiometry="1"/>
    </listOfReactants>
    <listOfProducts>
      <speciesReference species="2h3oppan" stoichiometry="1"/>
      <speciesReference species="pyr" stoichiometry="1"/>
    </listOfProducts>
    <listOfParameters>
      <parameter id="equilibrium_constant" value="0.0604159"/>
    </listOfParameters>
  </reaction>
  <reaction id="DHPPD" name="" reversible="false">
    <listOfReactants>
      <speciesReference species="cechddd" stoichiometry="1"/>
      <speciesReference species="nad" stoichiometry="1"/>
    </listOfReactants>
    <listOfProducts>
      <speciesReference species="dhpppn" stoichiometry="1"/>
      <speciesReference species="nadh" stoichiometry="1"/>
    </listOfProducts>
    <listOfParameters>
      <parameter id="equilibrium_constant" value="0.956565"/>
    </listOfParameters>
  </reaction>
  <reaction id="DHCIND" name="" reversible="false">
    <listOfReactants>
      <speciesReference species="cenchddd" stoichiometry="1"/>
      <speciesReference species="nad" stoichiometry="1"/>
    </listOfReactants>
    <listOfProducts>
      <speciesReference species="dhcinnm" stoichiometry="1"/>
      <speciesReference species="nadh" stoichiometry="1"/>
    </listOfProducts>
    <listOfParameters>
      <parameter id="equilibrium_constant" value="0.956565"/>
    </listOfParameters>
  </reaction>
  <reaction id="PPPNDO" name="" reversible="false">
    <listOfReactants>
      <speciesReference species="nadh" stoichiometry="1"/>
      <speciesReference species="o2" stoichiometry="1"/>
      <speciesReference species="pppn" stoichiometry="1"/>
    </listOfReactants>
    <listOfProducts>
      <speciesReference species="cechddd" stoichiometry="1"/>
      <speciesReference species="nad" stoichiometry="1"/>
    </listOfProducts>
    <listOfParameters>
      <parameter id="equilibrium_constant" value="5.4011e+31"/>
    </listOfParameters>
  </reaction>
  <reaction id="CINNDO" name="" reversible="false">
    <listOfReactants>
      <speciesReference species="cinnm" stoichiometry="1"/>
      <speciesReference species="nadh" stoichiometry="1"/>
      <speciesReference species="o2" stoichiometry="1"/>
    </listOfReactants>
    <listOfProducts>
      <speciesReference species="cenchddd" stoichiometry="1"/>
      <speciesReference species="nad" stoichiometry="1"/>
    </listOfProducts>
    <listOfParameters>
      <parameter id="equilibrium_constant" value="5.4011e+31"/>
    </listOfParameters>
  </reaction>
  <reaction id="HPYRI" name="" reversible="true">
    <listOfReactants>
      <speciesReference species="hpyr" stoichiometry="1"/>
    </listOfReactants>
    <listOfProducts>
      <speciesReference species="2h3oppan" stoichiometry="1"/>
    </listOfProducts>
    <listOfParameters>
      <parameter id="equilibrium_constant" value="0.664618"/>
    </listOfParameters>
  </reaction>
  <reaction id="IDOND" name="" reversible="true">
    <listOfReactants>
      <speciesReference species="5dglcn" stoichiometry="1"/>
      <speciesReference species="nadh" stoichiometry="1"/>
    </listOfReactants>
    <listOfProducts>
      <speciesReference species="idon-L" stoichiometry="1"/>
      <speciesReference species="nad" stoichiometry="1"/>
    </listOfProducts>
    <listOfParameters>
      <parameter id="equilibrium_constant" value="64.9907"/>
    </listOfParameters>
  </reaction>
  <reaction id="IDOND2" name="" reversible="false">
    <listOfReactants>
      <speciesReference species="5dglcn" stoichiometry="1"/>
      <speciesReference species="nadph" stoichiometry="1"/>
    </listOfReactants>
    <listOfProducts>
      <speciesReference species="idon-L" stoichiometry="1"/>
      <speciesReference species="nadp" stoichiometry="1"/>
    </listOfProducts>
    <listOfParameters>
      <parameter id="equilibrium_constant" value="64.9907"/>
    </listOfParameters>
  </reaction>
  <reaction id="GNK" name="" reversible="false">
    <listOfReactants>
      <speciesReference species="atp" stoichiometry="1"/>
      <speciesReference species="glcn" stoichiometry="1"/>
    </listOfReactants>
    <listOfProducts>
      <speciesReference species="6pgc" stoichiometry="1"/>
      <speciesReference species="adp" stoichiometry="1"/>
    </listOfProducts>
    <listOfParameters>
      <parameter id="equilibrium_constant" value="43.1933"/>
    </listOfParameters>
  </reaction>
  <reaction id="5DGLCNR" name="" reversible="true">
    <listOfReactants>
      <speciesReference species="5dglcn" stoichiometry="1"/>
      <speciesReference species="nadph" stoichiometry="1"/>
    </listOfReactants>
    <listOfProducts>
      <speciesReference species="glcn" stoichiometry="1"/>
      <speciesReference species="nadp" stoichiometry="1"/>
    </listOfProducts>
    <listOfParameters>
      <parameter id="equilibrium_constant" value="64.9907"/>
    </listOfParameters>
  </reaction>
  <reaction id="DDGLK" name="" reversible="false">
    <listOfReactants>
      <speciesReference species="2ddglcn" stoichiometry="1"/>
      <speciesReference species="atp" stoichiometry="1"/>
    </listOfReactants>
    <listOfProducts>
      <speciesReference species="2ddg6p" stoichiometry="1"/>
      <speciesReference species="adp" stoichiometry="1"/>
    </listOfProducts>
    <listOfParameters>
      <parameter id="equilibrium_constant" value="43.1933"/>
    </listOfParameters>
  </reaction>
  <reaction id="LACZ" name="" reversible="false">
    <listOfReactants>
      <speciesReference species="h2o" stoichiometry="1"/>
      <speciesReference species="lcts" stoichiometry="1"/>
    </listOfReactants>
    <listOfProducts>
      <speciesReference species="gal" stoichiometry="1"/>
      <speciesReference species="glc-D" stoichiometry="1"/>
    </listOfProducts>
    <listOfParameters>
      <parameter id="equilibrium_constant" value="13.2563"/>
    </listOfParameters>
  </reaction>
  <reaction id="MLTP1" name="" reversible="true">
    <listOfReactants>
      <speciesReference species="maltpt" stoichiometry="1"/>
      <speciesReference species="pi" stoichiometry="1"/>
    </listOfReactants>
    <listOfProducts>
      <speciesReference species="g1p" stoichiometry="1"/>
      <speciesReference species="maltttr" stoichiometry="1"/>
    </listOfProducts>
    <listOfParameters>
      <parameter id="equilibrium_constant" value="0.948107"/>
    </listOfParameters>
  </reaction>
  <reaction id="MLTP2" name="" reversible="true">
    <listOfReactants>
      <speciesReference species="malthx" stoichiometry="1"/>
      <speciesReference species="pi" stoichiometry="1"/>
    </listOfReactants>
    <listOfProducts>
      <speciesReference species="g1p" stoichiometry="1"/>
      <speciesReference species="maltpt" stoichiometry="1"/>
    </listOfProducts>
    <listOfParameters>
      <parameter id="equilibrium_constant" value="0.948107"/>
    </listOfParameters>
  </reaction>
  <reaction id="MLTP3" name="" reversible="true">
    <listOfReactants>
      <speciesReference species="malthp" stoichiometry="1"/>
      <speciesReference species="pi" stoichiometry="1"/>
    </listOfReactants>
    <listOfProducts>
      <speciesReference species="g1p" stoichiometry="1"/>
      <speciesReference species="malthx" stoichiometry="1"/>
    </listOfProducts>
    <listOfParameters>
      <parameter id="equilibrium_constant" value="0.948107"/>
    </listOfParameters>
  </reaction>
  <reaction id="AMALT1" name="" reversible="false">
    <listOfReactants>
      <speciesReference species="malt" stoichiometry="1"/>
      <speciesReference species="malttr" stoichiometry="1"/>
    </listOfReactants>
    <listOfProducts>
      <speciesReference species="glc-D" stoichiometry="1"/>
      <speciesReference species="maltttr" stoichiometry="1"/>
    </listOfProducts>
    <listOfParameters>
      <parameter id="equilibrium_constant" value="1"/>
    </listOfParameters>
  </reaction>
  <reaction id="AMALT2" name="" reversible="false">
    <listOfReactants>
      <speciesReference species="malt" stoichiometry="1"/>
      <speciesReference species="maltttr" stoichiometry="1"/>
    </listOfReactants>
    <listOfProducts>
      <speciesReference species="glc-D" stoichiometry="1"/>
      <speciesReference species="maltpt" stoichiometry="1"/>
    </listOfProducts>
    <listOfParameters>
      <parameter id="equilibrium_constant" value="1"/>
    </listOfParameters>
  </reaction>
  <reaction id="AMALT3" name="" reversible="false">
    <listOfReactants>
      <speciesReference species="malt" stoichiometry="1"/>
      <speciesReference species="maltpt" stoichiometry="1"/>
    </listOfReactants>
    <listOfProducts>
      <speciesReference species="glc-D" stoichiometry="1"/>
      <speciesReference species="malthx" stoichiometry="1"/>
    </listOfProducts>
    <listOfParameters>
      <parameter id="equilibrium_constant" value="1"/>
    </listOfParameters>
  </reaction>
  <reaction id="AMALT4" name="" reversible="false">
    <listOfReactants>
      <speciesReference species="malt" stoichiometry="1"/>
      <speciesReference species="malthx" stoichiometry="1"/>
    </listOfReactants>
    <listOfProducts>
      <speciesReference species="glc-D" stoichiometry="1"/>
      <speciesReference species="malthp" stoichiometry="1"/>
    </listOfProducts>
    <listOfParameters>
      <parameter id="equilibrium_constant" value="1"/>
    </listOfParameters>
  </reaction>
  <reaction id="MLTG1" name="" reversible="false">
    <listOfReactants>
      <speciesReference species="h2o" stoichiometry="1"/>
      <speciesReference species="malttr" stoichiometry="1"/>
    </listOfReactants>
    <listOfProducts>
      <speciesReference species="glc-D" stoichiometry="1"/>
      <speciesReference species="malt" stoichiometry="1"/>
    </listOfProducts>
    <listOfParameters>
      <parameter id="equilibrium_constant" value="13.2563"/>
    </listOfParameters>
  </reaction>
  <reaction id="MLTG2" name="" reversible="false">
    <listOfReactants>
      <speciesReference species="h2o" stoichiometry="1"/>
      <speciesReference species="maltttr" stoichiometry="1"/>
    </listOfReactants>
    <listOfProducts>
      <speciesReference species="glc-D" stoichiometry="1"/>
      <speciesReference species="malttr" stoichiometry="1"/>
    </listOfProducts>
    <listOfParameters>
      <parameter id="equilibrium_constant" value="13.2563"/>
    </listOfParameters>
  </reaction>
  <reaction id="MLTG3" name="" reversible="false">
    <listOfReactants>
      <speciesReference species="h2o" stoichiometry="1"/>
      <speciesReference species="maltpt" stoichiometry="1"/>
    </listOfReactants>
    <listOfProducts>
      <speciesReference species="glc-D" stoichiometry="1"/>
      <speciesReference species="maltttr" stoichiometry="1"/>
    </listOfProducts>
    <listOfParameters>
      <parameter id="equilibrium_constant" value="13.2563"/>
    </listOfParameters>
  </reaction>
  <reaction id="MLTG4" name="" reversible="false">
    <listOfReactants>
      <speciesReference species="h2o" stoichiometry="1"/>
      <speciesReference species="malthx" stoichiometry="1"/>
    </listOfReactants>
    <listOfProducts>
      <speciesReference species="glc-D" stoichiometry="1"/>
      <speciesReference species="maltpt" stoichiometry="1"/>
    </listOfProducts>
    <listOfParameters>
      <parameter id="equilibrium_constant" value="13.2563"/>
    </listOfParameters>
  </reaction>
  <reaction id="MLTG5" name="" reversible="false">
    <listOfReactants>
      <speciesReference species="h2o" stoichiometry="1"/>
      <speciesReference species="malthp" stoichiometry="1"/>
    </listOfReactants>
    <listOfProducts>
      <speciesReference species="glc-D" stoichiometry="1"/>
      <speciesReference species="malthx" stoichiometry="1"/>
    </listOfProducts>
    <listOfParameters>
      <parameter id="equilibrium_constant" value="13.2563"/>
    </listOfParameters>
  </reaction>
  <reaction id="MAN6PI" name="" reversible="true">
    <listOfReactants>
      <speciesReference species="man6p" stoichiometry="1"/>
    </listOfReactants>
    <listOfProducts>
      <speciesReference species="f6p" stoichiometry="1"/>
    </listOfProducts>
    <listOfParameters>
      <parameter id="equilibrium_constant" value="1.35251"/>
    </listOfParameters>
  </reaction>
  <reaction id="GALS3" name="" reversible="false">
    <listOfReactants>
      <speciesReference species="h2o" stoichiometry="1"/>
      <speciesReference species="melib" stoichiometry="1"/>
    </listOfReactants>
    <listOfProducts>
      <speciesReference species="gal" stoichiometry="1"/>
      <speciesReference species="glc-D" stoichiometry="1"/>
    </listOfProducts>
    <listOfParameters>
      <parameter id="equilibrium_constant" value="2.85193"/>
    </listOfParameters>
  </reaction>
  <reaction id="3HCINNMH" name="" reversible="false">
    <listOfReactants>
      <speciesReference species="3hcinnm" stoichiometry="1"/>
      <speciesReference species="nadh" stoichiometry="1"/>
      <speciesReference species="o2" stoichiometry="1"/>
    </listOfReactants>
    <listOfProducts>
      <speciesReference species="dhcinnm" stoichiometry="1"/>
      <speciesReference species="h2o" stoichiometry="1"/>
      <speciesReference species="nad" stoichiometry="1"/>
    </listOfProducts>
    <listOfParameters>
      <parameter id="equilibrium_constant" value="6.96855e+36"/>
    </listOfParameters>
  </reaction>
  <reaction id="3HPPPNH" name="" reversible="false">
    <listOfReactants>
      <speciesReference species="3hpppn" stoichiometry="1"/>
      <speciesReference species="nadh" stoichiometry="1"/>
      <speciesReference species="o2" stoichiometry="1"/>
    </listOfReactants>
    <listOfProducts>
      <speciesReference species="dhpppn" stoichiometry="1"/>
      <speciesReference species="h2o" stoichiometry="1"/>
      <speciesReference species="nad" stoichiometry="1"/>
    </listOfProducts>
    <listOfParameters>
      <parameter id="equilibrium_constant" value="6.96855e+36"/>
    </listOfParameters>
  </reaction>
  <reaction id="DHCINDO" name="" reversible="false">
    <listOfReactants>
      <speciesReference species="dhcinnm" stoichiometry="1"/>
      <speciesReference species="o2" stoichiometry="1"/>
    </listOfReactants>
    <listOfProducts>
      <speciesReference species="hkntd" stoichiometry="1"/>
    </listOfProducts>
    <listOfParameters>
      <parameter id="equilibrium_constant" value="5.84046e+28"/>
    </listOfParameters>
  </reaction>
  <reaction id="HPPPNDO" name="" reversible="false">
    <listOfReactants>
      <speciesReference species="dhpppn" stoichiometry="1"/>
      <speciesReference species="o2" stoichiometry="1"/>
    </listOfReactants>
    <listOfProducts>
      <speciesReference species="hkndd" stoichiometry="1"/>
    </listOfProducts>
    <listOfParameters>
      <parameter id="equilibrium_constant" value="5.84046e+28"/>
    </listOfParameters>
  </reaction>
  <reaction id="HKNDDH" name="" reversible="false">
    <listOfReactants>
      <speciesReference species="h2o" stoichiometry="1"/>
      <speciesReference species="hkndd" stoichiometry="1"/>
    </listOfReactants>
    <listOfProducts>
      <speciesReference species="op4en" stoichiometry="1"/>
      <speciesReference species="succ" stoichiometry="1"/>
    </listOfProducts>
    <listOfParameters>
      <parameter id="equilibrium_constant" value="56992.2"/>
    </listOfParameters>
  </reaction>
  <reaction id="HKNTDH" name="" reversible="false">
    <listOfReactants>
      <speciesReference species="h2o" stoichiometry="1"/>
      <speciesReference species="hkntd" stoichiometry="1"/>
    </listOfReactants>
    <listOfProducts>
      <speciesReference species="fum" stoichiometry="1"/>
      <speciesReference species="op4en" stoichiometry="1"/>
    </listOfProducts>
    <listOfParameters>
      <parameter id="equilibrium_constant" value="56992.2"/>
    </listOfParameters>
  </reaction>
  <reaction id="OP4ENH" name="" reversible="false">
    <listOfReactants>
      <speciesReference species="h2o" stoichiometry="1"/>
      <speciesReference species="op4en" stoichiometry="1"/>
    </listOfReactants>
    <listOfProducts>
      <speciesReference species="4h2opntn" stoichiometry="1"/>
    </listOfProducts>
    <listOfParameters>
      <parameter id="equilibrium_constant" value="2131.54"/>
    </listOfParameters>
  </reaction>
  <reaction id="HOPNTAL" name="" reversible="false">
    <listOfReactants>
      <speciesReference species="4h2opntn" stoichiometry="1"/>
    </listOfReactants>
    <listOfProducts>
      <speciesReference species="acald" stoichiometry="1"/>
      <speciesReference species="pyr" stoichiometry="1"/>
    </listOfProducts>
    <listOfParameters>
      <parameter id="equilibrium_constant" value="0.0604159"/>
    </listOfParameters>
  </reaction>
  <reaction id="ACALDi" name="" reversible="false">
    <listOfReactants>
      <speciesReference species="acald" stoichiometry="1"/>
      <speciesReference species="coa" stoichiometry="1"/>
      <speciesReference species="nad" stoichiometry="1"/>
    </listOfReactants>
    <listOfProducts>
      <speciesReference species="accoa" stoichiometry="1"/>
      <speciesReference species="nadh" stoichiometry="1"/>
    </listOfProducts>
    <listOfParameters>
      <parameter id="equilibrium_constant" value="29.2216"/>
    </listOfParameters>
  </reaction>
  <reaction id="M1PD" name="" reversible="true">
    <listOfReactants>
      <speciesReference species="mnl1p" stoichiometry="1"/>
      <speciesReference species="nad" stoichiometry="1"/>
    </listOfReactants>
    <listOfProducts>
      <speciesReference species="f6p" stoichiometry="1"/>
      <speciesReference species="nadh" stoichiometry="1"/>
    </listOfProducts>
    <listOfParameters>
      <parameter id="equilibrium_constant" value="0.0416058"/>
    </listOfParameters>
  </reaction>
  <reaction id="AGDC" name="" reversible="false">
    <listOfReactants>
      <speciesReference species="acgam6p" stoichiometry="1"/>
      <speciesReference species="h2o" stoichiometry="1"/>
    </listOfReactants>
    <listOfProducts>
      <speciesReference species="ac" stoichiometry="1"/>
      <speciesReference species="gam6p" stoichiometry="1"/>
    </listOfProducts>
    <listOfParameters>
      <parameter id="equilibrium_constant" value="12.9077"/>
    </listOfParameters>
  </reaction>
  <reaction id="G6PDA" name="" reversible="false">
    <listOfReactants>
      <speciesReference species="gam6p" stoichiometry="1"/>
      <speciesReference species="h2o" stoichiometry="1"/>
    </listOfReactants>
    <listOfProducts>
      <speciesReference species="f6p" stoichiometry="1"/>
      <speciesReference species="nh4" stoichiometry="1"/>
    </listOfProducts>
    <listOfParameters>
      <parameter id="equilibrium_constant" value="0.228938"/>
    </listOfParameters>
  </reaction>
  <reaction id="ACNML" name="" reversible="false">
    <listOfReactants>
      <speciesReference species="acnam" stoichiometry="1"/>
    </listOfReactants>
    <listOfProducts>
      <speciesReference species="acmana" stoichiometry="1"/>
      <speciesReference species="pyr" stoichiometry="1"/>
    </listOfProducts>
    <listOfParameters>
      <parameter id="equilibrium_constant" value="0.85226"/>
    </listOfParameters>
  </reaction>
  <reaction id="TRE6PS" name="" reversible="false">
    <listOfReactants>
      <speciesReference species="g6p" stoichiometry="1"/>
      <speciesReference species="udpg" stoichiometry="1"/>
    </listOfReactants>
    <listOfProducts>
      <speciesReference species="tre6p" stoichiometry="1"/>
      <speciesReference species="udp" stoichiometry="1"/>
    </listOfProducts>
    <listOfParameters>
      <parameter id="equilibrium_constant" value="1.47813"/>
    </listOfParameters>
  </reaction>
  <reaction id="TRE6PP" name="" reversible="false">
    <listOfReactants>
      <speciesReference species="h2o" stoichiometry="1"/>
      <speciesReference species="tre6p" stoichiometry="1"/>
    </listOfReactants>
    <listOfProducts>
      <speciesReference species="pi" stoichiometry="1"/>
      <speciesReference species="tre" stoichiometry="1"/>
    </listOfProducts>
    <listOfParameters>
      <parameter id="equilibrium_constant" value="5.21704"/>
    </listOfParameters>
  </reaction>
  <reaction id="PACCOAL" name="" reversible="false">
    <listOfReactants>
      <speciesReference species="atp" stoichiometry="1"/>
      <speciesReference species="coa" stoichiometry="1"/>
      <speciesReference species="pac" stoichiometry="1"/>
    </listOfReactants>
    <listOfProducts>
      <speciesReference species="amp" stoichiometry="1"/>
      <speciesReference species="phaccoa" stoichiometry="1"/>
      <speciesReference species="ppi" stoichiometry="1"/>
    </listOfProducts>
    <listOfParameters>
      <parameter id="equilibrium_constant" value="4.32936"/>
    </listOfParameters>
  </reaction>
  <reaction id="PFK_2" name="" reversible="false">
    <listOfReactants>
      <speciesReference species="atp" stoichiometry="1"/>
      <speciesReference species="tag6p-D" stoichiometry="1"/>
    </listOfReactants>
    <listOfProducts>
      <speciesReference species="adp" stoichiometry="1"/>
      <speciesReference species="tagdp-D" stoichiometry="1"/>
    </listOfProducts>
    <listOfParameters>
      <parameter id="equilibrium_constant" value="43.1933"/>
    </listOfParameters>
  </reaction>
  <reaction id="PGMT" name="" reversible="true">
    <listOfReactants>
      <speciesReference species="g1p" stoichiometry="1"/>
    </listOfReactants>
    <listOfProducts>
      <speciesReference species="g6p" stoichiometry="1"/>
    </listOfProducts>
    <listOfParameters>
      <parameter id="equilibrium_constant" value="2.70394"/>
    </listOfParameters>
  </reaction>
  <reaction id="MCITL2" name="" reversible="true">
    <listOfReactants>
      <speciesReference species="micit" stoichiometry="1"/>
    </listOfReactants>
    <listOfProducts>
      <speciesReference species="pyr" stoichiometry="1"/>
      <speciesReference species="succ" stoichiometry="1"/>
    </listOfProducts>
    <listOfParameters>
      <parameter id="equilibrium_constant" value="0.228938"/>
    </listOfParameters>
  </reaction>
  <reaction id="MCITS" name="" reversible="false">
    <listOfReactants>
      <speciesReference species="h2o" stoichiometry="1"/>
      <speciesReference species="oaa" stoichiometry="1"/>
      <speciesReference species="ppcoa" stoichiometry="1"/>
    </listOfReactants>
    <listOfProducts>
      <speciesReference species="2mcit" stoichiometry="1"/>
      <speciesReference species="coa" stoichiometry="1"/>
    </listOfProducts>
    <listOfParameters>
      <parameter id="equilibrium_constant" value="404.963"/>
    </listOfParameters>
  </reaction>
  <reaction id="MCITD" name="" reversible="false">
    <listOfReactants>
      <speciesReference species="2mcit" stoichiometry="1"/>
    </listOfReactants>
    <listOfProducts>
      <speciesReference species="2mcacn" stoichiometry="1"/>
      <speciesReference species="h2o" stoichiometry="1"/>
    </listOfProducts>
    <listOfParameters>
      <parameter id="equilibrium_constant" value="0.27834"/>
    </listOfParameters>
  </reaction>
  <reaction id="ACCOAL" name="" reversible="false">
    <listOfReactants>
      <speciesReference species="atp" stoichiometry="1"/>
      <speciesReference species="coa" stoichiometry="1"/>
      <speciesReference species="ppa" stoichiometry="1"/>
    </listOfReactants>
    <listOfProducts>
      <speciesReference species="adp" stoichiometry="1"/>
      <speciesReference species="pi" stoichiometry="1"/>
      <speciesReference species="ppcoa" stoichiometry="1"/>
    </listOfProducts>
    <listOfParameters>
      <parameter id="equilibrium_constant" value="2.4091"/>
    </listOfParameters>
  </reaction>
  <reaction id="PTA2" name="" reversible="false">
    <listOfReactants>
      <speciesReference species="pi" stoichiometry="1"/>
      <speciesReference species="ppcoa" stoichiometry="1"/>
    </listOfReactants>
    <listOfProducts>
      <speciesReference species="coa" stoichiometry="1"/>
      <speciesReference species="ppap" stoichiometry="1"/>
    </listOfProducts>
    <listOfParameters>
      <parameter id="equilibrium_constant" value="0.0269249"/>
    </listOfParameters>
  </reaction>
  <reaction id="RBK" name="" reversible="false">
    <listOfReactants>
      <speciesReference species="atp" stoichiometry="1"/>
      <speciesReference species="rib-D" stoichiometry="1"/>
    </listOfReactants>
    <listOfProducts>
      <speciesReference species="adp" stoichiometry="1"/>
      <speciesReference species="r5p" stoichiometry="1"/>
    </listOfProducts>
    <listOfParameters>
      <parameter id="equilibrium_constant" value="43.1933"/>
    </listOfParameters>
  </reaction>
  <reaction id="RMI" name="" reversible="true">
    <listOfReactants>
      <speciesReference species="rmn" stoichiometry="1"/>
    </listOfReactants>
    <listOfProducts>
      <speciesReference species="rml" stoichiometry="1"/>
    </listOfProducts>
    <listOfParameters>
      <parameter id="equilibrium_constant" value="0.500202"/>
    </listOfParameters>
  </reaction>
  <reaction id="RMK" name="" reversible="false">
    <listOfReactants>
      <speciesReference species="atp" stoichiometry="1"/>
      <speciesReference species="rml" stoichiometry="1"/>
    </listOfReactants>
    <listOfProducts>
      <speciesReference species="adp" stoichiometry="1"/>
      <speciesReference species="rml1p" stoichiometry="1"/>
    </listOfProducts>
    <listOfParameters>
      <parameter id="equilibrium_constant" value="43.1933"/>
    </listOfParameters>
  </reaction>
  <reaction id="RMPA" name="" reversible="true">
    <listOfReactants>
      <speciesReference species="rml1p" stoichiometry="1"/>
    </listOfReactants>
    <listOfProducts>
      <speciesReference species="dhap" stoichiometry="1"/>
      <speciesReference species="lald-L" stoichiometry="1"/>
    </listOfProducts>
    <listOfParameters>
      <parameter id="equilibrium_constant" value="0.0209969"/>
    </listOfParameters>
  </reaction>
  <reaction id="MMM2" name="" reversible="false">
    <listOfReactants>
      <speciesReference species="succoa" stoichiometry="1"/>
    </listOfReactants>
    <listOfProducts>
      <speciesReference species="mmcoa-R" stoichiometry="1"/>
    </listOfProducts>
    <listOfParameters>
      <parameter id="equilibrium_constant" value="0.619036"/>
    </listOfParameters>
  </reaction>
  <reaction id="KG6PDC" name="" reversible="false">
    <listOfReactants>
      <speciesReference species="3dgulnp" stoichiometry="1"/>
    </listOfReactants>
    <listOfProducts>
      <speciesReference species="co2" stoichiometry="1"/>
      <speciesReference species="xu5p-L" stoichiometry="1"/>
    </listOfProducts>
    <listOfParameters>
      <parameter id="equilibrium_constant" value="15.9743"/>
    </listOfParameters>
  </reaction>
  <reaction id="X5PL3E" name="" reversible="false">
    <listOfReactants>
      <speciesReference species="xu5p-L" stoichiometry="1"/>
    </listOfReactants>
    <listOfProducts>
      <speciesReference species="ru5p-L" stoichiometry="1"/>
    </listOfProducts>
    <listOfParameters>
      <parameter id="equilibrium_constant" value="1"/>
    </listOfParameters>
  </reaction>
  <reaction id="SBTPD" name="" reversible="true">
    <listOfReactants>
      <speciesReference species="nad" stoichiometry="1"/>
      <speciesReference species="sbt6p" stoichiometry="1"/>
    </listOfReactants>
    <listOfProducts>
      <speciesReference species="f6p" stoichiometry="1"/>
      <speciesReference species="nadh" stoichiometry="1"/>
    </listOfProducts>
    <listOfParameters>
      <parameter id="equilibrium_constant" value="0.0416058"/>
    </listOfParameters>
  </reaction>
  <reaction id="TAUDO" name="" reversible="false">
    <listOfReactants>
      <speciesReference species="akg" stoichiometry="1"/>
      <speciesReference species="o2" stoichiometry="1"/>
      <speciesReference species="taur" stoichiometry="1"/>
    </listOfReactants>
    <listOfProducts>
      <speciesReference species="aacald" stoichiometry="1"/>
      <speciesReference species="co2" stoichiometry="1"/>
      <speciesReference species="so3" stoichiometry="1"/>
      <speciesReference species="succ" stoichiometry="1"/>
    </listOfProducts>
    <listOfParameters>
      <parameter id="equilibrium_constant" value="4.66445e+33"/>
    </listOfParameters>
  </reaction>
  <reaction id="PPAKr" name="" reversible="true">
    <listOfReactants>
      <speciesReference species="adp" stoichiometry="1"/>
      <speciesReference species="ppap" stoichiometry="1"/>
    </listOfReactants>
    <listOfProducts>
      <speciesReference species="atp" stoichiometry="1"/>
      <speciesReference species="ppa" stoichiometry="1"/>
    </listOfProducts>
    <listOfParameters>
      <parameter id="equilibrium_constant" value="15.2804"/>
    </listOfParameters>
  </reaction>
  <reaction id="OBTFL" name="" reversible="false">
    <listOfReactants>
      <speciesReference species="2obut" stoichiometry="1"/>
      <speciesReference species="coa" stoichiometry="1"/>
    </listOfReactants>
    <listOfProducts>
      <speciesReference species="for" stoichiometry="1"/>
      <speciesReference species="ppcoa" stoichiometry="1"/>
    </listOfProducts>
    <listOfParameters>
      <parameter id="equilibrium_constant" value="50.6811"/>
    </listOfParameters>
  </reaction>
  <reaction id="TRE6PH" name="" reversible="false">
    <listOfReactants>
      <speciesReference species="h2o" stoichiometry="1"/>
      <speciesReference species="tre6p" stoichiometry="1"/>
    </listOfReactants>
    <listOfProducts>
      <speciesReference species="g6p" stoichiometry="1"/>
      <speciesReference species="glc-D" stoichiometry="1"/>
    </listOfProducts>
    <listOfParameters>
      <parameter id="equilibrium_constant" value="13.2563"/>
    </listOfParameters>
  </reaction>
  <reaction id="TREH" name="" reversible="false">
    <listOfReactants>
      <speciesReference species="h2o" stoichiometry="1"/>
      <speciesReference species="tre" stoichiometry="1"/>
    </listOfReactants>
    <listOfProducts>
      <speciesReference species="glc-D" stoichiometry="2"/>
    </listOfProducts>
    <listOfParameters>
      <parameter id="equilibrium_constant" value="13.2563"/>
    </listOfParameters>
  </reaction>
  <reaction id="TARTD" name="" reversible="false">
    <listOfReactants>
      <speciesReference species="tartr-L" stoichiometry="1"/>
    </listOfReactants>
    <listOfProducts>
      <speciesReference species="h2o" stoichiometry="1"/>
      <speciesReference species="oaa" stoichiometry="1"/>
    </listOfProducts>
    <listOfParameters>
      <parameter id="equilibrium_constant" value="5919.13"/>
    </listOfParameters>
  </reaction>
  <reaction id="PEAMNO" name="" reversible="false">
    <listOfReactants>
      <speciesReference species="h2o" stoichiometry="1"/>
      <speciesReference species="o2" stoichiometry="1"/>
      <speciesReference species="peamn" stoichiometry="1"/>
    </listOfReactants>
    <listOfProducts>
      <speciesReference species="h2o2" stoichiometry="1"/>
      <speciesReference species="nh4" stoichiometry="1"/>
      <speciesReference species="pacald" stoichiometry="1"/>
    </listOfProducts>
    <listOfParameters>
      <parameter id="equilibrium_constant" value="7.50288e+08"/>
    </listOfParameters>
  </reaction>
  <reaction id="ALTRH" name="" reversible="false">
    <listOfReactants>
      <speciesReference species="altrn" stoichiometry="1"/>
    </listOfReactants>
    <listOfProducts>
      <speciesReference species="2ddglcn" stoichiometry="1"/>
      <speciesReference species="h2o" stoichiometry="1"/>
    </listOfProducts>
    <listOfParameters>
      <parameter id="equilibrium_constant" value="5919.13"/>
    </listOfParameters>
  </reaction>
  <reaction id="TAGURr" name="" reversible="true">
    <listOfReactants>
      <speciesReference species="altrn" stoichiometry="1"/>
      <speciesReference species="nad" stoichiometry="1"/>
    </listOfReactants>
    <listOfProducts>
      <speciesReference species="nadh" stoichiometry="1"/>
      <speciesReference species="tagur" stoichiometry="1"/>
    </listOfProducts>
    <listOfParameters>
      <parameter id="equilibrium_constant" value="0.0416058"/>
    </listOfParameters>
  </reaction>
  <reaction id="GUI1" name="" reversible="true">
    <listOfReactants>
      <speciesReference species="glcur" stoichiometry="1"/>
    </listOfReactants>
    <listOfProducts>
      <speciesReference species="fruur" stoichiometry="1"/>
    </listOfProducts>
    <listOfParameters>
      <parameter id="equilibrium_constant" value="1.35251"/>
    </listOfParameters>
  </reaction>
  <reaction id="GUI2" name="" reversible="true">
    <listOfReactants>
      <speciesReference species="galur" stoichiometry="1"/>
    </listOfReactants>
    <listOfProducts>
      <speciesReference species="tagur" stoichiometry="1"/>
    </listOfProducts>
    <listOfParameters>
      <parameter id="equilibrium_constant" value="1.35251"/>
    </listOfParameters>
  </reaction>
  <reaction id="MNNH" name="" reversible="false">
    <listOfReactants>
      <speciesReference species="mana" stoichiometry="1"/>
    </listOfReactants>
    <listOfProducts>
      <speciesReference species="2ddglcn" stoichiometry="1"/>
      <speciesReference species="h2o" stoichiometry="1"/>
    </listOfProducts>
    <listOfParameters>
      <parameter id="equilibrium_constant" value="5919.13"/>
    </listOfParameters>
  </reaction>
  <reaction id="MANAO" name="" reversible="true">
    <listOfReactants>
      <speciesReference species="mana" stoichiometry="1"/>
      <speciesReference species="nad" stoichiometry="1"/>
    </listOfReactants>
    <listOfProducts>
      <speciesReference species="fruur" stoichiometry="1"/>
      <speciesReference species="nadh" stoichiometry="1"/>
    </listOfProducts>
    <listOfParameters>
      <parameter id="equilibrium_constant" value="0.0416058"/>
    </listOfParameters>
  </reaction>
  <reaction id="XYLI2i" name="" reversible="false">
    <listOfReactants>
      <speciesReference species="fru" stoichiometry="1"/>
    </listOfReactants>
    <listOfProducts>
      <speciesReference species="glc-D" stoichiometry="1"/>
    </listOfProducts>
    <listOfParameters>
      <parameter id="equilibrium_constant" value="0.739364"/>
    </listOfParameters>
  </reaction>
  <reaction id="XYLI1" name="" reversible="true">
    <listOfReactants>
      <speciesReference species="xyl-D" stoichiometry="1"/>
    </listOfReactants>
    <listOfProducts>
      <speciesReference species="xylu-D" stoichiometry="1"/>
    </listOfProducts>
    <listOfParameters>
      <parameter id="equilibrium_constant" value="1.35251"/>
    </listOfParameters>
  </reaction>
  <reaction id="XYLK" name="" reversible="false">
    <listOfReactants>
      <speciesReference species="atp" stoichiometry="1"/>
      <speciesReference species="xylu-D" stoichiometry="1"/>
    </listOfReactants>
    <listOfProducts>
      <speciesReference species="adp" stoichiometry="1"/>
      <speciesReference species="xu5p-D" stoichiometry="1"/>
    </listOfProducts>
    <listOfParameters>
      <parameter id="equilibrium_constant" value="30.2783"/>
    </listOfParameters>
  </reaction>
  <reaction id="DKGLCNR1" name="" reversible="false">
    <listOfReactants>
      <speciesReference species="25dkglcn" stoichiometry="1"/>
      <speciesReference species="nadph" stoichiometry="1"/>
    </listOfReactants>
    <listOfProducts>
      <speciesReference species="2dhguln" stoichiometry="1"/>
      <speciesReference species="nadp" stoichiometry="1"/>
    </listOfProducts>
    <listOfParameters>
      <parameter id="equilibrium_constant" value="64.9907"/>
    </listOfParameters>
  </reaction>
  <reaction id="HPYRRx" name="" reversible="false">
    <listOfReactants>
      <speciesReference species="hpyr" stoichiometry="1"/>
      <speciesReference species="nadh" stoichiometry="1"/>
    </listOfReactants>
    <listOfProducts>
      <speciesReference species="glyc-R" stoichiometry="1"/>
      <speciesReference species="nad" stoichiometry="1"/>
    </listOfProducts>
    <listOfParameters>
      <parameter id="equilibrium_constant" value="64.9907"/>
    </listOfParameters>
  </reaction>
  <reaction id="HPYRRy" name="" reversible="false">
    <listOfReactants>
      <speciesReference species="hpyr" stoichiometry="1"/>
      <speciesReference species="nadph" stoichiometry="1"/>
    </listOfReactants>
    <listOfProducts>
      <speciesReference species="glyc-R" stoichiometry="1"/>
      <speciesReference species="nadp" stoichiometry="1"/>
    </listOfProducts>
    <listOfParameters>
      <parameter id="equilibrium_constant" value="64.9907"/>
    </listOfParameters>
  </reaction>
  <reaction id="GLCRD" name="" reversible="false">
    <listOfReactants>
      <speciesReference species="glcr" stoichiometry="1"/>
    </listOfReactants>
    <listOfProducts>
      <speciesReference species="5dh4dglc" stoichiometry="1"/>
      <speciesReference species="h2o" stoichiometry="1"/>
    </listOfProducts>
    <listOfParameters>
      <parameter id="equilibrium_constant" value="5919.13"/>
    </listOfParameters>
  </reaction>
  <reaction id="MMCD" name="" reversible="false">
    <listOfReactants>
      <speciesReference species="mmcoa-S" stoichiometry="1"/>
    </listOfReactants>
    <listOfProducts>
      <speciesReference species="co2" stoichiometry="1"/>
      <speciesReference species="ppcoa" stoichiometry="1"/>
    </listOfProducts>
    <listOfParameters>
      <parameter id="equilibrium_constant" value="74.2514"/>
    </listOfParameters>
  </reaction>
  <reaction id="PPCSCT" name="" reversible="false">
    <listOfReactants>
      <speciesReference species="ppcoa" stoichiometry="1"/>
      <speciesReference species="succ" stoichiometry="1"/>
    </listOfReactants>
    <listOfProducts>
      <speciesReference species="ppa" stoichiometry="1"/>
      <speciesReference species="succoa" stoichiometry="1"/>
    </listOfProducts>
    <listOfParameters>
      <parameter id="equilibrium_constant" value="1"/>
    </listOfParameters>
  </reaction>
  <reaction id="DKGLCNR2y" name="" reversible="false">
    <listOfReactants>
      <speciesReference species="25dkglcn" stoichiometry="1"/>
      <speciesReference species="nadph" stoichiometry="1"/>
    </listOfReactants>
    <listOfProducts>
      <speciesReference species="5dglcn" stoichiometry="1"/>
      <speciesReference species="nadp" stoichiometry="1"/>
    </listOfProducts>
    <listOfParameters>
      <parameter id="equilibrium_constant" value="64.9907"/>
    </listOfParameters>
  </reaction>
  <reaction id="2DGLCNRx" name="" reversible="false">
    <listOfReactants>
      <speciesReference species="2dhglcn" stoichiometry="1"/>
      <speciesReference species="nadh" stoichiometry="1"/>
    </listOfReactants>
    <listOfProducts>
      <speciesReference species="glcn" stoichiometry="1"/>
      <speciesReference species="nad" stoichiometry="1"/>
    </listOfProducts>
    <listOfParameters>
      <parameter id="equilibrium_constant" value="64.9907"/>
    </listOfParameters>
  </reaction>
  <reaction id="2DGLCNRy" name="" reversible="false">
    <listOfReactants>
      <speciesReference species="2dhglcn" stoichiometry="1"/>
      <speciesReference species="nadph" stoichiometry="1"/>
    </listOfReactants>
    <listOfProducts>
      <speciesReference species="glcn" stoichiometry="1"/>
      <speciesReference species="nadp" stoichiometry="1"/>
    </listOfProducts>
    <listOfParameters>
      <parameter id="equilibrium_constant" value="64.9907"/>
    </listOfParameters>
  </reaction>
  <reaction id="DKGLCNR2x" name="" reversible="false">
    <listOfReactants>
      <speciesReference species="25dkglcn" stoichiometry="1"/>
      <speciesReference species="nadh" stoichiometry="1"/>
    </listOfReactants>
    <listOfProducts>
      <speciesReference species="5dglcn" stoichiometry="1"/>
      <speciesReference species="nad" stoichiometry="1"/>
    </listOfProducts>
    <listOfParameters>
      <parameter id="equilibrium_constant" value="64.9907"/>
    </listOfParameters>
  </reaction>
  <reaction id="2DGULRx" name="" reversible="false">
    <listOfReactants>
      <speciesReference species="2dhguln" stoichiometry="1"/>
      <speciesReference species="nadh" stoichiometry="1"/>
    </listOfReactants>
    <listOfProducts>
      <speciesReference species="idon-L" stoichiometry="1"/>
      <speciesReference species="nad" stoichiometry="1"/>
    </listOfProducts>
    <listOfParameters>
      <parameter id="equilibrium_constant" value="64.9907"/>
    </listOfParameters>
  </reaction>
  <reaction id="2DGULRy" name="" reversible="false">
    <listOfReactants>
      <speciesReference species="2dhguln" stoichiometry="1"/>
      <speciesReference species="nadph" stoichiometry="1"/>
    </listOfReactants>
    <listOfProducts>
      <speciesReference species="idon-L" stoichiometry="1"/>
      <speciesReference species="nadp" stoichiometry="1"/>
    </listOfProducts>
    <listOfParameters>
      <parameter id="equilibrium_constant" value="64.9907"/>
    </listOfParameters>
  </reaction>
  <reaction id="DOGULNR" name="" reversible="false">
    <listOfReactants>
      <speciesReference species="23doguln" stoichiometry="1"/>
      <speciesReference species="nadh" stoichiometry="1"/>
    </listOfReactants>
    <listOfProducts>
      <speciesReference species="3dhguln" stoichiometry="1"/>
      <speciesReference species="nad" stoichiometry="1"/>
    </listOfProducts>
    <listOfParameters>
      <parameter id="equilibrium_constant" value="64.9907"/>
    </listOfParameters>
  </reaction>
  <reaction id="ICL" name="" reversible="false">
    <listOfReactants>
      <speciesReference species="icit" stoichiometry="1"/>
    </listOfReactants>
    <listOfProducts>
      <speciesReference species="glx" stoichiometry="1"/>
      <speciesReference species="succ" stoichiometry="1"/>
    </listOfProducts>
    <listOfParameters>
      <parameter id="equilibrium_constant" value="0.0975967"/>
    </listOfParameters>
  </reaction>
  <reaction id="MALS" name="" reversible="false">
    <listOfReactants>
      <speciesReference species="accoa" stoichiometry="1"/>
      <speciesReference species="glx" stoichiometry="1"/>
      <speciesReference species="h2o" stoichiometry="1"/>
    </listOfReactants>
    <listOfProducts>
      <speciesReference species="coa" stoichiometry="1"/>
      <speciesReference species="mal-L" stoichiometry="1"/>
    </listOfProducts>
    <listOfParameters>
      <parameter id="equilibrium_constant" value="1534.56"/>
    </listOfParameters>
  </reaction>
  <reaction id="ME2" name="" reversible="false">
    <listOfReactants>
      <speciesReference species="mal-L" stoichiometry="1"/>
      <speciesReference species="nadp" stoichiometry="1"/>
    </listOfReactants>
    <listOfProducts>
      <speciesReference species="co2" stoichiometry="1"/>
      <speciesReference species="nadph" stoichiometry="1"/>
      <speciesReference species="pyr" stoichiometry="1"/>
    </listOfProducts>
    <listOfParameters>
      <parameter id="equilibrium_constant" value="0.707249"/>
    </listOfParameters>
  </reaction>
  <reaction id="PPCK" name="" reversible="false">
    <listOfReactants>
      <speciesReference species="atp" stoichiometry="1"/>
      <speciesReference species="oaa" stoichiometry="1"/>
    </listOfReactants>
    <listOfProducts>
      <speciesReference species="adp" stoichiometry="1"/>
      <speciesReference species="co2" stoichiometry="1"/>
      <speciesReference species="pep" stoichiometry="1"/>
    </listOfProducts>
    <listOfParameters>
      <parameter id="equilibrium_constant" value="0.288406"/>
    </listOfParameters>
  </reaction>
  <reaction id="PPA" name="" reversible="false">
    <listOfReactants>
      <speciesReference species="h2o" stoichiometry="1"/>
      <speciesReference species="ppi" stoichiometry="1"/>
    </listOfReactants>
    <listOfProducts>
      <speciesReference species="pi" stoichiometry="2"/>
    </listOfProducts>
    <listOfParameters>
      <parameter id="equilibrium_constant" value="125.393"/>
    </listOfParameters>
  </reaction>
  <reaction id="PPC" name="" reversible="false">
    <listOfReactants>
      <speciesReference species="co2" stoichiometry="1"/>
      <speciesReference species="h2o" stoichiometry="1"/>
      <speciesReference species="pep" stoichiometry="1"/>
    </listOfReactants>
    <listOfProducts>
      <speciesReference species="oaa" stoichiometry="1"/>
      <speciesReference species="pi" stoichiometry="1"/>
    </listOfProducts>
    <listOfParameters>
      <parameter id="equilibrium_constant" value="774.415"/>
    </listOfParameters>
  </reaction>
  <reaction id="ME1" name="" reversible="false">
    <listOfReactants>
      <speciesReference species="mal-L" stoichiometry="1"/>
      <speciesReference species="nad" stoichiometry="1"/>
    </listOfReactants>
    <listOfProducts>
      <speciesReference species="co2" stoichiometry="1"/>
      <speciesReference species="nadh" stoichiometry="1"/>
      <speciesReference species="pyr" stoichiometry="1"/>
    </listOfProducts>
    <listOfParameters>
      <parameter id="equilibrium_constant" value="0.707249"/>
    </listOfParameters>
  </reaction>
  <reaction id="MDRPD" name="" reversible="false">
    <listOfReactants>
      <speciesReference species="5mdru1p" stoichiometry="1"/>
    </listOfReactants>
    <listOfProducts>
      <speciesReference species="dkmpp" stoichiometry="1"/>
      <speciesReference species="h2o" stoichiometry="1"/>
    </listOfProducts>
    <listOfParameters>
      <parameter id="equilibrium_constant" value="5919.13"/>
    </listOfParameters>
  </reaction>
  <reaction id="DKMPPD2" name="" reversible="false">
    <listOfReactants>
      <speciesReference species="dkmpp" stoichiometry="1"/>
      <speciesReference species="h2o" stoichiometry="3"/>
    </listOfReactants>
    <listOfProducts>
      <speciesReference species="2kmb" stoichiometry="1"/>
      <speciesReference species="for" stoichiometry="1"/>
      <speciesReference species="pi" stoichiometry="1"/>
    </listOfProducts>
    <listOfParameters>
      <parameter id="equilibrium_constant" value="1.9738e+17"/>
    </listOfParameters>
  </reaction>
  <reaction id="PTRCTA" name="" reversible="false">
    <listOfReactants>
      <speciesReference species="akg" stoichiometry="1"/>
      <speciesReference species="ptrc" stoichiometry="1"/>
    </listOfReactants>
    <listOfProducts>
      <speciesReference species="4abutn" stoichiometry="1"/>
      <speciesReference species="glu-L" stoichiometry="1"/>
    </listOfProducts>
    <listOfParameters>
      <parameter id="equilibrium_constant" value="0.142986"/>
    </listOfParameters>
  </reaction>
  <reaction id="SSALx" name="" reversible="false">
    <listOfReactants>
      <speciesReference species="h2o" stoichiometry="1"/>
      <speciesReference species="nad" stoichiometry="1"/>
      <speciesReference species="sucsal" stoichiometry="1"/>
    </listOfReactants>
    <listOfProducts>
      <speciesReference species="nadh" stoichiometry="1"/>
      <speciesReference species="succ" stoichiometry="1"/>
    </listOfProducts>
    <listOfParameters>
      <parameter id="equilibrium_constant" value="2733.33"/>
    </listOfParameters>
  </reaction>
  <reaction id="ABUTD" name="" reversible="false">
    <listOfReactants>
      <speciesReference species="4abutn" stoichiometry="1"/>
      <speciesReference species="h2o" stoichiometry="1"/>
      <speciesReference species="nad" stoichiometry="1"/>
    </listOfReactants>
    <listOfProducts>
      <speciesReference species="4abut" stoichiometry="1"/>
      <speciesReference species="nadh" stoichiometry="1"/>
    </listOfProducts>
    <listOfParameters>
      <parameter id="equilibrium_constant" value="2733.33"/>
    </listOfParameters>
  </reaction>
  <reaction id="MTRK" name="" reversible="false">
    <listOfReactants>
      <speciesReference species="5mtr" stoichiometry="1"/>
      <speciesReference species="atp" stoichiometry="1"/>
    </listOfReactants>
    <listOfProducts>
      <speciesReference species="5mdr1p" stoichiometry="1"/>
      <speciesReference species="adp" stoichiometry="1"/>
    </listOfProducts>
    <listOfParameters>
      <parameter id="equilibrium_constant" value="15.9743"/>
    </listOfParameters>
  </reaction>
  <reaction id="MTRI" name="" reversible="true">
    <listOfReactants>
      <speciesReference species="5mdr1p" stoichiometry="1"/>
    </listOfReactants>
    <listOfProducts>
      <speciesReference species="5mdru1p" stoichiometry="1"/>
    </listOfProducts>
    <listOfParameters>
      <parameter id="equilibrium_constant" value="0.939724"/>
    </listOfParameters>
  </reaction>
  <reaction id="DKMPPD" name="" reversible="false">
    <listOfReactants>
      <speciesReference species="dkmpp" stoichiometry="1"/>
      <speciesReference species="h2o" stoichiometry="1"/>
      <speciesReference species="o2" stoichiometry="1"/>
    </listOfReactants>
    <listOfProducts>
      <speciesReference species="2kmb" stoichiometry="1"/>
      <speciesReference species="for" stoichiometry="1"/>
      <speciesReference species="pi" stoichiometry="1"/>
    </listOfProducts>
    <listOfParameters>
      <parameter id="equilibrium_constant" value="6.49906e+47"/>
    </listOfParameters>
  </reaction>
  <reaction id="G5SADs" name="" reversible="false">
    <listOfReactants>
      <speciesReference species="glu5sa" stoichiometry="1"/>
    </listOfReactants>
    <listOfProducts>
      <speciesReference species="1pyr5c" stoichiometry="1"/>
      <speciesReference species="h2o" stoichiometry="1"/>
    </listOfProducts>
    <listOfParameters>
      <parameter id="equilibrium_constant" value="17031.6"/>
    </listOfParameters>
  </reaction>
  <reaction id="UNK3" name="" reversible="false">
    <listOfReactants>
      <speciesReference species="2kmb" stoichiometry="1"/>
      <speciesReference species="glu-L" stoichiometry="1"/>
    </listOfReactants>
    <listOfProducts>
      <speciesReference species="akg" stoichiometry="1"/>
      <speciesReference species="met-L" stoichiometry="1"/>
    </listOfProducts>
    <listOfParameters>
      <parameter id="equilibrium_constant" value="1"/>
    </listOfParameters>
  </reaction>
  <reaction id="ACGS" name="" reversible="false">
    <listOfReactants>
      <speciesReference species="accoa" stoichiometry="1"/>
      <speciesReference species="glu-L" stoichiometry="1"/>
    </listOfReactants>
    <listOfProducts>
      <speciesReference species="acglu" stoichiometry="1"/>
      <speciesReference species="coa" stoichiometry="1"/>
    </listOfProducts>
    <listOfParameters>
      <parameter id="equilibrium_constant" value="7.24663"/>
    </listOfParameters>
  </reaction>
  <reaction id="ACGK" name="" reversible="false">
    <listOfReactants>
      <speciesReference species="acglu" stoichiometry="1"/>
      <speciesReference species="atp" stoichiometry="1"/>
    </listOfReactants>
    <listOfProducts>
      <speciesReference species="acg5p" stoichiometry="1"/>
      <speciesReference species="adp" stoichiometry="1"/>
    </listOfProducts>
    <listOfParameters>
      <parameter id="equilibrium_constant" value="0.0654433"/>
    </listOfParameters>
  </reaction>
  <reaction id="AGPR" name="" reversible="true">
    <listOfReactants>
      <speciesReference species="acg5sa" stoichiometry="1"/>
      <speciesReference species="nadp" stoichiometry="1"/>
      <speciesReference species="pi" stoichiometry="1"/>
    </listOfReactants>
    <listOfProducts>
      <speciesReference species="acg5p" stoichiometry="1"/>
      <speciesReference species="nadph" stoichiometry="1"/>
    </listOfProducts>
    <listOfParameters>
      <parameter id="equilibrium_constant" value="0.793807"/>
    </listOfParameters>
  </reaction>
  <reaction id="ACOTA" name="" reversible="true">
    <listOfReactants>
      <speciesReference species="acorn" stoichiometry="1"/>
      <speciesReference species="akg" stoichiometry="1"/>
    </listOfReactants>
    <listOfProducts>
      <speciesReference species="acg5sa" stoichiometry="1"/>
      <speciesReference species="glu-L" stoichiometry="1"/>
    </listOfProducts>
    <listOfParameters>
      <parameter id="equilibrium_constant" value="0.142986"/>
    </listOfParameters>
  </reaction>
  <reaction id="NACODA" name="" reversible="false">
    <listOfReactants>
      <speciesReference species="acg5sa" stoichiometry="1"/>
      <speciesReference species="h2o" stoichiometry="1"/>
    </listOfReactants>
    <listOfProducts>
      <speciesReference species="ac" stoichiometry="1"/>
      <speciesReference species="glu5sa" stoichiometry="1"/>
    </listOfProducts>
    <listOfParameters>
      <parameter id="equilibrium_constant" value="12.9077"/>
    </listOfParameters>
  </reaction>
  <reaction id="ACODA" name="" reversible="false">
    <listOfReactants>
      <speciesReference species="acorn" stoichiometry="1"/>
      <speciesReference species="h2o" stoichiometry="1"/>
    </listOfReactants>
    <listOfProducts>
      <speciesReference species="ac" stoichiometry="1"/>
      <speciesReference species="orn" stoichiometry="1"/>
    </listOfProducts>
    <listOfParameters>
      <parameter id="equilibrium_constant" value="12.9077"/>
    </listOfParameters>
  </reaction>
  <reaction id="ARGSS" name="" reversible="false">
    <listOfReactants>
      <speciesReference species="asp-L" stoichiometry="1"/>
      <speciesReference species="atp" stoichiometry="1"/>
      <speciesReference species="citr-L" stoichiometry="1"/>
    </listOfReactants>
    <listOfProducts>
      <speciesReference species="amp" stoichiometry="1"/>
      <speciesReference species="argsuc" stoichiometry="1"/>
      <speciesReference species="ppi" stoichiometry="1"/>
    </listOfProducts>
    <listOfParameters>
      <parameter id="equilibrium_constant" value="0.230981"/>
    </listOfParameters>
  </reaction>
  <reaction id="ARGSL" name="" reversible="true">
    <listOfReactants>
      <speciesReference species="argsuc" stoichiometry="1"/>
    </listOfReactants>
    <listOfProducts>
      <speciesReference species="arg-L" stoichiometry="1"/>
      <speciesReference species="fum" stoichiometry="1"/>
    </listOfProducts>
    <listOfParameters>
      <parameter id="equilibrium_constant" value="0.0364164"/>
    </listOfParameters>
  </reaction>
  <reaction id="OCBT" name="" reversible="true">
    <listOfReactants>
      <speciesReference species="cbp" stoichiometry="1"/>
      <speciesReference species="orn" stoichiometry="1"/>
    </listOfReactants>
    <listOfProducts>
      <speciesReference species="citr-L" stoichiometry="1"/>
      <speciesReference species="pi" stoichiometry="1"/>
    </listOfProducts>
    <listOfParameters>
      <parameter id="equilibrium_constant" value="266.766"/>
    </listOfParameters>
  </reaction>
  <reaction id="AST" name="" reversible="false">
    <listOfReactants>
      <speciesReference species="arg-L" stoichiometry="1"/>
      <speciesReference species="succoa" stoichiometry="1"/>
    </listOfReactants>
    <listOfProducts>
      <speciesReference species="coa" stoichiometry="1"/>
      <speciesReference species="sucarg" stoichiometry="1"/>
    </listOfProducts>
    <listOfParameters>
      <parameter id="equilibrium_constant" value="7.24663"/>
    </listOfParameters>
  </reaction>
  <reaction id="SOTA" name="" reversible="false">
    <listOfReactants>
      <speciesReference species="akg" stoichiometry="1"/>
      <speciesReference species="sucorn" stoichiometry="1"/>
    </listOfReactants>
    <listOfProducts>
      <speciesReference species="glu-L" stoichiometry="1"/>
      <speciesReference species="sucgsa" stoichiometry="1"/>
    </listOfProducts>
    <listOfParameters>
      <parameter id="equilibrium_constant" value="0.142986"/>
    </listOfParameters>
  </reaction>
  <reaction id="SADH" name="" reversible="false">
    <listOfReactants>
      <speciesReference species="h2o" stoichiometry="2"/>
      <speciesReference species="sucarg" stoichiometry="1"/>
    </listOfReactants>
    <listOfProducts>
      <speciesReference species="co2" stoichiometry="1"/>
      <speciesReference species="nh4" stoichiometry="2"/>
      <speciesReference species="sucorn" stoichiometry="1"/>
    </listOfProducts>
    <listOfParameters>
      <parameter id="equilibrium_constant" value="13048.2"/>
    </listOfParameters>
  </reaction>
  <reaction id="SGSAD" name="" reversible="false">
    <listOfReactants>
      <speciesReference species="h2o" stoichiometry="1"/>
      <speciesReference species="nad" stoichiometry="1"/>
      <speciesReference species="sucgsa" stoichiometry="1"/>
    </listOfReactants>
    <listOfProducts>
      <speciesReference species="nadh" stoichiometry="1"/>
      <speciesReference species="sucglu" stoichiometry="1"/>
    </listOfProducts>
    <listOfParameters>
      <parameter id="equilibrium_constant" value="2733.33"/>
    </listOfParameters>
  </reaction>
  <reaction id="SGDS" name="" reversible="false">
    <listOfReactants>
      <speciesReference species="h2o" stoichiometry="1"/>
      <speciesReference species="sucglu" stoichiometry="1"/>
    </listOfReactants>
    <listOfProducts>
      <speciesReference species="glu-L" stoichiometry="1"/>
      <speciesReference species="succ" stoichiometry="1"/>
    </listOfProducts>
    <listOfParameters>
      <parameter id="equilibrium_constant" value="12.9077"/>
    </listOfParameters>
  </reaction>
  <reaction id="CBPS" name="" reversible="false">
    <listOfReactants>
      <speciesReference species="atp" stoichiometry="2"/>
      <speciesReference species="gln-L" stoichiometry="1"/>
      <speciesReference species="h2o" stoichiometry="1"/>
      <speciesReference species="hco3" stoichiometry="1"/>
    </listOfReactants>
    <listOfProducts>
      <speciesReference species="adp" stoichiometry="2"/>
      <speciesReference species="cbp" stoichiometry="1"/>
      <speciesReference species="glu-L" stoichiometry="1"/>
      <speciesReference species="pi" stoichiometry="1"/>
    </listOfProducts>
    <listOfParameters>
      <parameter id="equilibrium_constant" value="1677.03"/>
    </listOfParameters>
  </reaction>
  <reaction id="SSALy" name="" reversible="false">
    <listOfReactants>
      <speciesReference species="h2o" stoichiometry="1"/>
      <speciesReference species="nadp" stoichiometry="1"/>
      <speciesReference species="sucsal" stoichiometry="1"/>
    </listOfReactants>
    <listOfProducts>
      <speciesReference species="nadph" stoichiometry="1"/>
      <speciesReference species="succ" stoichiometry="1"/>
    </listOfProducts>
    <listOfParameters>
      <parameter id="equilibrium_constant" value="2733.33"/>
    </listOfParameters>
  </reaction>
  <reaction id="ABTA" name="" reversible="false">
    <listOfReactants>
      <speciesReference species="4abut" stoichiometry="1"/>
      <speciesReference species="akg" stoichiometry="1"/>
    </listOfReactants>
    <listOfProducts>
      <speciesReference species="glu-L" stoichiometry="1"/>
      <speciesReference species="sucsal" stoichiometry="1"/>
    </listOfProducts>
    <listOfParameters>
      <parameter id="equilibrium_constant" value="0.142986"/>
    </listOfParameters>
  </reaction>
  <reaction id="GSPMDA" name="" reversible="false">
    <listOfReactants>
      <speciesReference species="gtspmd" stoichiometry="1"/>
      <speciesReference species="h2o" stoichiometry="1"/>
    </listOfReactants>
    <listOfProducts>
      <speciesReference species="gthrd" stoichiometry="1"/>
      <speciesReference species="spmd" stoichiometry="1"/>
    </listOfProducts>
    <listOfParameters>
      <parameter id="equilibrium_constant" value="12.9077"/>
    </listOfParameters>
  </reaction>
  <reaction id="GSPMDS" name="" reversible="false">
    <listOfReactants>
      <speciesReference species="atp" stoichiometry="1"/>
      <speciesReference species="gthrd" stoichiometry="1"/>
      <speciesReference species="spmd" stoichiometry="1"/>
    </listOfReactants>
    <listOfProducts>
      <speciesReference species="adp" stoichiometry="1"/>
      <speciesReference species="gtspmd" stoichiometry="1"/>
      <speciesReference species="pi" stoichiometry="1"/>
    </listOfProducts>
    <listOfParameters>
      <parameter id="equilibrium_constant" value="17.4579"/>
    </listOfParameters>
  </reaction>
  <reaction id="MTAN" name="" reversible="false">
    <listOfReactants>
      <speciesReference species="5mta" stoichiometry="1"/>
      <speciesReference species="h2o" stoichiometry="1"/>
    </listOfReactants>
    <listOfProducts>
      <speciesReference species="5mtr" stoichiometry="1"/>
      <speciesReference species="ade" stoichiometry="1"/>
    </listOfProducts>
    <listOfParameters>
      <parameter id="equilibrium_constant" value="4.60707"/>
    </listOfParameters>
  </reaction>
  <reaction id="G5SD" name="" reversible="false">
    <listOfReactants>
      <speciesReference species="glu5p" stoichiometry="1"/>
      <speciesReference species="nadph" stoichiometry="1"/>
    </listOfReactants>
    <listOfProducts>
      <speciesReference species="glu5sa" stoichiometry="1"/>
      <speciesReference species="nadp" stoichiometry="1"/>
      <speciesReference species="pi" stoichiometry="1"/>
    </listOfProducts>
    <listOfParameters>
      <parameter id="equilibrium_constant" value="1.25975"/>
    </listOfParameters>
  </reaction>
  <reaction id="GLU5K" name="" reversible="false">
    <listOfReactants>
      <speciesReference species="atp" stoichiometry="1"/>
      <speciesReference species="glu-L" stoichiometry="1"/>
    </listOfReactants>
    <listOfProducts>
      <speciesReference species="adp" stoichiometry="1"/>
      <speciesReference species="glu5p" stoichiometry="1"/>
    </listOfProducts>
    <listOfParameters>
      <parameter id="equilibrium_constant" value="0.0654433"/>
    </listOfParameters>
  </reaction>
  <reaction id="P5CR" name="" reversible="false">
    <listOfReactants>
      <speciesReference species="1pyr5c" stoichiometry="1"/>
      <speciesReference species="nadph" stoichiometry="1"/>
    </listOfReactants>
    <listOfProducts>
      <speciesReference species="nadp" stoichiometry="1"/>
      <speciesReference species="pro-L" stoichiometry="1"/>
    </listOfProducts>
    <listOfParameters>
      <parameter id="equilibrium_constant" value="2.12743"/>
    </listOfParameters>
  </reaction>
  <reaction id="P5CD" name="" reversible="false">
    <listOfReactants>
      <speciesReference species="1pyr5c" stoichiometry="1"/>
      <speciesReference species="h2o" stoichiometry="2"/>
      <speciesReference species="nad" stoichiometry="1"/>
    </listOfReactants>
    <listOfProducts>
      <speciesReference species="glu-L" stoichiometry="1"/>
      <speciesReference species="nadh" stoichiometry="1"/>
    </listOfProducts>
    <listOfParameters>
      <parameter id="equilibrium_constant" value="0.159066"/>
    </listOfParameters>
  </reaction>
  <reaction id="PROD2" name="" reversible="false">
    <listOfReactants>
      <speciesReference species="fad" stoichiometry="1"/>
      <speciesReference species="pro-L" stoichiometry="1"/>
    </listOfReactants>
    <listOfProducts>
      <speciesReference species="1pyr5c" stoichiometry="1"/>
      <speciesReference species="fadh2" stoichiometry="1"/>
    </listOfProducts>
    <listOfParameters>
      <parameter id="equilibrium_constant" value="136088"/>
    </listOfParameters>
  </reaction>
  <reaction id="ARGDC" name="" reversible="false">
    <listOfReactants>
      <speciesReference species="arg-L" stoichiometry="1"/>
    </listOfReactants>
    <listOfProducts>
      <speciesReference species="agm" stoichiometry="1"/>
      <speciesReference species="co2" stoichiometry="1"/>
    </listOfProducts>
    <listOfParameters>
      <parameter id="equilibrium_constant" value="74.2514"/>
    </listOfParameters>
  </reaction>
  <reaction id="AGMT" name="" reversible="false">
    <listOfReactants>
      <speciesReference species="agm" stoichiometry="1"/>
      <speciesReference species="h2o" stoichiometry="1"/>
    </listOfReactants>
    <listOfProducts>
      <speciesReference species="ptrc" stoichiometry="1"/>
      <speciesReference species="urea" stoichiometry="1"/>
    </listOfProducts>
    <listOfParameters>
      <parameter id="equilibrium_constant" value="71.6591"/>
    </listOfParameters>
  </reaction>
  <reaction id="ORNDC" name="" reversible="false">
    <listOfReactants>
      <speciesReference species="orn" stoichiometry="1"/>
    </listOfReactants>
    <listOfProducts>
      <speciesReference species="co2" stoichiometry="1"/>
      <speciesReference species="ptrc" stoichiometry="1"/>
    </listOfProducts>
    <listOfParameters>
      <parameter id="equilibrium_constant" value="74.2514"/>
    </listOfParameters>
  </reaction>
  <reaction id="ADMDCr" name="" reversible="true">
    <listOfReactants>
      <speciesReference species="amet" stoichiometry="1"/>
    </listOfReactants>
    <listOfProducts>
      <speciesReference species="ametam" stoichiometry="1"/>
      <speciesReference species="co2" stoichiometry="1"/>
    </listOfProducts>
    <listOfParameters>
      <parameter id="equilibrium_constant" value="74.2514"/>
    </listOfParameters>
  </reaction>
  <reaction id="SPMS" name="" reversible="false">
    <listOfReactants>
      <speciesReference species="ametam" stoichiometry="1"/>
      <speciesReference species="ptrc" stoichiometry="1"/>
    </listOfReactants>
    <listOfProducts>
      <speciesReference species="5mta" stoichiometry="1"/>
      <speciesReference species="spmd" stoichiometry="1"/>
    </listOfProducts>
    <listOfParameters>
      <parameter id="equilibrium_constant" value="1"/>
    </listOfParameters>
  </reaction>
  <reaction id="SPMDAT1" name="" reversible="false">
    <listOfReactants>
      <speciesReference species="accoa" stoichiometry="1"/>
      <speciesReference species="spmd" stoichiometry="1"/>
    </listOfReactants>
    <listOfProducts>
      <speciesReference species="N1aspmd" stoichiometry="1"/>
      <speciesReference species="coa" stoichiometry="1"/>
    </listOfProducts>
    <listOfParameters>
      <parameter id="equilibrium_constant" value="7.24663"/>
    </listOfParameters>
  </reaction>
  <reaction id="SPMDAT2" name="" reversible="false">
    <listOfReactants>
      <speciesReference species="accoa" stoichiometry="1"/>
      <speciesReference species="spmd" stoichiometry="1"/>
    </listOfReactants>
    <listOfProducts>
      <speciesReference species="coa" stoichiometry="1"/>
      <speciesReference species="n8aspmd" stoichiometry="1"/>
    </listOfProducts>
    <listOfParameters>
      <parameter id="equilibrium_constant" value="7.24663"/>
    </listOfParameters>
  </reaction>
  <reaction id="ORNTA" name="" reversible="false">
    <listOfReactants>
      <speciesReference species="akg" stoichiometry="1"/>
      <speciesReference species="orn" stoichiometry="1"/>
    </listOfReactants>
    <listOfProducts>
      <speciesReference species="glu-L" stoichiometry="1"/>
      <speciesReference species="glu5sa" stoichiometry="1"/>
    </listOfProducts>
    <listOfParameters>
      <parameter id="equilibrium_constant" value="0.142986"/>
    </listOfParameters>
  </reaction>
  <reaction id="PPTGS" name="" reversible="false">
    <listOfReactants>
      <speciesReference species="uaagmda" stoichiometry="1"/>
    </listOfReactants>
    <listOfProducts>
      <speciesReference species="peptidoEC" stoichiometry="1"/>
      <speciesReference species="udcpdp" stoichiometry="1"/>
    </listOfProducts>
    <listOfParameters>
      <parameter id="equilibrium_constant" value="367971"/>
    </listOfParameters>
  </reaction>
  <reaction id="UDCPDP" name="" reversible="false">
    <listOfReactants>
      <speciesReference species="h2o" stoichiometry="1"/>
      <speciesReference species="udcpdp" stoichiometry="1"/>
    </listOfReactants>
    <listOfProducts>
      <speciesReference species="pi" stoichiometry="1"/>
      <speciesReference species="udcpp" stoichiometry="1"/>
    </listOfProducts>
    <listOfParameters>
      <parameter id="equilibrium_constant" value="225.343"/>
    </listOfParameters>
  </reaction>
  <reaction id="KDOPP" name="" reversible="false">
    <listOfReactants>
      <speciesReference species="h2o" stoichiometry="1"/>
      <speciesReference species="kdo8p" stoichiometry="1"/>
    </listOfReactants>
    <listOfProducts>
      <speciesReference species="kdo" stoichiometry="1"/>
      <speciesReference species="pi" stoichiometry="1"/>
    </listOfProducts>
    <listOfParameters>
      <parameter id="equilibrium_constant" value="24.4659"/>
    </listOfParameters>
  </reaction>
  <reaction id="PEPTEC" name="" reversible="true">
    <listOfReactants>
      <speciesReference species="cmp" stoichiometry="1"/>
      <speciesReference species="peEC" stoichiometry="0.02"/>
    </listOfReactants>
    <listOfProducts>
      <speciesReference species="12dgrEC" stoichiometry="0.02"/>
      <speciesReference species="cdpea" stoichiometry="1"/>
    </listOfProducts>
    <listOfParameters>
      <parameter id="equilibrium_constant" value="0.0231517"/>
    </listOfParameters>
  </reaction>
  <reaction id="PAPAEC" name="" reversible="false">
    <listOfReactants>
      <speciesReference species="h2o" stoichiometry="1"/>
      <speciesReference species="paEC" stoichiometry="0.02"/>
    </listOfReactants>
    <listOfProducts>
      <speciesReference species="12dgrEC" stoichiometry="0.02"/>
      <speciesReference species="pi" stoichiometry="1"/>
    </listOfProducts>
    <listOfParameters>
      <parameter id="equilibrium_constant" value="5.21704"/>
    </listOfParameters>
  </reaction>
  <reaction id="ECAPEC" name="" reversible="false">
    <listOfReactants>
      <speciesReference species="unagamuf" stoichiometry="1"/>
    </listOfReactants>
    <listOfProducts>
      <speciesReference species="ecaEC" stoichiometry="1"/>
      <speciesReference species="udcpdp" stoichiometry="1"/>
    </listOfProducts>
    <listOfParameters>
      <parameter id="equilibrium_constant" value="367971"/>
    </listOfParameters>
  </reaction>
  <reaction id="AACPS1" name="" reversible="false">
    <listOfReactants>
      <speciesReference species="ACP" stoichiometry="1"/>
      <speciesReference species="atp" stoichiometry="1"/>
      <speciesReference species="ttdca" stoichiometry="1"/>
    </listOfReactants>
    <listOfProducts>
      <speciesReference species="amp" stoichiometry="1"/>
      <speciesReference species="myrsACP" stoichiometry="1"/>
      <speciesReference species="ppi" stoichiometry="1"/>
    </listOfProducts>
    <listOfParameters>
      <parameter id="equilibrium_constant" value="4.32936"/>
    </listOfParameters>
  </reaction>
  <reaction id="AACPS2" name="" reversible="false">
    <listOfReactants>
      <speciesReference species="ACP" stoichiometry="1"/>
      <speciesReference species="atp" stoichiometry="1"/>
      <speciesReference species="ttdcea" stoichiometry="1"/>
    </listOfReactants>
    <listOfProducts>
      <speciesReference species="amp" stoichiometry="1"/>
      <speciesReference species="ppi" stoichiometry="1"/>
      <speciesReference species="tdeACP" stoichiometry="1"/>
    </listOfProducts>
    <listOfParameters>
      <parameter id="equilibrium_constant" value="4.32936"/>
    </listOfParameters>
  </reaction>
  <reaction id="AACPS3" name="" reversible="false">
    <listOfReactants>
      <speciesReference species="ACP" stoichiometry="1"/>
      <speciesReference species="atp" stoichiometry="1"/>
      <speciesReference species="hdca" stoichiometry="1"/>
    </listOfReactants>
    <listOfProducts>
      <speciesReference species="amp" stoichiometry="1"/>
      <speciesReference species="palmACP" stoichiometry="1"/>
      <speciesReference species="ppi" stoichiometry="1"/>
    </listOfProducts>
    <listOfParameters>
      <parameter id="equilibrium_constant" value="4.32936"/>
    </listOfParameters>
  </reaction>
  <reaction id="AACPS4" name="" reversible="false">
    <listOfReactants>
      <speciesReference species="ACP" stoichiometry="1"/>
      <speciesReference species="atp" stoichiometry="1"/>
      <speciesReference species="hdcea" stoichiometry="1"/>
    </listOfReactants>
    <listOfProducts>
      <speciesReference species="amp" stoichiometry="1"/>
      <speciesReference species="hdeACP" stoichiometry="1"/>
      <speciesReference species="ppi" stoichiometry="1"/>
    </listOfProducts>
    <listOfParameters>
      <parameter id="equilibrium_constant" value="4.32936"/>
    </listOfParameters>
  </reaction>
  <reaction id="AACPS5" name="" reversible="false">
    <listOfReactants>
      <speciesReference species="ACP" stoichiometry="1"/>
      <speciesReference species="atp" stoichiometry="1"/>
      <speciesReference species="ocdcea" stoichiometry="1"/>
    </listOfReactants>
    <listOfProducts>
      <speciesReference species="amp" stoichiometry="1"/>
      <speciesReference species="octeACP" stoichiometry="1"/>
      <speciesReference species="ppi" stoichiometry="1"/>
    </listOfProducts>
    <listOfParameters>
      <parameter id="equilibrium_constant" value="22.788"/>
    </listOfParameters>
  </reaction>
  <reaction id="ALAALAr" name="" reversible="true">
    <listOfReactants>
      <speciesReference species="ala-D" stoichiometry="2"/>
      <speciesReference species="atp" stoichiometry="1"/>
    </listOfReactants>
    <listOfProducts>
      <speciesReference species="adp" stoichiometry="1"/>
      <speciesReference species="alaala" stoichiometry="1"/>
      <speciesReference species="pi" stoichiometry="1"/>
    </listOfProducts>
    <listOfParameters>
      <parameter id="equilibrium_constant" value="17.4579"/>
    </listOfParameters>
  </reaction>
  <reaction id="DAGKEC" name="" reversible="false">
    <listOfReactants>
      <speciesReference species="12dgrEC" stoichiometry="0.02"/>
      <speciesReference species="atp" stoichiometry="1"/>
    </listOfReactants>
    <listOfProducts>
      <speciesReference species="adp" stoichiometry="1"/>
      <speciesReference species="paEC" stoichiometry="0.02"/>
    </listOfProducts>
    <listOfParameters>
      <parameter id="equilibrium_constant" value="43.1933"/>
    </listOfParameters>
  </reaction>
  <reaction id="ETHAAL" name="" reversible="false">
    <listOfReactants>
      <speciesReference species="etha" stoichiometry="1"/>
    </listOfReactants>
    <listOfProducts>
      <speciesReference species="acald" stoichiometry="1"/>
      <speciesReference species="nh4" stoichiometry="1"/>
    </listOfProducts>
    <listOfParameters>
      <parameter id="equilibrium_constant" value="415.897"/>
    </listOfParameters>
  </reaction>
  <reaction id="GDMANE" name="" reversible="false">
    <listOfReactants>
      <speciesReference species="gdpddman" stoichiometry="1"/>
    </listOfReactants>
    <listOfProducts>
      <speciesReference species="gdpofuc" stoichiometry="1"/>
    </listOfProducts>
    <listOfParameters>
      <parameter id="equilibrium_constant" value="1"/>
    </listOfParameters>
  </reaction>
  <reaction id="GOFUCR" name="" reversible="false">
    <listOfReactants>
      <speciesReference species="gdpofuc" stoichiometry="1"/>
      <speciesReference species="nadph" stoichiometry="1"/>
    </listOfReactants>
    <listOfProducts>
      <speciesReference species="gdpfuc" stoichiometry="1"/>
      <speciesReference species="nadp" stoichiometry="1"/>
    </listOfProducts>
    <listOfParameters>
      <parameter id="equilibrium_constant" value="4.44626"/>
    </listOfParameters>
  </reaction>
  <reaction id="GALUi" name="" reversible="false">
    <listOfReactants>
      <speciesReference species="g1p" stoichiometry="1"/>
      <speciesReference species="utp" stoichiometry="1"/>
    </listOfReactants>
    <listOfProducts>
      <speciesReference species="ppi" stoichiometry="1"/>
      <speciesReference species="udpg" stoichiometry="1"/>
    </listOfProducts>
    <listOfParameters>
      <parameter id="equilibrium_constant" value="1.28233"/>
    </listOfParameters>
  </reaction>
  <reaction id="UDPGALM" name="" reversible="false">
    <listOfReactants>
      <speciesReference species="udpgal" stoichiometry="1"/>
    </listOfReactants>
    <listOfProducts>
      <speciesReference species="udpgalfur" stoichiometry="1"/>
    </listOfProducts>
    <listOfParameters>
      <parameter id="equilibrium_constant" value="1.43927"/>
    </listOfParameters>
  </reaction>
  <reaction id="GF6PTA" name="" reversible="false">
    <listOfReactants>
      <speciesReference species="f6p" stoichiometry="1"/>
      <speciesReference species="gln-L" stoichiometry="1"/>
    </listOfReactants>
    <listOfProducts>
      <speciesReference species="gam6p" stoichiometry="1"/>
      <speciesReference species="glu-L" stoichiometry="1"/>
    </listOfProducts>
    <listOfParameters>
      <parameter id="equilibrium_constant" value="182.08"/>
    </listOfParameters>
  </reaction>
  <reaction id="UAGDP" name="" reversible="false">
    <listOfReactants>
      <speciesReference species="acgam1p" stoichiometry="1"/>
      <speciesReference species="utp" stoichiometry="1"/>
    </listOfReactants>
    <listOfProducts>
      <speciesReference species="ppi" stoichiometry="1"/>
      <speciesReference species="uacgam" stoichiometry="1"/>
    </listOfProducts>
    <listOfParameters>
      <parameter id="equilibrium_constant" value="1.28233"/>
    </listOfParameters>
  </reaction>
  <reaction id="G1PACT" name="" reversible="false">
    <listOfReactants>
      <speciesReference species="accoa" stoichiometry="1"/>
      <speciesReference species="gam1p" stoichiometry="1"/>
    </listOfReactants>
    <listOfProducts>
      <speciesReference species="acgam1p" stoichiometry="1"/>
      <speciesReference species="coa" stoichiometry="1"/>
    </listOfProducts>
    <listOfParameters>
      <parameter id="equilibrium_constant" value="7.24663"/>
    </listOfParameters>
  </reaction>
  <reaction id="GPDDA1" name="" reversible="false">
    <listOfReactants>
      <speciesReference species="g3pc" stoichiometry="1"/>
      <speciesReference species="h2o" stoichiometry="1"/>
    </listOfReactants>
    <listOfProducts>
      <speciesReference species="chol" stoichiometry="1"/>
      <speciesReference species="glyc3p" stoichiometry="1"/>
    </listOfProducts>
    <listOfParameters>
      <parameter id="equilibrium_constant" value="4.21554"/>
    </listOfParameters>
  </reaction>
  <reaction id="GPDDA2" name="" reversible="false">
    <listOfReactants>
      <speciesReference species="g3pe" stoichiometry="1"/>
      <speciesReference species="h2o" stoichiometry="1"/>
    </listOfReactants>
    <listOfProducts>
      <speciesReference species="etha" stoichiometry="1"/>
      <speciesReference species="glyc3p" stoichiometry="1"/>
    </listOfProducts>
    <listOfParameters>
      <parameter id="equilibrium_constant" value="4.21554"/>
    </listOfParameters>
  </reaction>
  <reaction id="GPDDA3" name="" reversible="false">
    <listOfReactants>
      <speciesReference species="g3ps" stoichiometry="1"/>
      <speciesReference species="h2o" stoichiometry="1"/>
    </listOfReactants>
    <listOfProducts>
      <speciesReference species="glyc3p" stoichiometry="1"/>
      <speciesReference species="ser-L" stoichiometry="1"/>
    </listOfProducts>
    <listOfParameters>
      <parameter id="equilibrium_constant" value="4.21554"/>
    </listOfParameters>
  </reaction>
  <reaction id="GPDDA4" name="" reversible="false">
    <listOfReactants>
      <speciesReference species="g3pg" stoichiometry="1"/>
      <speciesReference species="h2o" stoichiometry="1"/>
    </listOfReactants>
    <listOfProducts>
      <speciesReference species="glyc" stoichiometry="1"/>
      <speciesReference species="glyc3p" stoichiometry="1"/>
    </listOfProducts>
    <listOfParameters>
      <parameter id="equilibrium_constant" value="4.21554"/>
    </listOfParameters>
  </reaction>
  <reaction id="GPDDA5" name="" reversible="false">
    <listOfReactants>
      <speciesReference species="g3pi" stoichiometry="1"/>
      <speciesReference species="h2o" stoichiometry="1"/>
    </listOfReactants>
    <listOfProducts>
      <speciesReference species="glyc3p" stoichiometry="1"/>
      <speciesReference species="inost" stoichiometry="1"/>
    </listOfProducts>
    <listOfParameters>
      <parameter id="equilibrium_constant" value="19.5945"/>
    </listOfParameters>
  </reaction>
  <reaction id="GMAND" name="" reversible="false">
    <listOfReactants>
      <speciesReference species="gdpmann" stoichiometry="1"/>
    </listOfReactants>
    <listOfProducts>
      <speciesReference species="gdpddman" stoichiometry="1"/>
      <speciesReference species="h2o" stoichiometry="1"/>
    </listOfProducts>
    <listOfParameters>
      <parameter id="equilibrium_constant" value="251166"/>
    </listOfParameters>
  </reaction>
  <reaction id="S7PI" name="" reversible="false">
    <listOfReactants>
      <speciesReference species="s7p" stoichiometry="1"/>
    </listOfReactants>
    <listOfProducts>
      <speciesReference species="gmhep7p" stoichiometry="1"/>
    </listOfProducts>
    <listOfParameters>
      <parameter id="equilibrium_constant" value="1.99919"/>
    </listOfParameters>
  </reaction>
  <reaction id="GMHEPPA" name="" reversible="false">
    <listOfReactants>
      <speciesReference species="gmhep17bp" stoichiometry="1"/>
      <speciesReference species="h2o" stoichiometry="1"/>
    </listOfReactants>
    <listOfProducts>
      <speciesReference species="gmhep1p" stoichiometry="1"/>
      <speciesReference species="pi" stoichiometry="1"/>
    </listOfProducts>
    <listOfParameters>
      <parameter id="equilibrium_constant" value="5.21704"/>
    </listOfParameters>
  </reaction>
  <reaction id="KDOPS" name="" reversible="false">
    <listOfReactants>
      <speciesReference species="ara5p" stoichiometry="1"/>
      <speciesReference species="h2o" stoichiometry="1"/>
      <speciesReference species="pep" stoichiometry="1"/>
    </listOfReactants>
    <listOfProducts>
      <speciesReference species="kdo8p" stoichiometry="1"/>
      <speciesReference species="pi" stoichiometry="1"/>
    </listOfProducts>
    <listOfParameters>
      <parameter id="equilibrium_constant" value="125634"/>
    </listOfParameters>
  </reaction>
  <reaction id="KDOCT2" name="" reversible="false">
    <listOfReactants>
      <speciesReference species="ctp" stoichiometry="1"/>
      <speciesReference species="kdo" stoichiometry="1"/>
    </listOfReactants>
    <listOfProducts>
      <speciesReference species="ckdo" stoichiometry="1"/>
      <speciesReference species="ppi" stoichiometry="1"/>
    </listOfProducts>
    <listOfParameters>
      <parameter id="equilibrium_constant" value="95.2145"/>
    </listOfParameters>
  </reaction>
  <reaction id="MOAT" name="" reversible="false">
    <listOfReactants>
      <speciesReference species="ckdo" stoichiometry="1"/>
      <speciesReference species="lipidA" stoichiometry="1"/>
    </listOfReactants>
    <listOfProducts>
      <speciesReference species="cmp" stoichiometry="1"/>
      <speciesReference species="kdolipid4" stoichiometry="1"/>
    </listOfProducts>
    <listOfParameters>
      <parameter id="equilibrium_constant" value="0.259249"/>
    </listOfParameters>
  </reaction>
  <reaction id="MOAT2" name="" reversible="false">
    <listOfReactants>
      <speciesReference species="ckdo" stoichiometry="1"/>
      <speciesReference species="kdolipid4" stoichiometry="1"/>
    </listOfReactants>
    <listOfProducts>
      <speciesReference species="cmp" stoichiometry="1"/>
      <speciesReference species="kdo2lipid4" stoichiometry="1"/>
    </listOfProducts>
    <listOfParameters>
      <parameter id="equilibrium_constant" value="0.150812"/>
    </listOfParameters>
  </reaction>
  <reaction id="UAGAAT" name="" reversible="true">
    <listOfReactants>
      <speciesReference species="3hmrsACP" stoichiometry="1"/>
      <speciesReference species="uacgam" stoichiometry="1"/>
    </listOfReactants>
    <listOfProducts>
      <speciesReference species="ACP" stoichiometry="1"/>
      <speciesReference species="u3aga" stoichiometry="1"/>
    </listOfProducts>
    <listOfParameters>
      <parameter id="equilibrium_constant" value="5.12518"/>
    </listOfParameters>
  </reaction>
  <reaction id="LPADSS" name="" reversible="false">
    <listOfReactants>
      <speciesReference species="lipidX" stoichiometry="1"/>
      <speciesReference species="u23ga" stoichiometry="1"/>
    </listOfReactants>
    <listOfProducts>
      <speciesReference species="lipidAds" stoichiometry="1"/>
      <speciesReference species="udp" stoichiometry="1"/>
    </listOfProducts>
    <listOfParameters>
      <parameter id="equilibrium_constant" value="6.8706"/>
    </listOfParameters>
  </reaction>
  <reaction id="UHGADA" name="" reversible="false">
    <listOfReactants>
      <speciesReference species="h2o" stoichiometry="1"/>
      <speciesReference species="u3aga" stoichiometry="1"/>
    </listOfReactants>
    <listOfProducts>
      <speciesReference species="ac" stoichiometry="1"/>
      <speciesReference species="u3hga" stoichiometry="1"/>
    </listOfProducts>
    <listOfParameters>
      <parameter id="equilibrium_constant" value="12.9077"/>
    </listOfParameters>
  </reaction>
  <reaction id="U23GAAT" name="" reversible="false">
    <listOfReactants>
      <speciesReference species="3hmrsACP" stoichiometry="1"/>
      <speciesReference species="u3hga" stoichiometry="1"/>
    </listOfReactants>
    <listOfProducts>
      <speciesReference species="ACP" stoichiometry="1"/>
      <speciesReference species="u23ga" stoichiometry="1"/>
    </listOfProducts>
    <listOfParameters>
      <parameter id="equilibrium_constant" value="7.24663"/>
    </listOfParameters>
  </reaction>
  <reaction id="TDSK" name="" reversible="false">
    <listOfReactants>
      <speciesReference species="atp" stoichiometry="1"/>
      <speciesReference species="lipidAds" stoichiometry="1"/>
    </listOfReactants>
    <listOfProducts>
      <speciesReference species="adp" stoichiometry="1"/>
      <speciesReference species="lipidA" stoichiometry="1"/>
    </listOfProducts>
    <listOfParameters>
      <parameter id="equilibrium_constant" value="43.1933"/>
    </listOfParameters>
  </reaction>
  <reaction id="EDTXS1" name="" reversible="false">
    <listOfReactants>
      <speciesReference species="ddcaACP" stoichiometry="1"/>
      <speciesReference species="kdo2lipid4" stoichiometry="1"/>
    </listOfReactants>
    <listOfProducts>
      <speciesReference species="ACP" stoichiometry="1"/>
      <speciesReference species="kdo2lipid4L" stoichiometry="1"/>
    </listOfProducts>
    <listOfParameters>
      <parameter id="equilibrium_constant" value="5.12518"/>
    </listOfParameters>
  </reaction>
  <reaction id="EDTXS3" name="" reversible="false">
    <listOfReactants>
      <speciesReference species="hdeACP" stoichiometry="1"/>
      <speciesReference species="kdo2lipid4" stoichiometry="1"/>
    </listOfReactants>
    <listOfProducts>
      <speciesReference species="ACP" stoichiometry="1"/>
      <speciesReference species="kdo2lipid4p" stoichiometry="1"/>
    </listOfProducts>
    <listOfParameters>
      <parameter id="equilibrium_constant" value="5.12518"/>
    </listOfParameters>
  </reaction>
  <reaction id="MAN1PT2" name="" reversible="false">
    <listOfReactants>
      <speciesReference species="gdp" stoichiometry="1"/>
      <speciesReference species="man1p" stoichiometry="1"/>
    </listOfReactants>
    <listOfProducts>
      <speciesReference species="gdpmann" stoichiometry="1"/>
      <speciesReference species="pi" stoichiometry="1"/>
    </listOfProducts>
    <listOfParameters>
      <parameter id="equilibrium_constant" value="0.719924"/>
    </listOfParameters>
  </reaction>
  <reaction id="PAPPT3" name="" reversible="false">
    <listOfReactants>
      <speciesReference species="udcpp" stoichiometry="1"/>
      <speciesReference species="ugmda" stoichiometry="1"/>
    </listOfReactants>
    <listOfProducts>
      <speciesReference species="uagmda" stoichiometry="1"/>
      <speciesReference species="ump" stoichiometry="1"/>
    </listOfProducts>
    <listOfParameters>
      <parameter id="equilibrium_constant" value="1"/>
    </listOfParameters>
  </reaction>
  <reaction id="PGAMT" name="" reversible="true">
    <listOfReactants>
      <speciesReference species="gam1p" stoichiometry="1"/>
    </listOfReactants>
    <listOfProducts>
      <speciesReference species="gam6p" stoichiometry="1"/>
    </listOfProducts>
    <listOfParameters>
      <parameter id="equilibrium_constant" value="2.70394"/>
    </listOfParameters>
  </reaction>
  <reaction id="EDTXS4" name="" reversible="false">
    <listOfReactants>
      <speciesReference species="kdo2lipid4p" stoichiometry="1"/>
      <speciesReference species="myrsACP" stoichiometry="1"/>
    </listOfReactants>
    <listOfProducts>
      <speciesReference species="ACP" stoichiometry="1"/>
      <speciesReference species="lipacold" stoichiometry="1"/>
    </listOfProducts>
    <listOfParameters>
      <parameter id="equilibrium_constant" value="5.12518"/>
    </listOfParameters>
  </reaction>
  <reaction id="EDTXS2" name="" reversible="false">
    <listOfReactants>
      <speciesReference species="kdo2lipid4L" stoichiometry="1"/>
      <speciesReference species="myrsACP" stoichiometry="1"/>
    </listOfReactants>
    <listOfProducts>
      <speciesReference species="ACP" stoichiometry="1"/>
      <speciesReference species="lipa" stoichiometry="1"/>
    </listOfProducts>
    <listOfParameters>
      <parameter id="equilibrium_constant" value="5.12518"/>
    </listOfParameters>
  </reaction>
  <reaction id="UAGCVT" name="" reversible="false">
    <listOfReactants>
      <speciesReference species="pep" stoichiometry="1"/>
      <speciesReference species="uacgam" stoichiometry="1"/>
    </listOfReactants>
    <listOfProducts>
      <speciesReference species="pi" stoichiometry="1"/>
      <speciesReference species="uaccg" stoichiometry="1"/>
    </listOfProducts>
    <listOfParameters>
      <parameter id="equilibrium_constant" value="1.82929"/>
    </listOfParameters>
  </reaction>
  <reaction id="UAPGR" name="" reversible="false">
    <listOfReactants>
      <speciesReference species="nadph" stoichiometry="1"/>
      <speciesReference species="uaccg" stoichiometry="1"/>
    </listOfReactants>
    <listOfProducts>
      <speciesReference species="nadp" stoichiometry="1"/>
      <speciesReference species="uamr" stoichiometry="1"/>
    </listOfProducts>
    <listOfParameters>
      <parameter id="equilibrium_constant" value="95397.7"/>
    </listOfParameters>
  </reaction>
  <reaction id="UAMAS" name="" reversible="false">
    <listOfReactants>
      <speciesReference species="ala-L" stoichiometry="1"/>
      <speciesReference species="atp" stoichiometry="1"/>
      <speciesReference species="uamr" stoichiometry="1"/>
    </listOfReactants>
    <listOfProducts>
      <speciesReference species="adp" stoichiometry="1"/>
      <speciesReference species="pi" stoichiometry="1"/>
      <speciesReference species="uama" stoichiometry="1"/>
    </listOfProducts>
    <listOfParameters>
      <parameter id="equilibrium_constant" value="17.4579"/>
    </listOfParameters>
  </reaction>
  <reaction id="UAMAGS" name="" reversible="false">
    <listOfReactants>
      <speciesReference species="atp" stoichiometry="1"/>
      <speciesReference species="glu-D" stoichiometry="1"/>
      <speciesReference species="uama" stoichiometry="1"/>
    </listOfReactants>
    <listOfProducts>
      <speciesReference species="adp" stoichiometry="1"/>
      <speciesReference species="pi" stoichiometry="1"/>
      <speciesReference species="uamag" stoichiometry="1"/>
    </listOfProducts>
    <listOfParameters>
      <parameter id="equilibrium_constant" value="17.4579"/>
    </listOfParameters>
  </reaction>
  <reaction id="UAAGDS" name="" reversible="false">
    <listOfReactants>
      <speciesReference species="26dap-M" stoichiometry="1"/>
      <speciesReference species="atp" stoichiometry="1"/>
      <speciesReference species="uamag" stoichiometry="1"/>
    </listOfReactants>
    <listOfProducts>
      <speciesReference species="adp" stoichiometry="1"/>
      <speciesReference species="pi" stoichiometry="1"/>
      <speciesReference species="ugmd" stoichiometry="1"/>
    </listOfProducts>
    <listOfParameters>
      <parameter id="equilibrium_constant" value="17.4579"/>
    </listOfParameters>
  </reaction>
  <reaction id="UGMDDS" name="" reversible="false">
    <listOfReactants>
      <speciesReference species="alaala" stoichiometry="1"/>
      <speciesReference species="atp" stoichiometry="1"/>
      <speciesReference species="ugmd" stoichiometry="1"/>
    </listOfReactants>
    <listOfProducts>
      <speciesReference species="adp" stoichiometry="1"/>
      <speciesReference species="pi" stoichiometry="1"/>
      <speciesReference species="ugmda" stoichiometry="1"/>
    </listOfProducts>
    <listOfParameters>
      <parameter id="equilibrium_constant" value="17.4579"/>
    </listOfParameters>
  </reaction>
  <reaction id="UAGPT3" name="" reversible="false">
    <listOfReactants>
      <speciesReference species="uacgam" stoichiometry="1"/>
      <speciesReference species="uagmda" stoichiometry="1"/>
    </listOfReactants>
    <listOfProducts>
      <speciesReference species="uaagmda" stoichiometry="1"/>
      <speciesReference species="udp" stoichiometry="1"/>
    </listOfProducts>
    <listOfParameters>
      <parameter id="equilibrium_constant" value="1.47813"/>
    </listOfParameters>
  </reaction>
  <reaction id="GLUR" name="" reversible="true">
    <listOfReactants>
      <speciesReference species="glu-D" stoichiometry="1"/>
    </listOfReactants>
    <listOfProducts>
      <speciesReference species="glu-L" stoichiometry="1"/>
    </listOfProducts>
    <listOfParameters>
      <parameter id="equilibrium_constant" value="1"/>
    </listOfParameters>
  </reaction>
  <reaction id="PLIPA3" name="" reversible="false">
    <listOfReactants>
      <speciesReference species="h2o" stoichiometry="1"/>
      <speciesReference species="pcEC" stoichiometry="0.02"/>
    </listOfReactants>
    <listOfProducts>
      <speciesReference species="agpcEC" stoichiometry="0.02"/>
      <speciesReference species="hdca" stoichiometry="0.36"/>
      <speciesReference species="hdcea" stoichiometry="0.07"/>
      <speciesReference species="ocdcea" stoichiometry="0.5"/>
      <speciesReference species="ttdca" stoichiometry="0.02"/>
      <speciesReference species="ttdcea" stoichiometry="0.05"/>
    </listOfProducts>
    <listOfParameters>
      <parameter id="equilibrium_constant" value="18.0892"/>
    </listOfParameters>
  </reaction>
  <reaction id="PLIPA1" name="" reversible="false">
    <listOfReactants>
      <speciesReference species="h2o" stoichiometry="1"/>
      <speciesReference species="pgEC" stoichiometry="0.02"/>
    </listOfReactants>
    <listOfProducts>
      <speciesReference species="agpgEC" stoichiometry="0.02"/>
      <speciesReference species="hdca" stoichiometry="0.36"/>
      <speciesReference species="hdcea" stoichiometry="0.07"/>
      <speciesReference species="ocdcea" stoichiometry="0.5"/>
      <speciesReference species="ttdca" stoichiometry="0.02"/>
      <speciesReference species="ttdcea" stoichiometry="0.05"/>
    </listOfProducts>
    <listOfParameters>
      <parameter id="equilibrium_constant" value="18.0892"/>
    </listOfParameters>
  </reaction>
  <reaction id="PLIPA2" name="" reversible="false">
    <listOfReactants>
      <speciesReference species="h2o" stoichiometry="1"/>
      <speciesReference species="peEC" stoichiometry="0.02"/>
    </listOfReactants>
    <listOfProducts>
      <speciesReference species="agpeEC" stoichiometry="0.02"/>
      <speciesReference species="hdca" stoichiometry="0.36"/>
      <speciesReference species="hdcea" stoichiometry="0.07"/>
      <speciesReference species="ocdcea" stoichiometry="0.5"/>
      <speciesReference species="ttdca" stoichiometry="0.02"/>
      <speciesReference species="ttdcea" stoichiometry="0.05"/>
    </listOfProducts>
    <listOfParameters>
      <parameter id="equilibrium_constant" value="3.89169"/>
    </listOfParameters>
  </reaction>
  <reaction id="LPLIPA1" name="" reversible="false">
    <listOfReactants>
      <speciesReference species="agpgEC" stoichiometry="0.02"/>
      <speciesReference species="h2o" stoichiometry="1"/>
    </listOfReactants>
    <listOfProducts>
      <speciesReference species="g3pg" stoichiometry="1"/>
      <speciesReference species="hdca" stoichiometry="0.36"/>
      <speciesReference species="hdcea" stoichiometry="0.07"/>
      <speciesReference species="ocdcea" stoichiometry="0.5"/>
      <speciesReference species="ttdca" stoichiometry="0.02"/>
      <speciesReference species="ttdcea" stoichiometry="0.05"/>
    </listOfProducts>
    <listOfParameters>
      <parameter id="equilibrium_constant" value="3.89169"/>
    </listOfParameters>
  </reaction>
  <reaction id="LPLIPA2" name="" reversible="false">
    <listOfReactants>
      <speciesReference species="agpeEC" stoichiometry="0.02"/>
      <speciesReference species="h2o" stoichiometry="1"/>
    </listOfReactants>
    <listOfProducts>
      <speciesReference species="g3pe" stoichiometry="1"/>
      <speciesReference species="hdca" stoichiometry="0.36"/>
      <speciesReference species="hdcea" stoichiometry="0.07"/>
      <speciesReference species="ocdcea" stoichiometry="0.5"/>
      <speciesReference species="ttdca" stoichiometry="0.02"/>
      <speciesReference species="ttdcea" stoichiometry="0.05"/>
    </listOfProducts>
    <listOfParameters>
      <parameter id="equilibrium_constant" value="18.0892"/>
    </listOfParameters>
  </reaction>
  <reaction id="LPLIPA3" name="" reversible="false">
    <listOfReactants>
      <speciesReference species="agpcEC" stoichiometry="0.02"/>
      <speciesReference species="h2o" stoichiometry="1"/>
    </listOfReactants>
    <listOfProducts>
      <speciesReference species="g3pc" stoichiometry="1"/>
      <speciesReference species="hdca" stoichiometry="0.36"/>
      <speciesReference species="hdcea" stoichiometry="0.07"/>
      <speciesReference species="ocdcea" stoichiometry="0.5"/>
      <speciesReference species="ttdca" stoichiometry="0.02"/>
      <speciesReference species="ttdcea" stoichiometry="0.05"/>
    </listOfProducts>
    <listOfParameters>
      <parameter id="equilibrium_constant" value="3.89169"/>
    </listOfParameters>
  </reaction>
  <reaction id="LPLIPA4" name="" reversible="false">
    <listOfReactants>
      <speciesReference species="agpeEC" stoichiometry="0.02"/>
      <speciesReference species="pgEC" stoichiometry="0.02"/>
    </listOfReactants>
    <listOfProducts>
      <speciesReference species="apgEC" stoichiometry="0.02"/>
      <speciesReference species="g3pe" stoichiometry="1"/>
    </listOfProducts>
    <listOfParameters>
      <parameter id="equilibrium_constant" value="1"/>
    </listOfParameters>
  </reaction>
  <reaction id="LPLIPA5" name="" reversible="false">
    <listOfReactants>
      <speciesReference species="agpcEC" stoichiometry="0.02"/>
      <speciesReference species="pgEC" stoichiometry="0.02"/>
    </listOfReactants>
    <listOfProducts>
      <speciesReference species="apgEC" stoichiometry="0.02"/>
      <speciesReference species="g3pc" stoichiometry="1"/>
    </listOfProducts>
    <listOfParameters>
      <parameter id="equilibrium_constant" value="1"/>
    </listOfParameters>
  </reaction>
  <reaction id="LPLIPA6" name="" reversible="false">
    <listOfReactants>
      <speciesReference species="agpgEC" stoichiometry="0.02"/>
      <speciesReference species="pgEC" stoichiometry="0.02"/>
    </listOfReactants>
    <listOfProducts>
      <speciesReference species="apgEC" stoichiometry="0.02"/>
      <speciesReference species="g3pg" stoichiometry="1"/>
    </listOfProducts>
    <listOfParameters>
      <parameter id="equilibrium_constant" value="1"/>
    </listOfParameters>
  </reaction>
  <reaction id="AGMHE" name="" reversible="false">
    <listOfReactants>
      <speciesReference species="adphep-DD" stoichiometry="1"/>
    </listOfReactants>
    <listOfProducts>
      <speciesReference species="adphep-LD" stoichiometry="1"/>
    </listOfProducts>
    <listOfParameters>
      <parameter id="equilibrium_constant" value="1"/>
    </listOfParameters>
  </reaction>
  <reaction id="GMHEPAT" name="" reversible="false">
    <listOfReactants>
      <speciesReference species="atp" stoichiometry="1"/>
      <speciesReference species="gmhep1p" stoichiometry="1"/>
    </listOfReactants>
    <listOfProducts>
      <speciesReference species="adphep-DD" stoichiometry="1"/>
      <speciesReference species="ppi" stoichiometry="1"/>
    </listOfProducts>
    <listOfParameters>
      <parameter id="equilibrium_constant" value="1.28233"/>
    </listOfParameters>
  </reaction>
  <reaction id="GMHEPK" name="" reversible="false">
    <listOfReactants>
      <speciesReference species="atp" stoichiometry="1"/>
      <speciesReference species="gmhep7p" stoichiometry="1"/>
    </listOfReactants>
    <listOfProducts>
      <speciesReference species="adp" stoichiometry="1"/>
      <speciesReference species="gmhep17bp" stoichiometry="1"/>
    </listOfProducts>
    <listOfParameters>
      <parameter id="equilibrium_constant" value="15.9743"/>
    </listOfParameters>
  </reaction>
  <reaction id="LPSSYNEC" name="" reversible="false">
    <listOfReactants>
      <speciesReference species="adphep-LD" stoichiometry="3"/>
      <speciesReference species="cdpea" stoichiometry="2"/>
      <speciesReference species="ckdo" stoichiometry="3"/>
      <speciesReference species="lipa" stoichiometry="1"/>
      <speciesReference species="udpg" stoichiometry="2"/>
    </listOfReactants>
    <listOfProducts>
      <speciesReference species="adp" stoichiometry="3"/>
      <speciesReference species="cdp" stoichiometry="2"/>
      <speciesReference species="cmp" stoichiometry="3"/>
      <speciesReference species="lpsEC" stoichiometry="1"/>
      <speciesReference species="udp" stoichiometry="2"/>
    </listOfProducts>
    <listOfParameters>
      <parameter id="equilibrium_constant" value="1"/>
    </listOfParameters>
  </reaction>
  <reaction id="G1PTT" name="" reversible="false">
    <listOfReactants>
      <speciesReference species="dttp" stoichiometry="1"/>
      <speciesReference species="g1p" stoichiometry="1"/>
    </listOfReactants>
    <listOfProducts>
      <speciesReference species="dtdpglu" stoichiometry="1"/>
      <speciesReference species="ppi" stoichiometry="1"/>
    </listOfProducts>
    <listOfParameters>
      <parameter id="equilibrium_constant" value="1.28233"/>
    </listOfParameters>
  </reaction>
  <reaction id="TDPGDH" name="" reversible="false">
    <listOfReactants>
      <speciesReference species="dtdpglu" stoichiometry="1"/>
    </listOfReactants>
    <listOfProducts>
      <speciesReference species="dtdp4d6dg" stoichiometry="1"/>
      <speciesReference species="h2o" stoichiometry="1"/>
    </listOfProducts>
    <listOfParameters>
      <parameter id="equilibrium_constant" value="251166"/>
    </listOfParameters>
  </reaction>
  <reaction id="TDPDRE" name="" reversible="false">
    <listOfReactants>
      <speciesReference species="dtdp4d6dg" stoichiometry="1"/>
    </listOfReactants>
    <listOfProducts>
      <speciesReference species="dtdp4d6dm" stoichiometry="1"/>
    </listOfProducts>
    <listOfParameters>
      <parameter id="equilibrium_constant" value="1"/>
    </listOfParameters>
  </reaction>
  <reaction id="TDPDRR" name="" reversible="false">
    <listOfReactants>
      <speciesReference species="dtdp4d6dm" stoichiometry="1"/>
      <speciesReference species="nadph" stoichiometry="1"/>
    </listOfReactants>
    <listOfProducts>
      <speciesReference species="dtdprmn" stoichiometry="1"/>
      <speciesReference species="nadp" stoichiometry="1"/>
    </listOfProducts>
    <listOfParameters>
      <parameter id="equilibrium_constant" value="4.44626"/>
    </listOfParameters>
  </reaction>
  <reaction id="MI1PP" name="" reversible="false">
    <listOfReactants>
      <speciesReference species="h2o" stoichiometry="1"/>
      <speciesReference species="mi1p-D" stoichiometry="1"/>
    </listOfReactants>
    <listOfProducts>
      <speciesReference species="inost" stoichiometry="1"/>
      <speciesReference species="pi" stoichiometry="1"/>
    </listOfProducts>
    <listOfParameters>
      <parameter id="equilibrium_constant" value="13.9818"/>
    </listOfParameters>
  </reaction>
  <reaction id="UDPGD" name="" reversible="false">
    <listOfReactants>
      <speciesReference species="h2o" stoichiometry="1"/>
      <speciesReference species="nad" stoichiometry="2"/>
      <speciesReference species="udpg" stoichiometry="1"/>
    </listOfReactants>
    <listOfProducts>
      <speciesReference species="nadh" stoichiometry="2"/>
      <speciesReference species="udpglcur" stoichiometry="1"/>
    </listOfProducts>
    <listOfParameters>
      <parameter id="equilibrium_constant" value="27.9523"/>
    </listOfParameters>
  </reaction>
  <reaction id="USHD" name="" reversible="false">
    <listOfReactants>
      <speciesReference species="h2o" stoichiometry="1"/>
      <speciesReference species="u23ga" stoichiometry="1"/>
    </listOfReactants>
    <listOfProducts>
      <speciesReference species="lipidX" stoichiometry="1"/>
      <speciesReference species="ump" stoichiometry="1"/>
    </listOfProducts>
    <listOfParameters>
      <parameter id="equilibrium_constant" value="313.007"/>
    </listOfParameters>
  </reaction>
  <reaction id="ACGAMT" name="" reversible="false">
    <listOfReactants>
      <speciesReference species="uacgam" stoichiometry="1"/>
      <speciesReference species="udcpp" stoichiometry="1"/>
    </listOfReactants>
    <listOfProducts>
      <speciesReference species="ump" stoichiometry="1"/>
      <speciesReference species="unaga" stoichiometry="1"/>
    </listOfProducts>
    <listOfParameters>
      <parameter id="equilibrium_constant" value="1"/>
    </listOfParameters>
  </reaction>
  <reaction id="UAG2Ei" name="" reversible="false">
    <listOfReactants>
      <speciesReference species="uacgam" stoichiometry="1"/>
    </listOfReactants>
    <listOfProducts>
      <speciesReference species="uacmam" stoichiometry="1"/>
    </listOfProducts>
    <listOfParameters>
      <parameter id="equilibrium_constant" value="1"/>
    </listOfParameters>
  </reaction>
  <reaction id="UACMAMO" name="" reversible="false">
    <listOfReactants>
      <speciesReference species="h2o" stoichiometry="1"/>
      <speciesReference species="nad" stoichiometry="2"/>
      <speciesReference species="uacmam" stoichiometry="1"/>
    </listOfReactants>
    <listOfProducts>
      <speciesReference species="nadh" stoichiometry="2"/>
      <speciesReference species="uacmamu" stoichiometry="1"/>
    </listOfProducts>
    <listOfParameters>
      <parameter id="equilibrium_constant" value="27.9523"/>
    </listOfParameters>
  </reaction>
  <reaction id="TDPADGAT" name="" reversible="false">
    <listOfReactants>
      <speciesReference species="accoa" stoichiometry="1"/>
      <speciesReference species="dtdp4addg" stoichiometry="1"/>
    </listOfReactants>
    <listOfProducts>
      <speciesReference species="coa" stoichiometry="1"/>
      <speciesReference species="dtdp4aaddg" stoichiometry="1"/>
    </listOfProducts>
    <listOfParameters>
      <parameter id="equilibrium_constant" value="7.24663"/>
    </listOfParameters>
  </reaction>
  <reaction id="TDPAGTA" name="" reversible="false">
    <listOfReactants>
      <speciesReference species="dtdp4d6dg" stoichiometry="1"/>
      <speciesReference species="glu-L" stoichiometry="1"/>
    </listOfReactants>
    <listOfProducts>
      <speciesReference species="akg" stoichiometry="1"/>
      <speciesReference species="dtdp4addg" stoichiometry="1"/>
    </listOfProducts>
    <listOfParameters>
      <parameter id="equilibrium_constant" value="0.0684149"/>
    </listOfParameters>
  </reaction>
  <reaction id="AADDGT" name="" reversible="false">
    <listOfReactants>
      <speciesReference species="dtdp4aaddg" stoichiometry="1"/>
      <speciesReference species="unagamu" stoichiometry="1"/>
    </listOfReactants>
    <listOfProducts>
      <speciesReference species="dtdp" stoichiometry="1"/>
      <speciesReference species="unagamuf" stoichiometry="1"/>
    </listOfProducts>
    <listOfParameters>
      <parameter id="equilibrium_constant" value="3.24577e-06"/>
    </listOfParameters>
  </reaction>
  <reaction id="ACMAMUT" name="" reversible="false">
    <listOfReactants>
      <speciesReference species="uacmamu" stoichiometry="1"/>
      <speciesReference species="unaga" stoichiometry="1"/>
    </listOfReactants>
    <listOfProducts>
      <speciesReference species="udp" stoichiometry="1"/>
      <speciesReference species="unagamu" stoichiometry="1"/>
    </listOfProducts>
    <listOfParameters>
      <parameter id="equilibrium_constant" value="1.47813"/>
    </listOfParameters>
  </reaction>
  <reaction id="ACONT" name="" reversible="true">
    <listOfReactants>
      <speciesReference species="cit" stoichiometry="1"/>
    </listOfReactants>
    <listOfProducts>
      <speciesReference species="icit" stoichiometry="1"/>
    </listOfProducts>
    <listOfParameters>
      <parameter id="equilibrium_constant" value="0.33541"/>
    </listOfParameters>
  </reaction>
  <reaction id="CITL" name="" reversible="false">
    <listOfReactants>
      <speciesReference species="cit" stoichiometry="1"/>
    </listOfReactants>
    <listOfProducts>
      <speciesReference species="ac" stoichiometry="1"/>
      <speciesReference species="oaa" stoichiometry="1"/>
    </listOfProducts>
    <listOfParameters>
      <parameter id="equilibrium_constant" value="0.141721"/>
    </listOfParameters>
  </reaction>
  <reaction id="FRD2" name="" reversible="false">
    <listOfReactants>
      <speciesReference species="fum" stoichiometry="1"/>
      <speciesReference species="mql8" stoichiometry="1"/>
    </listOfReactants>
    <listOfProducts>
      <speciesReference species="mqn8" stoichiometry="1"/>
      <speciesReference species="succ" stoichiometry="1"/>
    </listOfProducts>
    <listOfParameters>
      <parameter id="equilibrium_constant" value="0.00187506"/>
    </listOfParameters>
  </reaction>
  <reaction id="FRD3" name="" reversible="false">
    <listOfReactants>
      <speciesReference species="2dmmql8" stoichiometry="1"/>
      <speciesReference species="fum" stoichiometry="1"/>
    </listOfReactants>
    <listOfProducts>
      <speciesReference species="2dmmq8" stoichiometry="1"/>
      <speciesReference species="succ" stoichiometry="1"/>
    </listOfProducts>
    <listOfParameters>
      <parameter id="equilibrium_constant" value="0.129677"/>
    </listOfParameters>
  </reaction>
  <reaction id="FUM" name="" reversible="true">
    <listOfReactants>
      <speciesReference species="fum" stoichiometry="1"/>
      <speciesReference species="h2o" stoichiometry="1"/>
    </listOfReactants>
    <listOfProducts>
      <speciesReference species="mal-L" stoichiometry="1"/>
    </listOfProducts>
    <listOfParameters>
      <parameter id="equilibrium_constant" value="1.43927"/>
    </listOfParameters>
  </reaction>
  <reaction id="CS" name="" reversible="false">
    <listOfReactants>
      <speciesReference species="accoa" stoichiometry="1"/>
      <speciesReference species="h2o" stoichiometry="1"/>
      <speciesReference species="oaa" stoichiometry="1"/>
    </listOfReactants>
    <listOfProducts>
      <speciesReference species="cit" stoichiometry="1"/>
      <speciesReference species="coa" stoichiometry="1"/>
    </listOfProducts>
    <listOfParameters>
      <parameter id="equilibrium_constant" value="654.165"/>
    </listOfParameters>
  </reaction>
  <reaction id="ICDHyr" name="" reversible="true">
    <listOfReactants>
      <speciesReference species="icit" stoichiometry="1"/>
      <speciesReference species="nadp" stoichiometry="1"/>
    </listOfReactants>
    <listOfProducts>
      <speciesReference species="akg" stoichiometry="1"/>
      <speciesReference species="co2" stoichiometry="1"/>
      <speciesReference species="nadph" stoichiometry="1"/>
    </listOfProducts>
    <listOfParameters>
      <parameter id="equilibrium_constant" value="1.1425"/>
    </listOfParameters>
  </reaction>
  <reaction id="TEST_AKGDH" name="" reversible="false">
    <listOfReactants>
      <speciesReference species="akg" stoichiometry="1"/>
      <speciesReference species="coa" stoichiometry="1"/>
      <speciesReference species="nad" stoichiometry="1"/>
    </listOfReactants>
    <listOfProducts>
      <speciesReference species="co2" stoichiometry="1"/>
      <speciesReference species="nadh" stoichiometry="1"/>
      <speciesReference species="succoa" stoichiometry="1"/>
    </listOfProducts>
    <listOfParameters>
      <parameter id="equilibrium_constant" value="310.236"/>
    </listOfParameters>
  </reaction>
  <reaction id="MDH" name="" reversible="true">
    <listOfReactants>
      <speciesReference species="mal-L" stoichiometry="1"/>
      <speciesReference species="nad" stoichiometry="1"/>
    </listOfReactants>
    <listOfProducts>
      <speciesReference species="nadh" stoichiometry="1"/>
      <speciesReference species="oaa" stoichiometry="1"/>
    </listOfProducts>
    <listOfParameters>
      <parameter id="equilibrium_constant" value="0.0153868"/>
    </listOfParameters>
  </reaction>
  <reaction id="MDH2" name="" reversible="false">
    <listOfReactants>
      <speciesReference species="mal-L" stoichiometry="1"/>
      <speciesReference species="q8" stoichiometry="1"/>
    </listOfReactants>
    <listOfProducts>
      <speciesReference species="oaa" stoichiometry="1"/>
      <speciesReference species="q8h2" stoichiometry="1"/>
    </listOfProducts>
    <listOfParameters>
      <parameter id="equilibrium_constant" value="95397.7"/>
    </listOfParameters>
  </reaction>
  <reaction id="MDH3" name="" reversible="false">
    <listOfReactants>
      <speciesReference species="mal-L" stoichiometry="1"/>
      <speciesReference species="mqn8" stoichiometry="1"/>
    </listOfReactants>
    <listOfProducts>
      <speciesReference species="mql8" stoichiometry="1"/>
      <speciesReference species="oaa" stoichiometry="1"/>
    </listOfProducts>
    <listOfParameters>
      <parameter id="equilibrium_constant" value="4.54346e+06"/>
    </listOfParameters>
  </reaction>
  <reaction id="SUCD1i" name="" reversible="false">
    <listOfReactants>
      <speciesReference species="fad" stoichiometry="1"/>
      <speciesReference species="succ" stoichiometry="1"/>
    </listOfReactants>
    <listOfProducts>
      <speciesReference species="fadh2" stoichiometry="1"/>
      <speciesReference species="fum" stoichiometry="1"/>
    </listOfProducts>
    <listOfParameters>
      <parameter id="equilibrium_constant" value="0.527578"/>
    </listOfParameters>
  </reaction>
  <reaction id="SUCOAS" name="" reversible="true">
    <listOfReactants>
      <speciesReference species="atp" stoichiometry="1"/>
      <speciesReference species="coa" stoichiometry="1"/>
      <speciesReference species="succ" stoichiometry="1"/>
    </listOfReactants>
    <listOfProducts>
      <speciesReference species="adp" stoichiometry="1"/>
      <speciesReference species="pi" stoichiometry="1"/>
      <speciesReference species="succoa" stoichiometry="1"/>
    </listOfProducts>
    <listOfParameters>
      <parameter id="equilibrium_constant" value="2.4091"/>
    </listOfParameters>
  </reaction>
  <reaction id="PMDPHT" name="" reversible="false">
    <listOfReactants>
      <speciesReference species="5aprbu" stoichiometry="1"/>
      <speciesReference species="h2o" stoichiometry="1"/>
    </listOfReactants>
    <listOfProducts>
      <speciesReference species="4r5au" stoichiometry="1"/>
      <speciesReference species="pi" stoichiometry="1"/>
    </listOfProducts>
    <listOfParameters>
      <parameter id="equilibrium_constant" value="5.21704"/>
    </listOfParameters>
  </reaction>
  <reaction id="DNMPPA" name="" reversible="false">
    <listOfReactants>
      <speciesReference species="dhpmp" stoichiometry="1"/>
      <speciesReference species="h2o" stoichiometry="1"/>
    </listOfReactants>
    <listOfProducts>
      <speciesReference species="dhnpt" stoichiometry="1"/>
      <speciesReference species="pi" stoichiometry="1"/>
    </listOfProducts>
    <listOfParameters>
      <parameter id="equilibrium_constant" value="5.21704"/>
    </listOfParameters>
  </reaction>
  <reaction id="NADPPPS" name="" reversible="false">
    <listOfReactants>
      <speciesReference species="h2o" stoichiometry="1"/>
      <speciesReference species="nadp" stoichiometry="1"/>
    </listOfReactants>
    <listOfProducts>
      <speciesReference species="nad" stoichiometry="1"/>
      <speciesReference species="pi" stoichiometry="1"/>
    </listOfProducts>
    <listOfParameters>
      <parameter id="equilibrium_constant" value="13.9818"/>
    </listOfParameters>
  </reaction>
  <reaction id="NMNN" name="" reversible="false">
    <listOfReactants>
      <speciesReference species="h2o" stoichiometry="1"/>
      <speciesReference species="nmn" stoichiometry="1"/>
    </listOfReactants>
    <listOfProducts>
      <speciesReference species="ncam" stoichiometry="1"/>
      <speciesReference species="r5p" stoichiometry="1"/>
    </listOfProducts>
    <listOfParameters>
      <parameter id="equilibrium_constant" value="2.14641"/>
    </listOfParameters>
  </reaction>
  <reaction id="PPCDC" name="" reversible="false">
    <listOfReactants>
      <speciesReference species="4ppcys" stoichiometry="1"/>
    </listOfReactants>
    <listOfProducts>
      <speciesReference species="co2" stoichiometry="1"/>
      <speciesReference species="pan4p" stoichiometry="1"/>
    </listOfProducts>
    <listOfParameters>
      <parameter id="equilibrium_constant" value="74.2514"/>
    </listOfParameters>
  </reaction>
  <reaction id="DPCOAK" name="" reversible="false">
    <listOfReactants>
      <speciesReference species="atp" stoichiometry="1"/>
      <speciesReference species="dpcoa" stoichiometry="1"/>
    </listOfReactants>
    <listOfProducts>
      <speciesReference species="adp" stoichiometry="1"/>
      <speciesReference species="coa" stoichiometry="1"/>
    </listOfProducts>
    <listOfParameters>
      <parameter id="equilibrium_constant" value="15.9743"/>
    </listOfParameters>
  </reaction>
  <reaction id="HYPOE" name="" reversible="false">
    <listOfReactants>
      <speciesReference species="h2o" stoichiometry="1"/>
      <speciesReference species="pyam5p" stoichiometry="1"/>
    </listOfReactants>
    <listOfProducts>
      <speciesReference species="pi" stoichiometry="1"/>
      <speciesReference species="pydam" stoichiometry="1"/>
    </listOfProducts>
    <listOfParameters>
      <parameter id="equilibrium_constant" value="5.21704"/>
    </listOfParameters>
  </reaction>
  <reaction id="PYDXPP" name="" reversible="false">
    <listOfReactants>
      <speciesReference species="h2o" stoichiometry="1"/>
      <speciesReference species="pydx5p" stoichiometry="1"/>
    </listOfReactants>
    <listOfProducts>
      <speciesReference species="pi" stoichiometry="1"/>
      <speciesReference species="pydx" stoichiometry="1"/>
    </listOfProducts>
    <listOfParameters>
      <parameter id="equilibrium_constant" value="5.21704"/>
    </listOfParameters>
  </reaction>
  <reaction id="PDXPP" name="" reversible="false">
    <listOfReactants>
      <speciesReference species="h2o" stoichiometry="1"/>
      <speciesReference species="pdx5p" stoichiometry="1"/>
    </listOfReactants>
    <listOfProducts>
      <speciesReference species="pi" stoichiometry="1"/>
      <speciesReference species="pydxn" stoichiometry="1"/>
    </listOfProducts>
    <listOfParameters>
      <parameter id="equilibrium_constant" value="5.21704"/>
    </listOfParameters>
  </reaction>
  <reaction id="NMNDA" name="" reversible="false">
    <listOfReactants>
      <speciesReference species="h2o" stoichiometry="1"/>
      <speciesReference species="nmn" stoichiometry="1"/>
    </listOfReactants>
    <listOfProducts>
      <speciesReference species="nh4" stoichiometry="1"/>
      <speciesReference species="nicrnt" stoichiometry="1"/>
    </listOfProducts>
    <listOfParameters>
      <parameter id="equilibrium_constant" value="41.6858"/>
    </listOfParameters>
  </reaction>
  <reaction id="TMKr" name="" reversible="true">
    <listOfReactants>
      <speciesReference species="atp" stoichiometry="1"/>
      <speciesReference species="thm" stoichiometry="1"/>
    </listOfReactants>
    <listOfProducts>
      <speciesReference species="adp" stoichiometry="1"/>
      <speciesReference species="thmmp" stoichiometry="1"/>
    </listOfProducts>
    <listOfParameters>
      <parameter id="equilibrium_constant" value="43.1933"/>
    </listOfParameters>
  </reaction>
  <reaction id="PPNCL2" name="" reversible="false">
    <listOfReactants>
      <speciesReference species="4ppan" stoichiometry="1"/>
      <speciesReference species="ctp" stoichiometry="1"/>
      <speciesReference species="cys-L" stoichiometry="1"/>
    </listOfReactants>
    <listOfProducts>
      <speciesReference species="4ppcys" stoichiometry="1"/>
      <speciesReference species="cmp" stoichiometry="1"/>
      <speciesReference species="ppi" stoichiometry="1"/>
    </listOfProducts>
    <listOfParameters>
      <parameter id="equilibrium_constant" value="31.096"/>
    </listOfParameters>
  </reaction>
  <reaction id="ACPS1" name="" reversible="false">
    <listOfReactants>
      <speciesReference species="apoACP" stoichiometry="1"/>
      <speciesReference species="coa" stoichiometry="1"/>
    </listOfReactants>
    <listOfProducts>
      <speciesReference species="ACP" stoichiometry="1"/>
      <speciesReference species="pap" stoichiometry="1"/>
    </listOfProducts>
    <listOfParameters>
      <parameter id="equilibrium_constant" value="43.1933"/>
    </listOfParameters>
  </reaction>
  <reaction id="AMAOTr" name="" reversible="true">
    <listOfReactants>
      <speciesReference species="8aonn" stoichiometry="1"/>
      <speciesReference species="amet" stoichiometry="1"/>
    </listOfReactants>
    <listOfProducts>
      <speciesReference species="amob" stoichiometry="1"/>
      <speciesReference species="dann" stoichiometry="1"/>
    </listOfProducts>
    <listOfParameters>
      <parameter id="equilibrium_constant" value="1"/>
    </listOfParameters>
  </reaction>
  <reaction id="BTS2" name="" reversible="true">
    <listOfReactants>
      <speciesReference species="cys-L" stoichiometry="1"/>
      <speciesReference species="dtbt" stoichiometry="1"/>
    </listOfReactants>
    <listOfProducts>
      <speciesReference species="ala-L" stoichiometry="1"/>
      <speciesReference species="btn" stoichiometry="1"/>
    </listOfProducts>
    <listOfParameters>
      <parameter id="equilibrium_constant" value="789831"/>
    </listOfParameters>
  </reaction>
  <reaction id="DBTSr" name="" reversible="true">
    <listOfReactants>
      <speciesReference species="atp" stoichiometry="1"/>
      <speciesReference species="co2" stoichiometry="1"/>
      <speciesReference species="dann" stoichiometry="1"/>
    </listOfReactants>
    <listOfProducts>
      <speciesReference species="adp" stoichiometry="1"/>
      <speciesReference species="dtbt" stoichiometry="1"/>
      <speciesReference species="pi" stoichiometry="1"/>
    </listOfProducts>
    <listOfParameters>
      <parameter id="equilibrium_constant" value="543911"/>
    </listOfParameters>
  </reaction>
  <reaction id="AOXSr" name="" reversible="true">
    <listOfReactants>
      <speciesReference species="ala-L" stoichiometry="1"/>
      <speciesReference species="pmcoa" stoichiometry="1"/>
    </listOfReactants>
    <listOfProducts>
      <speciesReference species="8aonn" stoichiometry="1"/>
      <speciesReference species="co2" stoichiometry="1"/>
      <speciesReference species="coa" stoichiometry="1"/>
    </listOfProducts>
    <listOfParameters>
      <parameter id="equilibrium_constant" value="0.400606"/>
    </listOfParameters>
  </reaction>
  <reaction id="BSORx" name="" reversible="false">
    <listOfReactants>
      <speciesReference species="btnso" stoichiometry="1"/>
      <speciesReference species="nadh" stoichiometry="1"/>
    </listOfReactants>
    <listOfProducts>
      <speciesReference species="btn" stoichiometry="1"/>
      <speciesReference species="h2o" stoichiometry="1"/>
      <speciesReference species="nad" stoichiometry="1"/>
    </listOfProducts>
    <listOfParameters>
      <parameter id="equilibrium_constant" value="1"/>
    </listOfParameters>
  </reaction>
  <reaction id="BSORy" name="" reversible="false">
    <listOfReactants>
      <speciesReference species="btnso" stoichiometry="1"/>
      <speciesReference species="nadph" stoichiometry="1"/>
    </listOfReactants>
    <listOfProducts>
      <speciesReference species="btn" stoichiometry="1"/>
      <speciesReference species="h2o" stoichiometry="1"/>
      <speciesReference species="nadp" stoichiometry="1"/>
    </listOfProducts>
    <listOfParameters>
      <parameter id="equilibrium_constant" value="1"/>
    </listOfParameters>
  </reaction>
  <reaction id="CBIAT" name="" reversible="true">
    <listOfReactants>
      <speciesReference species="atp" stoichiometry="1"/>
      <speciesReference species="cbi" stoichiometry="1"/>
      <speciesReference species="h2o" stoichiometry="1"/>
    </listOfReactants>
    <listOfProducts>
      <speciesReference species="adocbi" stoichiometry="1"/>
      <speciesReference species="pi" stoichiometry="1"/>
      <speciesReference species="ppi" stoichiometry="1"/>
    </listOfProducts>
    <listOfParameters>
      <parameter id="equilibrium_constant" value="1"/>
    </listOfParameters>
  </reaction>
  <reaction id="CBLAT" name="" reversible="true">
    <listOfReactants>
      <speciesReference species="atp" stoichiometry="1"/>
      <speciesReference species="cbl1" stoichiometry="1"/>
      <speciesReference species="h2o" stoichiometry="1"/>
    </listOfReactants>
    <listOfProducts>
      <speciesReference species="adocbl" stoichiometry="1"/>
      <speciesReference species="pi" stoichiometry="1"/>
      <speciesReference species="ppi" stoichiometry="1"/>
    </listOfProducts>
    <listOfParameters>
      <parameter id="equilibrium_constant" value="1"/>
    </listOfParameters>
  </reaction>
  <reaction id="PNTK" name="" reversible="false">
    <listOfReactants>
      <speciesReference species="atp" stoichiometry="1"/>
      <speciesReference species="pnto-R" stoichiometry="1"/>
    </listOfReactants>
    <listOfProducts>
      <speciesReference species="4ppan" stoichiometry="1"/>
      <speciesReference species="adp" stoichiometry="1"/>
    </listOfProducts>
    <listOfParameters>
      <parameter id="equilibrium_constant" value="43.1933"/>
    </listOfParameters>
  </reaction>
  <reaction id="PTPATi" name="" reversible="false">
    <listOfReactants>
      <speciesReference species="atp" stoichiometry="1"/>
      <speciesReference species="pan4p" stoichiometry="1"/>
    </listOfReactants>
    <listOfProducts>
      <speciesReference species="dpcoa" stoichiometry="1"/>
      <speciesReference species="ppi" stoichiometry="1"/>
    </listOfProducts>
    <listOfParameters>
      <parameter id="equilibrium_constant" value="2.22403"/>
    </listOfParameters>
  </reaction>
  <reaction id="ADOCBLS" name="" reversible="false">
    <listOfReactants>
      <speciesReference species="agdpcbi" stoichiometry="1"/>
      <speciesReference species="rdmbzi" stoichiometry="1"/>
    </listOfReactants>
    <listOfProducts>
      <speciesReference species="adocbl" stoichiometry="1"/>
      <speciesReference species="gmp" stoichiometry="1"/>
    </listOfProducts>
    <listOfParameters>
      <parameter id="equilibrium_constant" value="1"/>
    </listOfParameters>
  </reaction>
  <reaction id="NNDMBRT" name="" reversible="false">
    <listOfReactants>
      <speciesReference species="dmbzid" stoichiometry="1"/>
      <speciesReference species="nicrnt" stoichiometry="1"/>
    </listOfReactants>
    <listOfProducts>
      <speciesReference species="5prdmbz" stoichiometry="1"/>
      <speciesReference species="nac" stoichiometry="1"/>
    </listOfProducts>
    <listOfParameters>
      <parameter id="equilibrium_constant" value="0.470051"/>
    </listOfParameters>
  </reaction>
  <reaction id="ADOCBIK" name="" reversible="false">
    <listOfReactants>
      <speciesReference species="adocbi" stoichiometry="1"/>
      <speciesReference species="atp" stoichiometry="1"/>
    </listOfReactants>
    <listOfProducts>
      <speciesReference species="adocbip" stoichiometry="1"/>
      <speciesReference species="adp" stoichiometry="1"/>
    </listOfProducts>
    <listOfParameters>
      <parameter id="equilibrium_constant" value="1"/>
    </listOfParameters>
  </reaction>
  <reaction id="ACBIPGT" name="" reversible="false">
    <listOfReactants>
      <speciesReference species="adocbip" stoichiometry="1"/>
      <speciesReference species="gtp" stoichiometry="1"/>
    </listOfReactants>
    <listOfProducts>
      <speciesReference species="agdpcbi" stoichiometry="1"/>
      <speciesReference species="ppi" stoichiometry="1"/>
    </listOfProducts>
    <listOfParameters>
      <parameter id="equilibrium_constant" value="1"/>
    </listOfParameters>
  </reaction>
  <reaction id="HEMEOS" name="" reversible="false">
    <listOfReactants>
      <speciesReference species="frdp" stoichiometry="1"/>
      <speciesReference species="h2o" stoichiometry="1"/>
      <speciesReference species="pheme" stoichiometry="1"/>
    </listOfReactants>
    <listOfProducts>
      <speciesReference species="hemeO" stoichiometry="1"/>
      <speciesReference species="ppi" stoichiometry="1"/>
    </listOfProducts>
    <listOfParameters>
      <parameter id="equilibrium_constant" value="1"/>
    </listOfParameters>
  </reaction>
  <reaction id="SHCHD2" name="" reversible="false">
    <listOfReactants>
      <speciesReference species="nad" stoichiometry="1"/>
      <speciesReference species="shcl" stoichiometry="1"/>
    </listOfReactants>
    <listOfProducts>
      <speciesReference species="nadh" stoichiometry="1"/>
      <speciesReference species="srch" stoichiometry="1"/>
    </listOfProducts>
    <listOfParameters>
      <parameter id="equilibrium_constant" value="1"/>
    </listOfParameters>
  </reaction>
  <reaction id="SHCHF" name="" reversible="false">
    <listOfReactants>
      <speciesReference species="fe2" stoichiometry="1"/>
      <speciesReference species="srch" stoichiometry="1"/>
    </listOfReactants>
    <listOfProducts>
      <speciesReference species="sheme" stoichiometry="1"/>
    </listOfProducts>
    <listOfParameters>
      <parameter id="equilibrium_constant" value="1"/>
    </listOfParameters>
  </reaction>
  <reaction id="DXPRIi" name="" reversible="false">
    <listOfReactants>
      <speciesReference species="dxyl5p" stoichiometry="1"/>
      <speciesReference species="nadph" stoichiometry="1"/>
    </listOfReactants>
    <listOfProducts>
      <speciesReference species="2me4p" stoichiometry="1"/>
      <speciesReference species="nadp" stoichiometry="1"/>
    </listOfProducts>
    <listOfParameters>
      <parameter id="equilibrium_constant" value="41.6858"/>
    </listOfParameters>
  </reaction>
  <reaction id="DXPS" name="" reversible="false">
    <listOfReactants>
      <speciesReference species="g3p" stoichiometry="1"/>
      <speciesReference species="pyr" stoichiometry="1"/>
    </listOfReactants>
    <listOfProducts>
      <speciesReference species="co2" stoichiometry="1"/>
      <speciesReference species="dxyl5p" stoichiometry="1"/>
    </listOfProducts>
    <listOfParameters>
      <parameter id="equilibrium_constant" value="760.792"/>
    </listOfParameters>
  </reaction>
  <reaction id="DHBD" name="" reversible="true">
    <listOfReactants>
      <speciesReference species="23ddhb" stoichiometry="1"/>
      <speciesReference species="nad" stoichiometry="1"/>
    </listOfReactants>
    <listOfProducts>
      <speciesReference species="23dhb" stoichiometry="1"/>
      <speciesReference species="nadh" stoichiometry="1"/>
    </listOfProducts>
    <listOfParameters>
      <parameter id="equilibrium_constant" value="0.956565"/>
    </listOfParameters>
  </reaction>
  <reaction id="ICHORT" name="" reversible="false">
    <listOfReactants>
      <speciesReference species="h2o" stoichiometry="1"/>
      <speciesReference species="ichor" stoichiometry="1"/>
    </listOfReactants>
    <listOfProducts>
      <speciesReference species="23ddhb" stoichiometry="1"/>
      <speciesReference species="pyr" stoichiometry="1"/>
    </listOfProducts>
    <listOfParameters>
      <parameter id="equilibrium_constant" value="19632.3"/>
    </listOfParameters>
  </reaction>
  <reaction id="ENTCS" name="" reversible="false">
    <listOfReactants>
      <speciesReference species="23dhba" stoichiometry="3"/>
      <speciesReference species="seramp" stoichiometry="3"/>
    </listOfReactants>
    <listOfProducts>
      <speciesReference species="amp" stoichiometry="6"/>
      <speciesReference species="enter" stoichiometry="1"/>
    </listOfProducts>
    <listOfParameters>
      <parameter id="equilibrium_constant" value="0.0654433"/>
    </listOfParameters>
  </reaction>
  <reaction id="DHBSr" name="" reversible="true">
    <listOfReactants>
      <speciesReference species="23dhb" stoichiometry="1"/>
      <speciesReference species="atp" stoichiometry="1"/>
    </listOfReactants>
    <listOfProducts>
      <speciesReference species="23dhba" stoichiometry="1"/>
      <speciesReference species="ppi" stoichiometry="1"/>
    </listOfProducts>
    <listOfParameters>
      <parameter id="equilibrium_constant" value="2.4091"/>
    </listOfParameters>
  </reaction>
  <reaction id="SERASr" name="" reversible="true">
    <listOfReactants>
      <speciesReference species="atp" stoichiometry="1"/>
      <speciesReference species="ser-L" stoichiometry="1"/>
    </listOfReactants>
    <listOfProducts>
      <speciesReference species="ppi" stoichiometry="1"/>
      <speciesReference species="seramp" stoichiometry="1"/>
    </listOfProducts>
    <listOfParameters>
      <parameter id="equilibrium_constant" value="81.8699"/>
    </listOfParameters>
  </reaction>
  <reaction id="E4PD" name="" reversible="true">
    <listOfReactants>
      <speciesReference species="e4p" stoichiometry="1"/>
      <speciesReference species="h2o" stoichiometry="1"/>
      <speciesReference species="nad" stoichiometry="1"/>
    </listOfReactants>
    <listOfProducts>
      <speciesReference species="4per" stoichiometry="1"/>
      <speciesReference species="nadh" stoichiometry="1"/>
    </listOfProducts>
    <listOfParameters>
      <parameter id="equilibrium_constant" value="2733.33"/>
    </listOfParameters>
  </reaction>
  <reaction id="DHFR" name="" reversible="true">
    <listOfReactants>
      <speciesReference species="dhf" stoichiometry="1"/>
      <speciesReference species="nadph" stoichiometry="1"/>
    </listOfReactants>
    <listOfProducts>
      <speciesReference species="nadp" stoichiometry="1"/>
      <speciesReference species="thf" stoichiometry="1"/>
    </listOfProducts>
    <listOfParameters>
      <parameter id="equilibrium_constant" value="44.3597"/>
    </listOfParameters>
  </reaction>
  <reaction id="DHNPA2" name="" reversible="false">
    <listOfReactants>
      <speciesReference species="dhnpt" stoichiometry="1"/>
    </listOfReactants>
    <listOfProducts>
      <speciesReference species="6hmhpt" stoichiometry="1"/>
      <speciesReference species="gcald" stoichiometry="1"/>
    </listOfProducts>
    <listOfParameters>
      <parameter id="equilibrium_constant" value="0.0209969"/>
    </listOfParameters>
  </reaction>
  <reaction id="DHFS" name="" reversible="false">
    <listOfReactants>
      <speciesReference species="atp" stoichiometry="1"/>
      <speciesReference species="dhpt" stoichiometry="1"/>
      <speciesReference species="glu-L" stoichiometry="1"/>
    </listOfReactants>
    <listOfProducts>
      <speciesReference species="adp" stoichiometry="1"/>
      <speciesReference species="dhf" stoichiometry="1"/>
      <speciesReference species="pi" stoichiometry="1"/>
    </listOfProducts>
    <listOfParameters>
      <parameter id="equilibrium_constant" value="17.4579"/>
    </listOfParameters>
  </reaction>
  <reaction id="GTPCI" name="" reversible="false">
    <listOfReactants>
      <speciesReference species="gtp" stoichiometry="1"/>
      <speciesReference species="h2o" stoichiometry="1"/>
    </listOfReactants>
    <listOfProducts>
      <speciesReference species="ahdt" stoichiometry="1"/>
      <speciesReference species="for" stoichiometry="1"/>
    </listOfProducts>
    <listOfParameters>
      <parameter id="equilibrium_constant" value="6.00897e+08"/>
    </listOfParameters>
  </reaction>
  <reaction id="HPPK2" name="" reversible="false">
    <listOfReactants>
      <speciesReference species="6hmhpt" stoichiometry="1"/>
      <speciesReference species="atp" stoichiometry="1"/>
    </listOfReactants>
    <listOfProducts>
      <speciesReference species="6hmhptpp" stoichiometry="1"/>
      <speciesReference species="amp" stoichiometry="1"/>
    </listOfProducts>
    <listOfParameters>
      <parameter id="equilibrium_constant" value="43.1933"/>
    </listOfParameters>
  </reaction>
  <reaction id="DHPS2" name="" reversible="false">
    <listOfReactants>
      <speciesReference species="4abz" stoichiometry="1"/>
      <speciesReference species="6hmhptpp" stoichiometry="1"/>
    </listOfReactants>
    <listOfProducts>
      <speciesReference species="dhpt" stoichiometry="1"/>
      <speciesReference species="ppi" stoichiometry="1"/>
    </listOfProducts>
    <listOfParameters>
      <parameter id="equilibrium_constant" value="831.459"/>
    </listOfParameters>
  </reaction>
  <reaction id="MECDPDH" name="" reversible="false">
    <listOfReactants>
      <speciesReference species="2mecdp" stoichiometry="1"/>
    </listOfReactants>
    <listOfProducts>
      <speciesReference species="h2mb4p" stoichiometry="1"/>
      <speciesReference species="h2o" stoichiometry="1"/>
    </listOfProducts>
    <listOfParameters>
      <parameter id="equilibrium_constant" value="1.20642e+11"/>
    </listOfParameters>
  </reaction>
  <reaction id="GLUTRS" name="" reversible="false">
    <listOfReactants>
      <speciesReference species="atp" stoichiometry="1"/>
      <speciesReference species="glu-L" stoichiometry="1"/>
      <speciesReference species="trnaglu" stoichiometry="1"/>
    </listOfReactants>
    <listOfProducts>
      <speciesReference species="amp" stoichiometry="1"/>
      <speciesReference species="glutrna" stoichiometry="1"/>
      <speciesReference species="ppi" stoichiometry="1"/>
    </listOfProducts>
    <listOfParameters>
      <parameter id="equilibrium_constant" value="22.1888"/>
    </listOfParameters>
  </reaction>
  <reaction id="ALATA_D2" name="" reversible="false">
    <listOfReactants>
      <speciesReference species="ala-D" stoichiometry="1"/>
      <speciesReference species="pydx5p" stoichiometry="1"/>
    </listOfReactants>
    <listOfProducts>
      <speciesReference species="pyam5p" stoichiometry="1"/>
      <speciesReference species="pyr" stoichiometry="1"/>
    </listOfProducts>
    <listOfParameters>
      <parameter id="equilibrium_constant" value="6.99371"/>
    </listOfParameters>
  </reaction>
  <reaction id="ALATA_L2" name="" reversible="false">
    <listOfReactants>
      <speciesReference species="ala-L" stoichiometry="1"/>
      <speciesReference species="pydx5p" stoichiometry="1"/>
    </listOfReactants>
    <listOfProducts>
      <speciesReference species="pyam5p" stoichiometry="1"/>
      <speciesReference species="pyr" stoichiometry="1"/>
    </listOfProducts>
    <listOfParameters>
      <parameter id="equilibrium_constant" value="6.99371"/>
    </listOfParameters>
  </reaction>
  <reaction id="GTHOr" name="" reversible="true">
    <listOfReactants>
      <speciesReference species="gthox" stoichiometry="1"/>
      <speciesReference species="nadph" stoichiometry="1"/>
    </listOfReactants>
    <listOfProducts>
      <speciesReference species="gthrd" stoichiometry="2"/>
      <speciesReference species="nadp" stoichiometry="1"/>
    </listOfProducts>
    <listOfParameters>
      <parameter id="equilibrium_constant" value="18.7434"/>
    </listOfParameters>
  </reaction>
  <reaction id="GLUCYS" name="" reversible="false">
    <listOfReactants>
      <speciesReference species="atp" stoichiometry="1"/>
      <speciesReference species="cys-L" stoichiometry="1"/>
      <speciesReference species="glu-L" stoichiometry="1"/>
    </listOfReactants>
    <listOfProducts>
      <speciesReference species="adp" stoichiometry="1"/>
      <speciesReference species="glucys" stoichiometry="1"/>
      <speciesReference species="pi" stoichiometry="1"/>
    </listOfProducts>
    <listOfParameters>
      <parameter id="equilibrium_constant" value="17.4579"/>
    </listOfParameters>
  </reaction>
  <reaction id="GTHS" name="" reversible="false">
    <listOfReactants>
      <speciesReference species="atp" stoichiometry="1"/>
      <speciesReference species="glucys" stoichiometry="1"/>
      <speciesReference species="gly" stoichiometry="1"/>
    </listOfReactants>
    <listOfProducts>
      <speciesReference species="adp" stoichiometry="1"/>
      <speciesReference species="gthrd" stoichiometry="1"/>
      <speciesReference species="pi" stoichiometry="1"/>
    </listOfProducts>
    <listOfParameters>
      <parameter id="equilibrium_constant" value="17.4579"/>
    </listOfParameters>
  </reaction>
  <reaction id="GLUTRR" name="" reversible="false">
    <listOfReactants>
      <speciesReference species="glutrna" stoichiometry="1"/>
      <speciesReference species="nadph" stoichiometry="1"/>
    </listOfReactants>
    <listOfProducts>
      <speciesReference species="glu1sa" stoichiometry="1"/>
      <speciesReference species="nadp" stoichiometry="1"/>
      <speciesReference species="trnaglu" stoichiometry="1"/>
    </listOfProducts>
    <listOfParameters>
      <parameter id="equilibrium_constant" value="0.0066181"/>
    </listOfParameters>
  </reaction>
  <reaction id="PPBNGS" name="" reversible="false">
    <listOfReactants>
      <speciesReference species="5aop" stoichiometry="2"/>
    </listOfReactants>
    <listOfProducts>
      <speciesReference species="h2o" stoichiometry="2"/>
      <speciesReference species="ppbng" stoichiometry="1"/>
    </listOfProducts>
    <listOfParameters>
      <parameter id="equilibrium_constant" value="3.50361e+07"/>
    </listOfParameters>
  </reaction>
  <reaction id="HMBS" name="" reversible="false">
    <listOfReactants>
      <speciesReference species="h2o" stoichiometry="1"/>
      <speciesReference species="ppbng" stoichiometry="4"/>
    </listOfReactants>
    <listOfProducts>
      <speciesReference species="hmbil" stoichiometry="1"/>
      <speciesReference species="nh4" stoichiometry="4"/>
    </listOfProducts>
    <listOfParameters>
      <parameter id="equilibrium_constant" value="8.9231e+06"/>
    </listOfParameters>
  </reaction>
  <reaction id="UPP3S" name="" reversible="false">
    <listOfReactants>
      <speciesReference species="hmbil" stoichiometry="1"/>
    </listOfReactants>
    <listOfProducts>
      <speciesReference species="h2o" stoichiometry="1"/>
      <speciesReference species="uppg3" stoichiometry="1"/>
    </listOfProducts>
    <listOfParameters>
      <parameter id="equilibrium_constant" value="1"/>
    </listOfParameters>
  </reaction>
  <reaction id="UPPDC1" name="" reversible="false">
    <listOfReactants>
      <speciesReference species="uppg3" stoichiometry="1"/>
    </listOfReactants>
    <listOfProducts>
      <speciesReference species="co2" stoichiometry="4"/>
      <speciesReference species="cpppg3" stoichiometry="1"/>
    </listOfProducts>
    <listOfParameters>
      <parameter id="equilibrium_constant" value="1"/>
    </listOfParameters>
  </reaction>
  <reaction id="CPPPGO" name="" reversible="false">
    <listOfReactants>
      <speciesReference species="cpppg3" stoichiometry="1"/>
      <speciesReference species="o2" stoichiometry="1"/>
    </listOfReactants>
    <listOfProducts>
      <speciesReference species="co2" stoichiometry="2"/>
      <speciesReference species="h2o" stoichiometry="2"/>
      <speciesReference species="pppg9" stoichiometry="1"/>
    </listOfProducts>
    <listOfParameters>
      <parameter id="equilibrium_constant" value="1"/>
    </listOfParameters>
  </reaction>
  <reaction id="PPPGO" name="" reversible="false">
    <listOfReactants>
      <speciesReference species="o2" stoichiometry="1.5"/>
      <speciesReference species="pppg9" stoichiometry="1"/>
    </listOfReactants>
    <listOfProducts>
      <speciesReference species="h2o" stoichiometry="3"/>
      <speciesReference species="ppp9" stoichiometry="1"/>
    </listOfProducts>
    <listOfParameters>
      <parameter id="equilibrium_constant" value="1"/>
    </listOfParameters>
  </reaction>
  <reaction id="FCLT" name="" reversible="false">
    <listOfReactants>
      <speciesReference species="fe2" stoichiometry="1"/>
      <speciesReference species="ppp9" stoichiometry="1"/>
    </listOfReactants>
    <listOfProducts>
      <speciesReference species="pheme" stoichiometry="1"/>
    </listOfProducts>
    <listOfParameters>
      <parameter id="equilibrium_constant" value="1"/>
    </listOfParameters>
  </reaction>
  <reaction id="G1SATi" name="" reversible="false">
    <listOfReactants>
      <speciesReference species="glu1sa" stoichiometry="1"/>
    </listOfReactants>
    <listOfProducts>
      <speciesReference species="5aop" stoichiometry="1"/>
    </listOfProducts>
    <listOfParameters>
      <parameter id="equilibrium_constant" value="6.99371"/>
    </listOfParameters>
  </reaction>
  <reaction id="UPP3MT" name="" reversible="false">
    <listOfReactants>
      <speciesReference species="amet" stoichiometry="2"/>
      <speciesReference species="uppg3" stoichiometry="1"/>
    </listOfReactants>
    <listOfProducts>
      <speciesReference species="ahcys" stoichiometry="2"/>
      <speciesReference species="shcl" stoichiometry="1"/>
    </listOfProducts>
    <listOfParameters>
      <parameter id="equilibrium_constant" value="1"/>
    </listOfParameters>
  </reaction>
  <reaction id="IPDDIi" name="" reversible="false">
    <listOfReactants>
      <speciesReference species="ipdp" stoichiometry="1"/>
    </listOfReactants>
    <listOfProducts>
      <speciesReference species="dmpp" stoichiometry="1"/>
    </listOfProducts>
    <listOfParameters>
      <parameter id="equilibrium_constant" value="0.188306"/>
    </listOfParameters>
  </reaction>
  <reaction id="DMATT" name="" reversible="false">
    <listOfReactants>
      <speciesReference species="dmpp" stoichiometry="1"/>
      <speciesReference species="ipdp" stoichiometry="1"/>
    </listOfReactants>
    <listOfProducts>
      <speciesReference species="grdp" stoichiometry="1"/>
      <speciesReference species="ppi" stoichiometry="1"/>
    </listOfProducts>
    <listOfParameters>
      <parameter id="equilibrium_constant" value="114956"/>
    </listOfParameters>
  </reaction>
  <reaction id="GRTT" name="" reversible="false">
    <listOfReactants>
      <speciesReference species="grdp" stoichiometry="1"/>
      <speciesReference species="ipdp" stoichiometry="1"/>
    </listOfReactants>
    <listOfProducts>
      <speciesReference species="frdp" stoichiometry="1"/>
      <speciesReference species="ppi" stoichiometry="1"/>
    </listOfProducts>
    <listOfParameters>
      <parameter id="equilibrium_constant" value="114956"/>
    </listOfParameters>
  </reaction>
  <reaction id="OCTDPS" name="" reversible="false">
    <listOfReactants>
      <speciesReference species="frdp" stoichiometry="1"/>
      <speciesReference species="ipdp" stoichiometry="5"/>
    </listOfReactants>
    <listOfProducts>
      <speciesReference species="octdp" stoichiometry="1"/>
      <speciesReference species="ppi" stoichiometry="5"/>
    </listOfProducts>
    <listOfParameters>
      <parameter id="equilibrium_constant" value="1.98968e+25"/>
    </listOfParameters>
  </reaction>
  <reaction id="MEPCT" name="" reversible="false">
    <listOfReactants>
      <speciesReference species="2me4p" stoichiometry="1"/>
      <speciesReference species="ctp" stoichiometry="1"/>
    </listOfReactants>
    <listOfProducts>
      <speciesReference species="4c2me" stoichiometry="1"/>
      <speciesReference species="ppi" stoichiometry="1"/>
    </listOfProducts>
    <listOfParameters>
      <parameter id="equilibrium_constant" value="2.22403"/>
    </listOfParameters>
  </reaction>
  <reaction id="CDPMEK" name="" reversible="false">
    <listOfReactants>
      <speciesReference species="4c2me" stoichiometry="1"/>
      <speciesReference species="atp" stoichiometry="1"/>
    </listOfReactants>
    <listOfProducts>
      <speciesReference species="2p4c2me" stoichiometry="1"/>
      <speciesReference species="adp" stoichiometry="1"/>
    </listOfProducts>
    <listOfParameters>
      <parameter id="equilibrium_constant" value="1.31695"/>
    </listOfParameters>
  </reaction>
  <reaction id="MECDPS" name="" reversible="false">
    <listOfReactants>
      <speciesReference species="2p4c2me" stoichiometry="1"/>
    </listOfReactants>
    <listOfProducts>
      <speciesReference species="2mecdp" stoichiometry="1"/>
      <speciesReference species="cmp" stoichiometry="1"/>
    </listOfProducts>
    <listOfParameters>
      <parameter id="equilibrium_constant" value="2.10136e-10"/>
    </listOfParameters>
  </reaction>
  <reaction id="NADDP" name="" reversible="false">
    <listOfReactants>
      <speciesReference species="h2o" stoichiometry="1"/>
      <speciesReference species="nad" stoichiometry="1"/>
    </listOfReactants>
    <listOfProducts>
      <speciesReference species="amp" stoichiometry="1"/>
      <speciesReference species="nmn" stoichiometry="1"/>
    </listOfProducts>
    <listOfParameters>
      <parameter id="equilibrium_constant" value="180.475"/>
    </listOfParameters>
  </reaction>
  <reaction id="DMPPS" name="" reversible="false">
    <listOfReactants>
      <speciesReference species="h2mb4p" stoichiometry="1"/>
      <speciesReference species="nadh" stoichiometry="1"/>
    </listOfReactants>
    <listOfProducts>
      <speciesReference species="dmpp" stoichiometry="1"/>
      <speciesReference species="h2o" stoichiometry="1"/>
      <speciesReference species="nad" stoichiometry="1"/>
    </listOfProducts>
    <listOfParameters>
      <parameter id="equilibrium_constant" value="1.11674e+06"/>
    </listOfParameters>
  </reaction>
  <reaction id="IPDPS" name="" reversible="false">
    <listOfReactants>
      <speciesReference species="h2mb4p" stoichiometry="1"/>
      <speciesReference species="nadh" stoichiometry="1"/>
    </listOfReactants>
    <listOfProducts>
      <speciesReference species="h2o" stoichiometry="1"/>
      <speciesReference species="ipdp" stoichiometry="1"/>
      <speciesReference species="nad" stoichiometry="1"/>
    </listOfProducts>
    <listOfParameters>
      <parameter id="equilibrium_constant" value="5.87801e+06"/>
    </listOfParameters>
  </reaction>
  <reaction id="DHNAOT" name="" reversible="false">
    <listOfReactants>
      <speciesReference species="dhna" stoichiometry="1"/>
      <speciesReference species="octdp" stoichiometry="1"/>
    </listOfReactants>
    <listOfProducts>
      <speciesReference species="2dmmq8" stoichiometry="1"/>
      <speciesReference species="co2" stoichiometry="1"/>
      <speciesReference species="ppi" stoichiometry="1"/>
    </listOfProducts>
    <listOfParameters>
      <parameter id="equilibrium_constant" value="3.51177e+06"/>
    </listOfParameters>
  </reaction>
  <reaction id="NPHS" name="" reversible="false">
    <listOfReactants>
      <speciesReference species="sbzcoa" stoichiometry="1"/>
    </listOfReactants>
    <listOfProducts>
      <speciesReference species="coa" stoichiometry="1"/>
      <speciesReference species="dhna" stoichiometry="1"/>
    </listOfProducts>
    <listOfParameters>
      <parameter id="equilibrium_constant" value="136088"/>
    </listOfParameters>
  </reaction>
  <reaction id="SUCBZS" name="" reversible="false">
    <listOfReactants>
      <speciesReference species="2shchc" stoichiometry="1"/>
    </listOfReactants>
    <listOfProducts>
      <speciesReference species="h2o" stoichiometry="1"/>
      <speciesReference species="sucbz" stoichiometry="1"/>
    </listOfProducts>
    <listOfParameters>
      <parameter id="equilibrium_constant" value="1.33383e+06"/>
    </listOfParameters>
  </reaction>
  <reaction id="OXGDC2" name="" reversible="false">
    <listOfReactants>
      <speciesReference species="akg" stoichiometry="1"/>
      <speciesReference species="thmpp" stoichiometry="1"/>
    </listOfReactants>
    <listOfProducts>
      <speciesReference species="co2" stoichiometry="1"/>
      <speciesReference species="ssaltpp" stoichiometry="1"/>
    </listOfProducts>
    <listOfParameters>
      <parameter id="equilibrium_constant" value="0.00064019"/>
    </listOfParameters>
  </reaction>
  <reaction id="SHCHCS2" name="" reversible="false">
    <listOfReactants>
      <speciesReference species="ichor" stoichiometry="1"/>
      <speciesReference species="ssaltpp" stoichiometry="1"/>
    </listOfReactants>
    <listOfProducts>
      <speciesReference species="2shchc" stoichiometry="1"/>
      <speciesReference species="pyr" stoichiometry="1"/>
      <speciesReference species="thmpp" stoichiometry="1"/>
    </listOfProducts>
    <listOfParameters>
      <parameter id="equilibrium_constant" value="1.97459e+13"/>
    </listOfParameters>
  </reaction>
  <reaction id="SUCBZL" name="" reversible="false">
    <listOfReactants>
      <speciesReference species="atp" stoichiometry="1"/>
      <speciesReference species="coa" stoichiometry="1"/>
      <speciesReference species="sucbz" stoichiometry="1"/>
    </listOfReactants>
    <listOfProducts>
      <speciesReference species="amp" stoichiometry="1"/>
      <speciesReference species="ppi" stoichiometry="1"/>
      <speciesReference species="sbzcoa" stoichiometry="1"/>
    </listOfProducts>
    <listOfParameters>
      <parameter id="equilibrium_constant" value="4.32936"/>
    </listOfParameters>
  </reaction>
  <reaction id="ICHORSi" name="" reversible="false">
    <listOfReactants>
      <speciesReference species="chor" stoichiometry="1"/>
    </listOfReactants>
    <listOfProducts>
      <speciesReference species="ichor" stoichiometry="1"/>
    </listOfProducts>
    <listOfParameters>
      <parameter id="equilibrium_constant" value="1"/>
    </listOfParameters>
  </reaction>
  <reaction id="AMMQT8_2" name="" reversible="false">
    <listOfReactants>
      <speciesReference species="2dmmq8" stoichiometry="1"/>
      <speciesReference species="amet" stoichiometry="1"/>
    </listOfReactants>
    <listOfProducts>
      <speciesReference species="ahcys" stoichiometry="1"/>
      <speciesReference species="mqn8" stoichiometry="1"/>
    </listOfProducts>
    <listOfParameters>
      <parameter id="equilibrium_constant" value="1"/>
    </listOfParameters>
  </reaction>
  <reaction id="QULNS" name="" reversible="false">
    <listOfReactants>
      <speciesReference species="dhap" stoichiometry="1"/>
      <speciesReference species="iasp" stoichiometry="1"/>
    </listOfReactants>
    <listOfProducts>
      <speciesReference species="h2o" stoichiometry="2"/>
      <speciesReference species="pi" stoichiometry="1"/>
      <speciesReference species="quln" stoichiometry="1"/>
    </listOfProducts>
    <listOfParameters>
      <parameter id="equilibrium_constant" value="1.25051e+07"/>
    </listOfParameters>
  </reaction>
  <reaction id="ASPO3" name="" reversible="false">
    <listOfReactants>
      <speciesReference species="asp-L" stoichiometry="1"/>
      <speciesReference species="q8" stoichiometry="1"/>
    </listOfReactants>
    <listOfProducts>
      <speciesReference species="iasp" stoichiometry="1"/>
      <speciesReference species="q8h2" stoichiometry="1"/>
    </listOfProducts>
    <listOfParameters>
      <parameter id="equilibrium_constant" value="1.00772e+12"/>
    </listOfParameters>
  </reaction>
  <reaction id="ASPO4" name="" reversible="false">
    <listOfReactants>
      <speciesReference species="asp-L" stoichiometry="1"/>
      <speciesReference species="mqn8" stoichiometry="1"/>
    </listOfReactants>
    <listOfProducts>
      <speciesReference species="iasp" stoichiometry="1"/>
      <speciesReference species="mql8" stoichiometry="1"/>
    </listOfProducts>
    <listOfParameters>
      <parameter id="equilibrium_constant" value="4.8423e+13"/>
    </listOfParameters>
  </reaction>
  <reaction id="ASPO5" name="" reversible="false">
    <listOfReactants>
      <speciesReference species="asp-L" stoichiometry="1"/>
      <speciesReference species="fum" stoichiometry="1"/>
    </listOfReactants>
    <listOfProducts>
      <speciesReference species="iasp" stoichiometry="1"/>
      <speciesReference species="succ" stoichiometry="1"/>
    </listOfProducts>
    <listOfParameters>
      <parameter id="equilibrium_constant" value="9.07961e+10"/>
    </listOfParameters>
  </reaction>
  <reaction id="ASPO6" name="" reversible="false">
    <listOfReactants>
      <speciesReference species="asp-L" stoichiometry="1"/>
      <speciesReference species="o2" stoichiometry="1"/>
    </listOfReactants>
    <listOfProducts>
      <speciesReference species="h2o2" stoichiometry="1"/>
      <speciesReference species="iasp" stoichiometry="1"/>
    </listOfProducts>
    <listOfParameters>
      <parameter id="equilibrium_constant" value="3.30389e+17"/>
    </listOfParameters>
  </reaction>
  <reaction id="NNDPR" name="" reversible="false">
    <listOfReactants>
      <speciesReference species="prpp" stoichiometry="1"/>
      <speciesReference species="quln" stoichiometry="1"/>
    </listOfReactants>
    <listOfProducts>
      <speciesReference species="co2" stoichiometry="1"/>
      <speciesReference species="nicrnt" stoichiometry="1"/>
      <speciesReference species="ppi" stoichiometry="1"/>
    </listOfProducts>
    <listOfParameters>
      <parameter id="equilibrium_constant" value="3536.33"/>
    </listOfParameters>
  </reaction>
  <reaction id="NNAT" name="" reversible="false">
    <listOfReactants>
      <speciesReference species="atp" stoichiometry="1"/>
      <speciesReference species="nicrnt" stoichiometry="1"/>
    </listOfReactants>
    <listOfProducts>
      <speciesReference species="dnad" stoichiometry="1"/>
      <speciesReference species="ppi" stoichiometry="1"/>
    </listOfProducts>
    <listOfParameters>
      <parameter id="equilibrium_constant" value="2.22403"/>
    </listOfParameters>
  </reaction>
  <reaction id="NMNAT" name="" reversible="false">
    <listOfReactants>
      <speciesReference species="atp" stoichiometry="1"/>
      <speciesReference species="nmn" stoichiometry="1"/>
    </listOfReactants>
    <listOfProducts>
      <speciesReference species="nad" stoichiometry="1"/>
      <speciesReference species="ppi" stoichiometry="1"/>
    </listOfProducts>
    <listOfParameters>
      <parameter id="equilibrium_constant" value="2.22403"/>
    </listOfParameters>
  </reaction>
  <reaction id="NADS1" name="" reversible="false">
    <listOfReactants>
      <speciesReference species="atp" stoichiometry="1"/>
      <speciesReference species="dnad" stoichiometry="1"/>
      <speciesReference species="nh4" stoichiometry="1"/>
    </listOfReactants>
    <listOfProducts>
      <speciesReference species="amp" stoichiometry="1"/>
      <speciesReference species="nad" stoichiometry="1"/>
      <speciesReference species="ppi" stoichiometry="1"/>
    </listOfProducts>
    <listOfParameters>
      <parameter id="equilibrium_constant" value="9.62863"/>
    </listOfParameters>
  </reaction>
  <reaction id="DNTPPA" name="" reversible="false">
    <listOfReactants>
      <speciesReference species="ahdt" stoichiometry="1"/>
      <speciesReference species="h2o" stoichiometry="1"/>
    </listOfReactants>
    <listOfProducts>
      <speciesReference species="dhpmp" stoichiometry="1"/>
      <speciesReference species="ppi" stoichiometry="1"/>
    </listOfProducts>
    <listOfParameters>
      <parameter id="equilibrium_constant" value="401.377"/>
    </listOfParameters>
  </reaction>
  <reaction id="ADCS" name="" reversible="false">
    <listOfReactants>
      <speciesReference species="chor" stoichiometry="1"/>
      <speciesReference species="gln-L" stoichiometry="1"/>
    </listOfReactants>
    <listOfProducts>
      <speciesReference species="4adcho" stoichiometry="1"/>
      <speciesReference species="glu-L" stoichiometry="1"/>
    </listOfProducts>
    <listOfParameters>
      <parameter id="equilibrium_constant" value="246.274"/>
    </listOfParameters>
  </reaction>
  <reaction id="ADCL" name="" reversible="false">
    <listOfReactants>
      <speciesReference species="4adcho" stoichiometry="1"/>
    </listOfReactants>
    <listOfProducts>
      <speciesReference species="4abz" stoichiometry="1"/>
      <speciesReference species="pyr" stoichiometry="1"/>
    </listOfProducts>
    <listOfParameters>
      <parameter id="equilibrium_constant" value="2.24118e+12"/>
    </listOfParameters>
  </reaction>
  <reaction id="MOHMT" name="" reversible="false">
    <listOfReactants>
      <speciesReference species="3mob" stoichiometry="1"/>
      <speciesReference species="h2o" stoichiometry="1"/>
      <speciesReference species="mlthf" stoichiometry="1"/>
    </listOfReactants>
    <listOfProducts>
      <speciesReference species="2dhp" stoichiometry="1"/>
      <speciesReference species="thf" stoichiometry="1"/>
    </listOfProducts>
    <listOfParameters>
      <parameter id="equilibrium_constant" value="1.46506"/>
    </listOfParameters>
  </reaction>
  <reaction id="PANTS" name="" reversible="false">
    <listOfReactants>
      <speciesReference species="ala-B" stoichiometry="1"/>
      <speciesReference species="atp" stoichiometry="1"/>
      <speciesReference species="pant-R" stoichiometry="1"/>
    </listOfReactants>
    <listOfProducts>
      <speciesReference species="amp" stoichiometry="1"/>
      <speciesReference species="pnto-R" stoichiometry="1"/>
      <speciesReference species="ppi" stoichiometry="1"/>
    </listOfProducts>
    <listOfParameters>
      <parameter id="equilibrium_constant" value="31.096"/>
    </listOfParameters>
  </reaction>
  <reaction id="ASP1DC" name="" reversible="false">
    <listOfReactants>
      <speciesReference species="asp-L" stoichiometry="1"/>
    </listOfReactants>
    <listOfProducts>
      <speciesReference species="ala-B" stoichiometry="1"/>
      <speciesReference species="co2" stoichiometry="1"/>
    </listOfProducts>
    <listOfParameters>
      <parameter id="equilibrium_constant" value="74.2514"/>
    </listOfParameters>
  </reaction>
  <reaction id="DPR" name="" reversible="false">
    <listOfReactants>
      <speciesReference species="2dhp" stoichiometry="1"/>
      <speciesReference species="nadph" stoichiometry="1"/>
    </listOfReactants>
    <listOfProducts>
      <speciesReference species="nadp" stoichiometry="1"/>
      <speciesReference species="pant-R" stoichiometry="1"/>
    </listOfProducts>
    <listOfParameters>
      <parameter id="equilibrium_constant" value="64.9907"/>
    </listOfParameters>
  </reaction>
  <reaction id="PDX5PS" name="" reversible="false">
    <listOfReactants>
      <speciesReference species="dxyl5p" stoichiometry="1"/>
      <speciesReference species="nad" stoichiometry="1"/>
      <speciesReference species="phthr" stoichiometry="1"/>
    </listOfReactants>
    <listOfProducts>
      <speciesReference species="co2" stoichiometry="1"/>
      <speciesReference species="h2o" stoichiometry="2"/>
      <speciesReference species="nadh" stoichiometry="1"/>
      <speciesReference species="pdx5p" stoichiometry="1"/>
      <speciesReference species="pi" stoichiometry="1"/>
    </listOfProducts>
    <listOfParameters>
      <parameter id="equilibrium_constant" value="1.24711e+12"/>
    </listOfParameters>
  </reaction>
  <reaction id="PERD" name="" reversible="true">
    <listOfReactants>
      <speciesReference species="4per" stoichiometry="1"/>
      <speciesReference species="nad" stoichiometry="1"/>
    </listOfReactants>
    <listOfProducts>
      <speciesReference species="nadh" stoichiometry="1"/>
      <speciesReference species="ohpb" stoichiometry="1"/>
    </listOfProducts>
    <listOfParameters>
      <parameter id="equilibrium_constant" value="0.0153868"/>
    </listOfParameters>
  </reaction>
  <reaction id="PDX5PO" name="" reversible="true">
    <listOfReactants>
      <speciesReference species="o2" stoichiometry="1"/>
      <speciesReference species="pdx5p" stoichiometry="1"/>
    </listOfReactants>
    <listOfProducts>
      <speciesReference species="h2o2" stoichiometry="1"/>
      <speciesReference species="pydx5p" stoichiometry="1"/>
    </listOfProducts>
    <listOfParameters>
      <parameter id="equilibrium_constant" value="2.06026e+10"/>
    </listOfParameters>
  </reaction>
  <reaction id="PYAM5PO" name="" reversible="false">
    <listOfReactants>
      <speciesReference species="h2o" stoichiometry="1"/>
      <speciesReference species="o2" stoichiometry="1"/>
      <speciesReference species="pyam5p" stoichiometry="1"/>
    </listOfReactants>
    <listOfProducts>
      <speciesReference species="h2o2" stoichiometry="1"/>
      <speciesReference species="nh4" stoichiometry="1"/>
      <speciesReference species="pydx5p" stoichiometry="1"/>
    </listOfProducts>
    <listOfParameters>
      <parameter id="equilibrium_constant" value="7.50288e+08"/>
    </listOfParameters>
  </reaction>
  <reaction id="PYDXNK" name="" reversible="false">
    <listOfReactants>
      <speciesReference species="atp" stoichiometry="1"/>
      <speciesReference species="pydxn" stoichiometry="1"/>
    </listOfReactants>
    <listOfProducts>
      <speciesReference species="adp" stoichiometry="1"/>
      <speciesReference species="pdx5p" stoichiometry="1"/>
    </listOfProducts>
    <listOfParameters>
      <parameter id="equilibrium_constant" value="43.1933"/>
    </listOfParameters>
  </reaction>
  <reaction id="PYDAMK" name="" reversible="false">
    <listOfReactants>
      <speciesReference species="atp" stoichiometry="1"/>
      <speciesReference species="pydam" stoichiometry="1"/>
    </listOfReactants>
    <listOfProducts>
      <speciesReference species="adp" stoichiometry="1"/>
      <speciesReference species="pyam5p" stoichiometry="1"/>
    </listOfProducts>
    <listOfParameters>
      <parameter id="equilibrium_constant" value="43.1933"/>
    </listOfParameters>
  </reaction>
  <reaction id="PYDXK" name="" reversible="false">
    <listOfReactants>
      <speciesReference species="atp" stoichiometry="1"/>
      <speciesReference species="pydx" stoichiometry="1"/>
    </listOfReactants>
    <listOfProducts>
      <speciesReference species="adp" stoichiometry="1"/>
      <speciesReference species="pydx5p" stoichiometry="1"/>
    </listOfProducts>
    <listOfParameters>
      <parameter id="equilibrium_constant" value="43.1933"/>
    </listOfParameters>
  </reaction>
  <reaction id="RZ5PP" name="" reversible="false">
    <listOfReactants>
      <speciesReference species="5prdmbz" stoichiometry="1"/>
      <speciesReference species="h2o" stoichiometry="1"/>
    </listOfReactants>
    <listOfProducts>
      <speciesReference species="pi" stoichiometry="1"/>
      <speciesReference species="rdmbzi" stoichiometry="1"/>
    </listOfProducts>
    <listOfParameters>
      <parameter id="equilibrium_constant" value="5.21704"/>
    </listOfParameters>
  </reaction>
  <reaction id="NNAM" name="" reversible="false">
    <listOfReactants>
      <speciesReference species="h2o" stoichiometry="1"/>
      <speciesReference species="ncam" stoichiometry="1"/>
    </listOfReactants>
    <listOfProducts>
      <speciesReference species="nac" stoichiometry="1"/>
      <speciesReference species="nh4" stoichiometry="1"/>
    </listOfProducts>
    <listOfParameters>
      <parameter id="equilibrium_constant" value="41.6858"/>
    </listOfParameters>
  </reaction>
  <reaction id="NAMNPP" name="" reversible="false">
    <listOfReactants>
      <speciesReference species="atp" stoichiometry="1"/>
      <speciesReference species="h2o" stoichiometry="1"/>
      <speciesReference species="nac" stoichiometry="1"/>
      <speciesReference species="prpp" stoichiometry="1"/>
    </listOfReactants>
    <listOfProducts>
      <speciesReference species="adp" stoichiometry="1"/>
      <speciesReference species="nicrnt" stoichiometry="1"/>
      <speciesReference species="pi" stoichiometry="1"/>
      <speciesReference species="ppi" stoichiometry="1"/>
    </listOfProducts>
    <listOfParameters>
      <parameter id="equilibrium_constant" value="4534.73"/>
    </listOfParameters>
  </reaction>
  <reaction id="GTPCII2" name="" reversible="false">
    <listOfReactants>
      <speciesReference species="gtp" stoichiometry="1"/>
      <speciesReference species="h2o" stoichiometry="3"/>
    </listOfReactants>
    <listOfProducts>
      <speciesReference species="25drapp" stoichiometry="1"/>
      <speciesReference species="for" stoichiometry="1"/>
      <speciesReference species="ppi" stoichiometry="1"/>
    </listOfProducts>
    <listOfParameters>
      <parameter id="equilibrium_constant" value="39.1731"/>
    </listOfParameters>
  </reaction>
  <reaction id="DB4PS" name="" reversible="false">
    <listOfReactants>
      <speciesReference species="ru5p-D" stoichiometry="1"/>
    </listOfReactants>
    <listOfProducts>
      <speciesReference species="db4p" stoichiometry="1"/>
      <speciesReference species="for" stoichiometry="1"/>
    </listOfProducts>
    <listOfParameters>
      <parameter id="equilibrium_constant" value="8.07396e+07"/>
    </listOfParameters>
  </reaction>
  <reaction id="APRAUR" name="" reversible="false">
    <listOfReactants>
      <speciesReference species="5apru" stoichiometry="1"/>
      <speciesReference species="nadph" stoichiometry="1"/>
    </listOfReactants>
    <listOfProducts>
      <speciesReference species="5aprbu" stoichiometry="1"/>
      <speciesReference species="nadp" stoichiometry="1"/>
    </listOfProducts>
    <listOfParameters>
      <parameter id="equilibrium_constant" value="105.922"/>
    </listOfParameters>
  </reaction>
  <reaction id="DHPPDA2" name="" reversible="false">
    <listOfReactants>
      <speciesReference species="25drapp" stoichiometry="1"/>
      <speciesReference species="h2o" stoichiometry="1"/>
    </listOfReactants>
    <listOfProducts>
      <speciesReference species="5apru" stoichiometry="1"/>
      <speciesReference species="nh4" stoichiometry="1"/>
    </listOfProducts>
    <listOfParameters>
      <parameter id="equilibrium_constant" value="9.92695e+06"/>
    </listOfParameters>
  </reaction>
  <reaction id="RBFSa" name="" reversible="false">
    <listOfReactants>
      <speciesReference species="4r5au" stoichiometry="1"/>
      <speciesReference species="db4p" stoichiometry="1"/>
    </listOfReactants>
    <listOfProducts>
      <speciesReference species="dmlz" stoichiometry="1"/>
      <speciesReference species="h2o" stoichiometry="2"/>
      <speciesReference species="pi" stoichiometry="1"/>
    </listOfProducts>
    <listOfParameters>
      <parameter id="equilibrium_constant" value="31996.8"/>
    </listOfParameters>
  </reaction>
  <reaction id="RBFK" name="" reversible="false">
    <listOfReactants>
      <speciesReference species="atp" stoichiometry="1"/>
      <speciesReference species="ribflv" stoichiometry="1"/>
    </listOfReactants>
    <listOfProducts>
      <speciesReference species="adp" stoichiometry="1"/>
      <speciesReference species="fmn" stoichiometry="1"/>
    </listOfProducts>
    <listOfParameters>
      <parameter id="equilibrium_constant" value="43.1933"/>
    </listOfParameters>
  </reaction>
  <reaction id="FMNAT" name="" reversible="false">
    <listOfReactants>
      <speciesReference species="atp" stoichiometry="1"/>
      <speciesReference species="fmn" stoichiometry="1"/>
    </listOfReactants>
    <listOfProducts>
      <speciesReference species="fad" stoichiometry="1"/>
      <speciesReference species="ppi" stoichiometry="1"/>
    </listOfProducts>
    <listOfParameters>
      <parameter id="equilibrium_constant" value="2.22403"/>
    </listOfParameters>
  </reaction>
  <reaction id="RBFSb" name="" reversible="false">
    <listOfReactants>
      <speciesReference species="dmlz" stoichiometry="2"/>
    </listOfReactants>
    <listOfProducts>
      <speciesReference species="4r5au" stoichiometry="1"/>
      <speciesReference species="ribflv" stoichiometry="1"/>
    </listOfProducts>
    <listOfParameters>
      <parameter id="equilibrium_constant" value="1.04619e+15"/>
    </listOfParameters>
  </reaction>
  <reaction id="OHPBAT" name="" reversible="true">
    <listOfReactants>
      <speciesReference species="glu-L" stoichiometry="1"/>
      <speciesReference species="ohpb" stoichiometry="1"/>
    </listOfReactants>
    <listOfProducts>
      <speciesReference species="akg" stoichiometry="1"/>
      <speciesReference species="phthr" stoichiometry="1"/>
    </listOfProducts>
    <listOfParameters>
      <parameter id="equilibrium_constant" value="1"/>
    </listOfParameters>
  </reaction>
  <reaction id="AMPMS" name="" reversible="false">
    <listOfReactants>
      <speciesReference species="air" stoichiometry="1"/>
      <speciesReference species="h2o" stoichiometry="1"/>
    </listOfReactants>
    <listOfProducts>
      <speciesReference species="4ampm" stoichiometry="1"/>
      <speciesReference species="for" stoichiometry="2"/>
    </listOfProducts>
    <listOfParameters>
      <parameter id="equilibrium_constant" value="1.87904e+19"/>
    </listOfParameters>
  </reaction>
  <reaction id="PMPK" name="" reversible="false">
    <listOfReactants>
      <speciesReference species="4ampm" stoichiometry="1"/>
      <speciesReference species="atp" stoichiometry="1"/>
    </listOfReactants>
    <listOfProducts>
      <speciesReference species="2mahmp" stoichiometry="1"/>
      <speciesReference species="adp" stoichiometry="1"/>
    </listOfProducts>
    <listOfParameters>
      <parameter id="equilibrium_constant" value="1"/>
    </listOfParameters>
  </reaction>
  <reaction id="HMPK1" name="" reversible="false">
    <listOfReactants>
      <speciesReference species="4ahmmp" stoichiometry="1"/>
      <speciesReference species="atp" stoichiometry="1"/>
    </listOfReactants>
    <listOfProducts>
      <speciesReference species="4ampm" stoichiometry="1"/>
      <speciesReference species="adp" stoichiometry="1"/>
    </listOfProducts>
    <listOfParameters>
      <parameter id="equilibrium_constant" value="43.1933"/>
    </listOfParameters>
  </reaction>
  <reaction id="TMPPP" name="" reversible="false">
    <listOfReactants>
      <speciesReference species="2mahmp" stoichiometry="1"/>
      <speciesReference species="4mpetz" stoichiometry="1"/>
    </listOfReactants>
    <listOfProducts>
      <speciesReference species="ppi" stoichiometry="1"/>
      <speciesReference species="thmmp" stoichiometry="1"/>
    </listOfProducts>
    <listOfParameters>
      <parameter id="equilibrium_constant" value="20.1235"/>
    </listOfParameters>
  </reaction>
  <reaction id="TMPKr" name="" reversible="true">
    <listOfReactants>
      <speciesReference species="atp" stoichiometry="1"/>
      <speciesReference species="thmmp" stoichiometry="1"/>
    </listOfReactants>
    <listOfProducts>
      <speciesReference species="adp" stoichiometry="1"/>
      <speciesReference species="thmpp" stoichiometry="1"/>
    </listOfProducts>
    <listOfParameters>
      <parameter id="equilibrium_constant" value="1"/>
    </listOfParameters>
  </reaction>
  <reaction id="HETZK" name="" reversible="false">
    <listOfReactants>
      <speciesReference species="4mhetz" stoichiometry="1"/>
      <speciesReference species="atp" stoichiometry="1"/>
    </listOfReactants>
    <listOfProducts>
      <speciesReference species="4mpetz" stoichiometry="1"/>
      <speciesReference species="adp" stoichiometry="1"/>
    </listOfProducts>
    <listOfParameters>
      <parameter id="equilibrium_constant" value="43.1933"/>
    </listOfParameters>
  </reaction>
  <reaction id="THZPSN" name="" reversible="false">
    <listOfReactants>
      <speciesReference species="atp" stoichiometry="1"/>
      <speciesReference species="cys-L" stoichiometry="1"/>
      <speciesReference species="dxyl5p" stoichiometry="1"/>
      <speciesReference species="tyr-L" stoichiometry="1"/>
    </listOfReactants>
    <listOfProducts>
      <speciesReference species="4hba" stoichiometry="1"/>
      <speciesReference species="4mpetz" stoichiometry="1"/>
      <speciesReference species="ala-L" stoichiometry="1"/>
      <speciesReference species="amp" stoichiometry="1"/>
      <speciesReference species="co2" stoichiometry="1"/>
      <speciesReference species="h2o" stoichiometry="1"/>
      <speciesReference species="ppi" stoichiometry="1"/>
    </listOfProducts>
    <listOfParameters>
      <parameter id="equilibrium_constant" value="2.0232e+14"/>
    </listOfParameters>
  </reaction>
  <reaction id="4HTHRS" name="" reversible="false">
    <listOfReactants>
      <speciesReference species="h2o" stoichiometry="1"/>
      <speciesReference species="phthr" stoichiometry="1"/>
    </listOfReactants>
    <listOfProducts>
      <speciesReference species="4hthr" stoichiometry="1"/>
      <speciesReference species="pi" stoichiometry="1"/>
    </listOfProducts>
    <listOfParameters>
      <parameter id="equilibrium_constant" value="5.21704"/>
    </listOfParameters>
  </reaction>
  <reaction id="HBZOPT" name="" reversible="false">
    <listOfReactants>
      <speciesReference species="4hbz" stoichiometry="1"/>
      <speciesReference species="octdp" stoichiometry="1"/>
    </listOfReactants>
    <listOfProducts>
      <speciesReference species="3ophb" stoichiometry="1"/>
      <speciesReference species="ppi" stoichiometry="1"/>
    </listOfProducts>
    <listOfParameters>
      <parameter id="equilibrium_constant" value="1.10433e+07"/>
    </listOfParameters>
  </reaction>
  <reaction id="OPHHX" name="" reversible="false">
    <listOfReactants>
      <speciesReference species="2oph" stoichiometry="1"/>
      <speciesReference species="o2" stoichiometry="0.5"/>
    </listOfReactants>
    <listOfProducts>
      <speciesReference species="2ohph" stoichiometry="1"/>
    </listOfProducts>
    <listOfParameters>
      <parameter id="equilibrium_constant" value="7.18775e+15"/>
    </listOfParameters>
  </reaction>
  <reaction id="CHRPL" name="" reversible="false">
    <listOfReactants>
      <speciesReference species="chor" stoichiometry="1"/>
    </listOfReactants>
    <listOfProducts>
      <speciesReference species="4hbz" stoichiometry="1"/>
      <speciesReference species="pyr" stoichiometry="1"/>
    </listOfProducts>
    <listOfParameters>
      <parameter id="equilibrium_constant" value="2.53309e+09"/>
    </listOfParameters>
  </reaction>
  <reaction id="OPHBDC" name="" reversible="false">
    <listOfReactants>
      <speciesReference species="3ophb" stoichiometry="1"/>
    </listOfReactants>
    <listOfProducts>
      <speciesReference species="2oph" stoichiometry="1"/>
      <speciesReference species="co2" stoichiometry="1"/>
    </listOfProducts>
    <listOfParameters>
      <parameter id="equilibrium_constant" value="2.54096"/>
    </listOfParameters>
  </reaction>
  <reaction id="OMBZLM" name="" reversible="false">
    <listOfReactants>
      <speciesReference species="2ombzl" stoichiometry="1"/>
      <speciesReference species="amet" stoichiometry="1"/>
    </listOfReactants>
    <listOfProducts>
      <speciesReference species="2ommbl" stoichiometry="1"/>
      <speciesReference species="ahcys" stoichiometry="1"/>
    </listOfProducts>
    <listOfParameters>
      <parameter id="equilibrium_constant" value="1"/>
    </listOfParameters>
  </reaction>
  <reaction id="OMMBLHX" name="" reversible="false">
    <listOfReactants>
      <speciesReference species="2ommbl" stoichiometry="1"/>
      <speciesReference species="o2" stoichiometry="0.5"/>
    </listOfReactants>
    <listOfProducts>
      <speciesReference species="2omhmbl" stoichiometry="1"/>
    </listOfProducts>
    <listOfParameters>
      <parameter id="equilibrium_constant" value="7.18775e+15"/>
    </listOfParameters>
  </reaction>
  <reaction id="OHPHM" name="" reversible="false">
    <listOfReactants>
      <speciesReference species="2ohph" stoichiometry="1"/>
      <speciesReference species="amet" stoichiometry="1"/>
    </listOfReactants>
    <listOfProducts>
      <speciesReference species="2omph" stoichiometry="1"/>
      <speciesReference species="ahcys" stoichiometry="1"/>
    </listOfProducts>
    <listOfParameters>
      <parameter id="equilibrium_constant" value="1"/>
    </listOfParameters>
  </reaction>
  <reaction id="DMQMT" name="" reversible="false">
    <listOfReactants>
      <speciesReference species="2omhmbl" stoichiometry="1"/>
      <speciesReference species="amet" stoichiometry="1"/>
    </listOfReactants>
    <listOfProducts>
      <speciesReference species="ahcys" stoichiometry="1"/>
      <speciesReference species="q8h2" stoichiometry="1"/>
    </listOfProducts>
    <listOfParameters>
      <parameter id="equilibrium_constant" value="1"/>
    </listOfParameters>
  </reaction>
  <reaction id="OMPHHX" name="" reversible="false">
    <listOfReactants>
      <speciesReference species="2omph" stoichiometry="1"/>
      <speciesReference species="o2" stoichiometry="0.5"/>
    </listOfReactants>
    <listOfProducts>
      <speciesReference species="2ombzl" stoichiometry="1"/>
    </listOfProducts>
    <listOfParameters>
      <parameter id="equilibrium_constant" value="7.18775e+15"/>
    </listOfParameters>
  </reaction>
  <reaction id="UDCPDPS" name="" reversible="false">
    <listOfReactants>
      <speciesReference species="frdp" stoichiometry="1"/>
      <speciesReference species="ipdp" stoichiometry="8"/>
    </listOfReactants>
    <listOfProducts>
      <speciesReference species="ppi" stoichiometry="8"/>
      <speciesReference species="udcpdp" stoichiometry="1"/>
    </listOfProducts>
    <listOfParameters>
      <parameter id="equilibrium_constant" value="2.99644e+40"/>
    </listOfParameters>
  </reaction>
  <reaction id="DXYLK" name="" reversible="false">
    <listOfReactants>
      <speciesReference species="atp" stoichiometry="1"/>
      <speciesReference species="dxyl" stoichiometry="1"/>
    </listOfReactants>
    <listOfProducts>
      <speciesReference species="adp" stoichiometry="1"/>
      <speciesReference species="dxyl5p" stoichiometry="1"/>
    </listOfProducts>
    <listOfParameters>
      <parameter id="equilibrium_constant" value="30.2783"/>
    </listOfParameters>
  </reaction>
  <reaction id="NADK" name="" reversible="false">
    <listOfReactants>
      <speciesReference species="atp" stoichiometry="1"/>
      <speciesReference species="nad" stoichiometry="1"/>
    </listOfReactants>
    <listOfProducts>
      <speciesReference species="adp" stoichiometry="1"/>
      <speciesReference species="nadp" stoichiometry="1"/>
    </listOfProducts>
    <listOfParameters>
      <parameter id="equilibrium_constant" value="15.9743"/>
    </listOfParameters>
  </reaction>
  <reaction id="BPNT" name="" reversible="false">
    <listOfReactants>
      <speciesReference species="h2o" stoichiometry="1"/>
      <speciesReference species="pap" stoichiometry="1"/>
    </listOfReactants>
    <listOfProducts>
      <speciesReference species="amp" stoichiometry="1"/>
      <speciesReference species="pi" stoichiometry="1"/>
    </listOfProducts>
    <listOfParameters>
      <parameter id="equilibrium_constant" value="13.9818"/>
    </listOfParameters>
  </reaction>
  <reaction id="ADSK" name="" reversible="false">
    <listOfReactants>
      <speciesReference species="aps" stoichiometry="1"/>
      <speciesReference species="atp" stoichiometry="1"/>
    </listOfReactants>
    <listOfProducts>
      <speciesReference species="adp" stoichiometry="1"/>
      <speciesReference species="paps" stoichiometry="1"/>
    </listOfProducts>
    <listOfParameters>
      <parameter id="equilibrium_constant" value="15.9743"/>
    </listOfParameters>
  </reaction>
  <reaction id="SADT2" name="" reversible="false">
    <listOfReactants>
      <speciesReference species="atp" stoichiometry="1"/>
      <speciesReference species="gtp" stoichiometry="1"/>
      <speciesReference species="h2o" stoichiometry="1"/>
      <speciesReference species="so4" stoichiometry="1"/>
    </listOfReactants>
    <listOfProducts>
      <speciesReference species="aps" stoichiometry="1"/>
      <speciesReference species="gdp" stoichiometry="1"/>
      <speciesReference species="pi" stoichiometry="1"/>
      <speciesReference species="ppi" stoichiometry="1"/>
    </listOfProducts>
    <listOfParameters>
      <parameter id="equilibrium_constant" value="0.00112024"/>
    </listOfParameters>
  </reaction>
  <reaction id="SERAT" name="" reversible="true">
    <listOfReactants>
      <speciesReference species="accoa" stoichiometry="1"/>
      <speciesReference species="ser-L" stoichiometry="1"/>
    </listOfReactants>
    <listOfProducts>
      <speciesReference species="acser" stoichiometry="1"/>
      <speciesReference species="coa" stoichiometry="1"/>
    </listOfProducts>
    <listOfParameters>
      <parameter id="equilibrium_constant" value="24.0351"/>
    </listOfParameters>
  </reaction>
  <reaction id="PAPSR" name="" reversible="false">
    <listOfReactants>
      <speciesReference species="paps" stoichiometry="1"/>
      <speciesReference species="trdrd" stoichiometry="1"/>
    </listOfReactants>
    <listOfProducts>
      <speciesReference species="pap" stoichiometry="1"/>
      <speciesReference species="so3" stoichiometry="1"/>
      <speciesReference species="trdox" stoichiometry="1"/>
    </listOfProducts>
    <listOfParameters>
      <parameter id="equilibrium_constant" value="271.543"/>
    </listOfParameters>
  </reaction>
  <reaction id="SULR" name="" reversible="true">
    <listOfReactants>
      <speciesReference species="h2o" stoichiometry="3"/>
      <speciesReference species="h2s" stoichiometry="1"/>
      <speciesReference species="nadp" stoichiometry="3"/>
    </listOfReactants>
    <listOfProducts>
      <speciesReference species="nadph" stoichiometry="3"/>
      <speciesReference species="so3" stoichiometry="1"/>
    </listOfProducts>
    <listOfParameters>
      <parameter id="equilibrium_constant" value="1.7799e-15"/>
    </listOfParameters>
  </reaction>
  <reaction id="CYSS" name="" reversible="false">
    <listOfReactants>
      <speciesReference species="acser" stoichiometry="1"/>
      <speciesReference species="h2s" stoichiometry="1"/>
    </listOfReactants>
    <listOfProducts>
      <speciesReference species="ac" stoichiometry="1"/>
      <speciesReference species="cys-L" stoichiometry="1"/>
    </listOfProducts>
    <listOfParameters>
      <parameter id="equilibrium_constant" value="45644.4"/>
    </listOfParameters>
  </reaction>
  <reaction id="TRPAS1" name="" reversible="false">
    <listOfReactants>
      <speciesReference species="cys-L" stoichiometry="1"/>
      <speciesReference species="h2o" stoichiometry="1"/>
    </listOfReactants>
    <listOfProducts>
      <speciesReference species="h2s" stoichiometry="1"/>
      <speciesReference species="nh4" stoichiometry="1"/>
      <speciesReference species="pyr" stoichiometry="1"/>
    </listOfProducts>
    <listOfParameters>
      <parameter id="equilibrium_constant" value="0.247989"/>
    </listOfParameters>
  </reaction>
  <reaction id="GCALDD" name="" reversible="false">
    <listOfReactants>
      <speciesReference species="gcald" stoichiometry="1"/>
      <speciesReference species="h2o" stoichiometry="1"/>
      <speciesReference species="nad" stoichiometry="1"/>
    </listOfReactants>
    <listOfProducts>
      <speciesReference species="glyclt" stoichiometry="1"/>
      <speciesReference species="nadh" stoichiometry="1"/>
    </listOfProducts>
    <listOfParameters>
      <parameter id="equilibrium_constant" value="2733.33"/>
    </listOfParameters>
  </reaction>
  <reaction id="MTHFC" name="" reversible="true">
    <listOfReactants>
      <speciesReference species="h2o" stoichiometry="1"/>
      <speciesReference species="methf" stoichiometry="1"/>
    </listOfReactants>
    <listOfProducts>
      <speciesReference species="10fthf" stoichiometry="1"/>
    </listOfProducts>
    <listOfParameters>
      <parameter id="equilibrium_constant" value="1.51805"/>
    </listOfParameters>
  </reaction>
  <reaction id="MTHFD" name="" reversible="true">
    <listOfReactants>
      <speciesReference species="mlthf" stoichiometry="1"/>
      <speciesReference species="nadp" stoichiometry="1"/>
    </listOfReactants>
    <listOfProducts>
      <speciesReference species="methf" stoichiometry="1"/>
      <speciesReference species="nadph" stoichiometry="1"/>
    </listOfProducts>
    <listOfParameters>
      <parameter id="equilibrium_constant" value="0.222919"/>
    </listOfParameters>
  </reaction>
  <reaction id="GLYCL" name="" reversible="false">
    <listOfReactants>
      <speciesReference species="gly" stoichiometry="1"/>
      <speciesReference species="nad" stoichiometry="1"/>
      <speciesReference species="thf" stoichiometry="1"/>
    </listOfReactants>
    <listOfProducts>
      <speciesReference species="co2" stoichiometry="1"/>
      <speciesReference species="mlthf" stoichiometry="1"/>
      <speciesReference species="nadh" stoichiometry="1"/>
      <speciesReference species="nh4" stoichiometry="1"/>
    </listOfProducts>
    <listOfParameters>
      <parameter id="equilibrium_constant" value="0.27834"/>
    </listOfParameters>
  </reaction>
  <reaction id="MTHFR2" name="" reversible="false">
    <listOfReactants>
      <speciesReference species="mlthf" stoichiometry="1"/>
      <speciesReference species="nadh" stoichiometry="1"/>
    </listOfReactants>
    <listOfProducts>
      <speciesReference species="5mthf" stoichiometry="1"/>
      <speciesReference species="nad" stoichiometry="1"/>
    </listOfProducts>
    <listOfParameters>
      <parameter id="equilibrium_constant" value="6.12141"/>
    </listOfParameters>
  </reaction>
  <reaction id="FTHFD" name="" reversible="false">
    <listOfReactants>
      <speciesReference species="10fthf" stoichiometry="1"/>
      <speciesReference species="h2o" stoichiometry="1"/>
    </listOfReactants>
    <listOfProducts>
      <speciesReference species="for" stoichiometry="1"/>
      <speciesReference species="thf" stoichiometry="1"/>
    </listOfProducts>
    <listOfParameters>
      <parameter id="equilibrium_constant" value="217.476"/>
    </listOfParameters>
  </reaction>
  <reaction id="GLUDC" name="" reversible="false">
    <listOfReactants>
      <speciesReference species="glu-L" stoichiometry="1"/>
    </listOfReactants>
    <listOfProducts>
      <speciesReference species="4abut" stoichiometry="1"/>
      <speciesReference species="co2" stoichiometry="1"/>
    </listOfProducts>
    <listOfParameters>
      <parameter id="equilibrium_constant" value="74.2514"/>
    </listOfParameters>
  </reaction>
  <reaction id="GLUDy" name="" reversible="true">
    <listOfReactants>
      <speciesReference species="glu-L" stoichiometry="1"/>
      <speciesReference species="h2o" stoichiometry="1"/>
      <speciesReference species="nadp" stoichiometry="1"/>
    </listOfReactants>
    <listOfProducts>
      <speciesReference species="akg" stoichiometry="1"/>
      <speciesReference species="nadph" stoichiometry="1"/>
      <speciesReference species="nh4" stoichiometry="1"/>
    </listOfProducts>
    <listOfParameters>
      <parameter id="equilibrium_constant" value="0.00260451"/>
    </listOfParameters>
  </reaction>
  <reaction id="GLNS" name="" reversible="false">
    <listOfReactants>
      <speciesReference species="atp" stoichiometry="1"/>
      <speciesReference species="glu-L" stoichiometry="1"/>
      <speciesReference species="nh4" stoichiometry="1"/>
    </listOfReactants>
    <listOfProducts>
      <speciesReference species="adp" stoichiometry="1"/>
      <speciesReference species="gln-L" stoichiometry="1"/>
      <speciesReference species="pi" stoichiometry="1"/>
    </listOfProducts>
    <listOfParameters>
      <parameter id="equilibrium_constant" value="5.3579"/>
    </listOfParameters>
  </reaction>
  <reaction id="GLUSy" name="" reversible="false">
    <listOfReactants>
      <speciesReference species="akg" stoichiometry="1"/>
      <speciesReference species="gln-L" stoichiometry="1"/>
      <speciesReference species="nadph" stoichiometry="1"/>
    </listOfReactants>
    <listOfProducts>
      <speciesReference species="glu-L" stoichiometry="2"/>
      <speciesReference species="nadp" stoichiometry="1"/>
    </listOfProducts>
    <listOfParameters>
      <parameter id="equilibrium_constant" value="16004.9"/>
    </listOfParameters>
  </reaction>
  <reaction id="GLUN" name="" reversible="false">
    <listOfReactants>
      <speciesReference species="gln-L" stoichiometry="1"/>
      <speciesReference species="h2o" stoichiometry="1"/>
    </listOfReactants>
    <listOfProducts>
      <speciesReference species="glu-L" stoichiometry="1"/>
      <speciesReference species="nh4" stoichiometry="1"/>
    </listOfProducts>
    <listOfParameters>
      <parameter id="equilibrium_constant" value="41.6858"/>
    </listOfParameters>
  </reaction>
  <reaction id="SERD_D" name="" reversible="false">
    <listOfReactants>
      <speciesReference species="ser-D" stoichiometry="1"/>
    </listOfReactants>
    <listOfProducts>
      <speciesReference species="nh4" stoichiometry="1"/>
      <speciesReference species="pyr" stoichiometry="1"/>
    </listOfProducts>
    <listOfParameters>
      <parameter id="equilibrium_constant" value="2908.68"/>
    </listOfParameters>
  </reaction>
  <reaction id="GHMT2" name="" reversible="false">
    <listOfReactants>
      <speciesReference species="ser-L" stoichiometry="1"/>
      <speciesReference species="thf" stoichiometry="1"/>
    </listOfReactants>
    <listOfProducts>
      <speciesReference species="gly" stoichiometry="1"/>
      <speciesReference species="h2o" stoichiometry="1"/>
      <speciesReference species="mlthf" stoichiometry="1"/>
    </listOfProducts>
    <listOfParameters>
      <parameter id="equilibrium_constant" value="4.56633"/>
    </listOfParameters>
  </reaction>
  <reaction id="GLYATi" name="" reversible="false">
    <listOfReactants>
      <speciesReference species="2aobut" stoichiometry="1"/>
      <speciesReference species="coa" stoichiometry="1"/>
    </listOfReactants>
    <listOfProducts>
      <speciesReference species="accoa" stoichiometry="1"/>
      <speciesReference species="gly" stoichiometry="1"/>
    </listOfProducts>
    <listOfParameters>
      <parameter id="equilibrium_constant" value="185.347"/>
    </listOfParameters>
  </reaction>
  <reaction id="PGCD" name="" reversible="false">
    <listOfReactants>
      <speciesReference species="3pg" stoichiometry="1"/>
      <speciesReference species="nad" stoichiometry="1"/>
    </listOfReactants>
    <listOfProducts>
      <speciesReference species="3php" stoichiometry="1"/>
      <speciesReference species="nadh" stoichiometry="1"/>
    </listOfProducts>
    <listOfParameters>
      <parameter id="equilibrium_constant" value="0.0153868"/>
    </listOfParameters>
  </reaction>
  <reaction id="PSP_L" name="" reversible="false">
    <listOfReactants>
      <speciesReference species="h2o" stoichiometry="1"/>
      <speciesReference species="pser-L" stoichiometry="1"/>
    </listOfReactants>
    <listOfProducts>
      <speciesReference species="pi" stoichiometry="1"/>
      <speciesReference species="ser-L" stoichiometry="1"/>
    </listOfProducts>
    <listOfParameters>
      <parameter id="equilibrium_constant" value="5.21704"/>
    </listOfParameters>
  </reaction>
  <reaction id="PSERT" name="" reversible="false">
    <listOfReactants>
      <speciesReference species="3php" stoichiometry="1"/>
      <speciesReference species="glu-L" stoichiometry="1"/>
    </listOfReactants>
    <listOfProducts>
      <speciesReference species="akg" stoichiometry="1"/>
      <speciesReference species="pser-L" stoichiometry="1"/>
    </listOfProducts>
    <listOfParameters>
      <parameter id="equilibrium_constant" value="1"/>
    </listOfParameters>
  </reaction>
  <reaction id="SERD_L" name="" reversible="false">
    <listOfReactants>
      <speciesReference species="ser-L" stoichiometry="1"/>
    </listOfReactants>
    <listOfProducts>
      <speciesReference species="nh4" stoichiometry="1"/>
      <speciesReference species="pyr" stoichiometry="1"/>
    </listOfProducts>
    <listOfParameters>
      <parameter id="equilibrium_constant" value="2908.68"/>
    </listOfParameters>
  </reaction>
  <reaction id="THRD" name="" reversible="false">
    <listOfReactants>
      <speciesReference species="nad" stoichiometry="1"/>
      <speciesReference species="thr-L" stoichiometry="1"/>
    </listOfReactants>
    <listOfProducts>
      <speciesReference species="2aobut" stoichiometry="1"/>
      <speciesReference species="nadh" stoichiometry="1"/>
    </listOfProducts>
    <listOfParameters>
      <parameter id="equilibrium_constant" value="0.0153868"/>
    </listOfParameters>
  </reaction>
  <reaction id="PDH" name="" reversible="false">
    <listOfReactants>
      <speciesReference species="coa" stoichiometry="1"/>
      <speciesReference species="nad" stoichiometry="1"/>
      <speciesReference species="pyr" stoichiometry="1"/>
    </listOfReactants>
    <listOfProducts>
      <speciesReference species="accoa" stoichiometry="1"/>
      <speciesReference species="co2" stoichiometry="1"/>
      <speciesReference species="nadh" stoichiometry="1"/>
    </listOfProducts>
    <listOfParameters>
      <parameter id="equilibrium_constant" value="310.236"/>
    </listOfParameters>
  </reaction>
  <reaction id="G1PP" name="" reversible="false">
    <listOfReactants>
      <speciesReference species="g1p" stoichiometry="1"/>
      <speciesReference species="h2o" stoichiometry="1"/>
    </listOfReactants>
    <listOfProducts>
      <speciesReference species="glc-D" stoichiometry="1"/>
      <speciesReference species="pi" stoichiometry="1"/>
    </listOfProducts>
    <listOfParameters>
      <parameter id="equilibrium_constant" value="13.9818"/>
    </listOfParameters>
  </reaction>
  <reaction id="ENO" name="" reversible="true">
    <listOfReactants>
      <speciesReference species="2pg" stoichiometry="1"/>
    </listOfReactants>
    <listOfProducts>
      <speciesReference species="h2o" stoichiometry="1"/>
      <speciesReference species="pep" stoichiometry="1"/>
    </listOfProducts>
    <listOfParameters>
      <parameter id="equilibrium_constant" value="6.74963"/>
    </listOfParameters>
  </reaction>
  <reaction id="FBA" name="" reversible="true">
    <listOfReactants>
      <speciesReference species="fdp" stoichiometry="1"/>
    </listOfReactants>
    <listOfProducts>
      <speciesReference species="dhap" stoichiometry="1"/>
      <speciesReference species="g3p" stoichiometry="1"/>
    </listOfProducts>
    <listOfParameters>
      <parameter id="equilibrium_constant" value="0.00776528"/>
    </listOfParameters>
  </reaction>
  <reaction id="FBP" name="" reversible="false">
    <listOfReactants>
      <speciesReference species="fdp" stoichiometry="1"/>
      <speciesReference species="h2o" stoichiometry="1"/>
    </listOfReactants>
    <listOfProducts>
      <speciesReference species="f6p" stoichiometry="1"/>
      <speciesReference species="pi" stoichiometry="1"/>
    </listOfProducts>
    <listOfParameters>
      <parameter id="equilibrium_constant" value="5.21704"/>
    </listOfParameters>
  </reaction>
  <reaction id="F6PA" name="" reversible="true">
    <listOfReactants>
      <speciesReference species="f6p" stoichiometry="1"/>
    </listOfReactants>
    <listOfProducts>
      <speciesReference species="dha" stoichiometry="1"/>
      <speciesReference species="g3p" stoichiometry="1"/>
    </listOfProducts>
    <listOfParameters>
      <parameter id="equilibrium_constant" value="0.00776528"/>
    </listOfParameters>
  </reaction>
  <reaction id="GAPD" name="" reversible="true">
    <listOfReactants>
      <speciesReference species="g3p" stoichiometry="1"/>
      <speciesReference species="nad" stoichiometry="1"/>
      <speciesReference species="pi" stoichiometry="1"/>
    </listOfReactants>
    <listOfProducts>
      <speciesReference species="13dpg" stoichiometry="1"/>
      <speciesReference species="nadh" stoichiometry="1"/>
    </listOfProducts>
    <listOfParameters>
      <parameter id="equilibrium_constant" value="0.793807"/>
    </listOfParameters>
  </reaction>
  <reaction id="GLCS1" name="" reversible="false">
    <listOfReactants>
      <speciesReference species="adpglc" stoichiometry="1"/>
    </listOfReactants>
    <listOfProducts>
      <speciesReference species="adp" stoichiometry="1"/>
      <speciesReference species="glycogen" stoichiometry="1"/>
    </listOfProducts>
    <listOfParameters>
      <parameter id="equilibrium_constant" value="367971"/>
    </listOfParameters>
  </reaction>
  <reaction id="GLGC" name="" reversible="false">
    <listOfReactants>
      <speciesReference species="atp" stoichiometry="1"/>
      <speciesReference species="g1p" stoichiometry="1"/>
    </listOfReactants>
    <listOfProducts>
      <speciesReference species="adpglc" stoichiometry="1"/>
      <speciesReference species="ppi" stoichiometry="1"/>
    </listOfProducts>
    <listOfParameters>
      <parameter id="equilibrium_constant" value="1.28233"/>
    </listOfParameters>
  </reaction>
  <reaction id="GLCP" name="" reversible="false">
    <listOfReactants>
      <speciesReference species="glycogen" stoichiometry="1"/>
      <speciesReference species="pi" stoichiometry="1"/>
    </listOfReactants>
    <listOfProducts>
      <speciesReference species="g1p" stoichiometry="1"/>
    </listOfProducts>
    <listOfParameters>
      <parameter id="equilibrium_constant" value="3.77483e-06"/>
    </listOfParameters>
  </reaction>
  <reaction id="HEX1" name="" reversible="false">
    <listOfReactants>
      <speciesReference species="atp" stoichiometry="1"/>
      <speciesReference species="glc-D" stoichiometry="1"/>
    </listOfReactants>
    <listOfProducts>
      <speciesReference species="adp" stoichiometry="1"/>
      <speciesReference species="g6p" stoichiometry="1"/>
    </listOfProducts>
    <listOfParameters>
      <parameter id="equilibrium_constant" value="43.1933"/>
    </listOfParameters>
  </reaction>
  <reaction id="PGM" name="" reversible="true">
    <listOfReactants>
      <speciesReference species="2pg" stoichiometry="1"/>
    </listOfReactants>
    <listOfProducts>
      <speciesReference species="3pg" stoichiometry="1"/>
    </listOfProducts>
    <listOfParameters>
      <parameter id="equilibrium_constant" value="2.70394"/>
    </listOfParameters>
  </reaction>
  <reaction id="PFK" name="" reversible="false">
    <listOfReactants>
      <speciesReference species="atp" stoichiometry="1"/>
      <speciesReference species="f6p" stoichiometry="1"/>
    </listOfReactants>
    <listOfProducts>
      <speciesReference species="adp" stoichiometry="1"/>
      <speciesReference species="fdp" stoichiometry="1"/>
    </listOfProducts>
    <listOfParameters>
      <parameter id="equilibrium_constant" value="43.1933"/>
    </listOfParameters>
  </reaction>
  <reaction id="PGI" name="" reversible="true">
    <listOfReactants>
      <speciesReference species="g6p" stoichiometry="1"/>
    </listOfReactants>
    <listOfProducts>
      <speciesReference species="f6p" stoichiometry="1"/>
    </listOfProducts>
    <listOfParameters>
      <parameter id="equilibrium_constant" value="1.35251"/>
    </listOfParameters>
  </reaction>
  <reaction id="PGK" name="" reversible="true">
    <listOfReactants>
      <speciesReference species="3pg" stoichiometry="1"/>
      <speciesReference species="atp" stoichiometry="1"/>
    </listOfReactants>
    <listOfProducts>
      <speciesReference species="13dpg" stoichiometry="1"/>
      <speciesReference species="adp" stoichiometry="1"/>
    </listOfProducts>
    <listOfParameters>
      <parameter id="equilibrium_constant" value="0.0654433"/>
    </listOfParameters>
  </reaction>
  <reaction id="PPS" name="" reversible="false">
    <listOfReactants>
      <speciesReference species="atp" stoichiometry="1"/>
      <speciesReference species="h2o" stoichiometry="1"/>
      <speciesReference species="pyr" stoichiometry="1"/>
    </listOfReactants>
    <listOfProducts>
      <speciesReference species="amp" stoichiometry="1"/>
      <speciesReference species="pep" stoichiometry="1"/>
      <speciesReference species="pi" stoichiometry="1"/>
    </listOfProducts>
    <listOfParameters>
      <parameter id="equilibrium_constant" value="1.41393"/>
    </listOfParameters>
  </reaction>
  <reaction id="PYK" name="" reversible="false">
    <listOfReactants>
      <speciesReference species="adp" stoichiometry="1"/>
      <speciesReference species="pep" stoichiometry="1"/>
    </listOfReactants>
    <listOfProducts>
      <speciesReference species="atp" stoichiometry="1"/>
      <speciesReference species="pyr" stoichiometry="1"/>
    </listOfProducts>
    <listOfParameters>
      <parameter id="equilibrium_constant" value="159.371"/>
    </listOfParameters>
  </reaction>
  <reaction id="TPI" name="" reversible="true">
    <listOfReactants>
      <speciesReference species="dhap" stoichiometry="1"/>
    </listOfReactants>
    <listOfProducts>
      <speciesReference species="g3p" stoichiometry="1"/>
    </listOfProducts>
    <listOfParameters>
      <parameter id="equilibrium_constant" value="0.664618"/>
    </listOfParameters>
  </reaction>
  <reaction id="TRSAR" name="" reversible="false">
    <listOfReactants>
      <speciesReference species="2h3oppan" stoichiometry="1"/>
      <speciesReference species="nadh" stoichiometry="1"/>
    </listOfReactants>
    <listOfProducts>
      <speciesReference species="glyc-R" stoichiometry="1"/>
      <speciesReference species="nad" stoichiometry="1"/>
    </listOfProducts>
    <listOfParameters>
      <parameter id="equilibrium_constant" value="97.7853"/>
    </listOfParameters>
  </reaction>
  <reaction id="GLXCL" name="" reversible="false">
    <listOfReactants>
      <speciesReference species="glx" stoichiometry="2"/>
    </listOfReactants>
    <listOfProducts>
      <speciesReference species="2h3oppan" stoichiometry="1"/>
      <speciesReference species="co2" stoichiometry="1"/>
    </listOfProducts>
    <listOfParameters>
      <parameter id="equilibrium_constant" value="760.792"/>
    </listOfParameters>
  </reaction>
  <reaction id="GLYCK" name="" reversible="false">
    <listOfReactants>
      <speciesReference species="atp" stoichiometry="1"/>
      <speciesReference species="glyc-R" stoichiometry="1"/>
    </listOfReactants>
    <listOfProducts>
      <speciesReference species="3pg" stoichiometry="1"/>
      <speciesReference species="adp" stoichiometry="1"/>
    </listOfProducts>
    <listOfParameters>
      <parameter id="equilibrium_constant" value="43.1933"/>
    </listOfParameters>
  </reaction>
  <reaction id="GLYCLTDy" name="" reversible="false">
    <listOfReactants>
      <speciesReference species="glx" stoichiometry="1"/>
      <speciesReference species="nadph" stoichiometry="1"/>
    </listOfReactants>
    <listOfProducts>
      <speciesReference species="glyclt" stoichiometry="1"/>
      <speciesReference species="nadp" stoichiometry="1"/>
    </listOfProducts>
    <listOfParameters>
      <parameter id="equilibrium_constant" value="97.7853"/>
    </listOfParameters>
  </reaction>
  <reaction id="GLYCLTDx" name="" reversible="false">
    <listOfReactants>
      <speciesReference species="glx" stoichiometry="1"/>
      <speciesReference species="nadh" stoichiometry="1"/>
    </listOfReactants>
    <listOfProducts>
      <speciesReference species="glyclt" stoichiometry="1"/>
      <speciesReference species="nad" stoichiometry="1"/>
    </listOfProducts>
    <listOfParameters>
      <parameter id="equilibrium_constant" value="97.7853"/>
    </listOfParameters>
  </reaction>
  <reaction id="PRMICIi" name="" reversible="false">
    <listOfReactants>
      <speciesReference species="prfp" stoichiometry="1"/>
    </listOfReactants>
    <listOfProducts>
      <speciesReference species="prlp" stoichiometry="1"/>
    </listOfProducts>
    <listOfParameters>
      <parameter id="equilibrium_constant" value="1.62983"/>
    </listOfParameters>
  </reaction>
  <reaction id="IGPDH" name="" reversible="false">
    <listOfReactants>
      <speciesReference species="eig3p" stoichiometry="1"/>
    </listOfReactants>
    <listOfProducts>
      <speciesReference species="h2o" stoichiometry="1"/>
      <speciesReference species="imacp" stoichiometry="1"/>
    </listOfProducts>
    <listOfParameters>
      <parameter id="equilibrium_constant" value="5919.13"/>
    </listOfParameters>
  </reaction>
  <reaction id="HISTP" name="" reversible="false">
    <listOfReactants>
      <speciesReference species="h2o" stoichiometry="1"/>
      <speciesReference species="hisp" stoichiometry="1"/>
    </listOfReactants>
    <listOfProducts>
      <speciesReference species="histd" stoichiometry="1"/>
      <speciesReference species="pi" stoichiometry="1"/>
    </listOfProducts>
    <listOfParameters>
      <parameter id="equilibrium_constant" value="5.21704"/>
    </listOfParameters>
  </reaction>
  <reaction id="HSTPT" name="" reversible="false">
    <listOfReactants>
      <speciesReference species="glu-L" stoichiometry="1"/>
      <speciesReference species="imacp" stoichiometry="1"/>
    </listOfReactants>
    <listOfProducts>
      <speciesReference species="akg" stoichiometry="1"/>
      <speciesReference species="hisp" stoichiometry="1"/>
    </listOfProducts>
    <listOfParameters>
      <parameter id="equilibrium_constant" value="1"/>
    </listOfParameters>
  </reaction>
  <reaction id="HISTD" name="" reversible="false">
    <listOfReactants>
      <speciesReference species="h2o" stoichiometry="1"/>
      <speciesReference species="histd" stoichiometry="1"/>
      <speciesReference species="nad" stoichiometry="2"/>
    </listOfReactants>
    <listOfProducts>
      <speciesReference species="his-L" stoichiometry="1"/>
      <speciesReference species="nadh" stoichiometry="2"/>
    </listOfProducts>
    <listOfParameters>
      <parameter id="equilibrium_constant" value="27.9523"/>
    </listOfParameters>
  </reaction>
  <reaction id="IG3PS" name="" reversible="false">
    <listOfReactants>
      <speciesReference species="gln-L" stoichiometry="1"/>
      <speciesReference species="prlp" stoichiometry="1"/>
    </listOfReactants>
    <listOfProducts>
      <speciesReference species="aicar" stoichiometry="1"/>
      <speciesReference species="eig3p" stoichiometry="1"/>
      <speciesReference species="glu-L" stoichiometry="1"/>
    </listOfProducts>
    <listOfParameters>
      <parameter id="equilibrium_constant" value="4.94246e+08"/>
    </listOfParameters>
  </reaction>
  <reaction id="ATPPRT" name="" reversible="false">
    <listOfReactants>
      <speciesReference species="atp" stoichiometry="1"/>
      <speciesReference species="prpp" stoichiometry="1"/>
    </listOfReactants>
    <listOfProducts>
      <speciesReference species="ppi" stoichiometry="1"/>
      <speciesReference species="prbatp" stoichiometry="1"/>
    </listOfProducts>
    <listOfParameters>
      <parameter id="equilibrium_constant" value="20.1235"/>
    </listOfParameters>
  </reaction>
  <reaction id="PRATPP" name="" reversible="false">
    <listOfReactants>
      <speciesReference species="h2o" stoichiometry="1"/>
      <speciesReference species="prbatp" stoichiometry="1"/>
    </listOfReactants>
    <listOfProducts>
      <speciesReference species="ppi" stoichiometry="1"/>
      <speciesReference species="prbamp" stoichiometry="1"/>
    </listOfProducts>
    <listOfParameters>
      <parameter id="equilibrium_constant" value="401.377"/>
    </listOfParameters>
  </reaction>
  <reaction id="PRAMPC" name="" reversible="false">
    <listOfReactants>
      <speciesReference species="h2o" stoichiometry="1"/>
      <speciesReference species="prbamp" stoichiometry="1"/>
    </listOfReactants>
    <listOfProducts>
      <speciesReference species="prfp" stoichiometry="1"/>
    </listOfProducts>
    <listOfParameters>
      <parameter id="equilibrium_constant" value="0.586912"/>
    </listOfParameters>
  </reaction>
  <reaction id="PRPPS" name="" reversible="true">
    <listOfReactants>
      <speciesReference species="atp" stoichiometry="1"/>
      <speciesReference species="r5p" stoichiometry="1"/>
    </listOfReactants>
    <listOfProducts>
      <speciesReference species="amp" stoichiometry="1"/>
      <speciesReference species="prpp" stoichiometry="1"/>
    </listOfProducts>
    <listOfParameters>
      <parameter id="equilibrium_constant" value="9.29258"/>
    </listOfParameters>
  </reaction>
  <reaction id="ACCOACr" name="" reversible="true">
    <listOfReactants>
      <speciesReference species="accoa" stoichiometry="1"/>
      <speciesReference species="atp" stoichiometry="1"/>
      <speciesReference species="hco3" stoichiometry="1"/>
    </listOfReactants>
    <listOfProducts>
      <speciesReference species="adp" stoichiometry="1"/>
      <speciesReference species="malcoa" stoichiometry="1"/>
      <speciesReference species="pi" stoichiometry="1"/>
    </listOfProducts>
    <listOfParameters>
      <parameter id="equilibrium_constant" value="2.38779"/>
    </listOfParameters>
  </reaction>
  <reaction id="ACACT1r" name="" reversible="true">
    <listOfReactants>
      <speciesReference species="accoa" stoichiometry="2"/>
    </listOfReactants>
    <listOfProducts>
      <speciesReference species="aacoa" stoichiometry="1"/>
      <speciesReference species="coa" stoichiometry="1"/>
    </listOfProducts>
    <listOfParameters>
      <parameter id="equilibrium_constant" value="0.00863853"/>
    </listOfParameters>
  </reaction>
  <reaction id="CDAPPAEC" name="" reversible="false">
    <listOfReactants>
      <speciesReference species="cdpdag1" stoichiometry="0.02"/>
      <speciesReference species="h2o" stoichiometry="1"/>
    </listOfReactants>
    <listOfProducts>
      <speciesReference species="cmp" stoichiometry="1"/>
      <speciesReference species="paEC" stoichiometry="0.02"/>
    </listOfProducts>
    <listOfParameters>
      <parameter id="equilibrium_constant" value="180.475"/>
    </listOfParameters>
  </reaction>
  <reaction id="DASYNEC" name="" reversible="true">
    <listOfReactants>
      <speciesReference species="ctp" stoichiometry="1"/>
      <speciesReference species="paEC" stoichiometry="0.02"/>
    </listOfReactants>
    <listOfProducts>
      <speciesReference species="cdpdag1" stoichiometry="0.02"/>
      <speciesReference species="ppi" stoichiometry="1"/>
    </listOfProducts>
    <listOfParameters>
      <parameter id="equilibrium_constant" value="2.22403"/>
    </listOfParameters>
  </reaction>
  <reaction id="CLPNSEC" name="" reversible="true">
    <listOfReactants>
      <speciesReference species="pgEC" stoichiometry="0.04"/>
    </listOfReactants>
    <listOfProducts>
      <speciesReference species="clpnEC" stoichiometry="0.02"/>
      <speciesReference species="glyc" stoichiometry="1"/>
    </listOfProducts>
    <listOfParameters>
      <parameter id="equilibrium_constant" value="1"/>
    </listOfParameters>
  </reaction>
  <reaction id="C140SN" name="" reversible="false">
    <listOfReactants>
      <speciesReference species="actACP" stoichiometry="1"/>
      <speciesReference species="malACP" stoichiometry="5"/>
      <speciesReference species="nadph" stoichiometry="12"/>
    </listOfReactants>
    <listOfProducts>
      <speciesReference species="ACP" stoichiometry="5"/>
      <speciesReference species="co2" stoichiometry="5"/>
      <speciesReference species="h2o" stoichiometry="6"/>
      <speciesReference species="myrsACP" stoichiometry="1"/>
      <speciesReference species="nadp" stoichiometry="12"/>
    </listOfProducts>
    <listOfParameters>
      <parameter id="equilibrium_constant" value="2.4747e+42"/>
    </listOfParameters>
  </reaction>
  <reaction id="C120SN" name="" reversible="false">
    <listOfReactants>
      <speciesReference species="actACP" stoichiometry="1"/>
      <speciesReference species="malACP" stoichiometry="4"/>
      <speciesReference species="nadph" stoichiometry="10"/>
    </listOfReactants>
    <listOfProducts>
      <speciesReference species="ACP" stoichiometry="4"/>
      <speciesReference species="co2" stoichiometry="4"/>
      <speciesReference species="ddcaACP" stoichiometry="1"/>
      <speciesReference species="h2o" stoichiometry="5"/>
      <speciesReference species="nadp" stoichiometry="10"/>
    </listOfProducts>
    <listOfParameters>
      <parameter id="equilibrium_constant" value="2.47134e+35"/>
    </listOfParameters>
  </reaction>
  <reaction id="MACPD" name="" reversible="false">
    <listOfReactants>
      <speciesReference species="malACP" stoichiometry="1"/>
    </listOfReactants>
    <listOfProducts>
      <speciesReference species="acACP" stoichiometry="1"/>
      <speciesReference species="co2" stoichiometry="1"/>
    </listOfProducts>
    <listOfParameters>
      <parameter id="equilibrium_constant" value="45.9639"/>
    </listOfParameters>
  </reaction>
  <reaction id="KAS14" name="" reversible="false">
    <listOfReactants>
      <speciesReference species="acACP" stoichiometry="1"/>
      <speciesReference species="malACP" stoichiometry="1"/>
    </listOfReactants>
    <listOfProducts>
      <speciesReference species="ACP" stoichiometry="1"/>
      <speciesReference species="actACP" stoichiometry="1"/>
      <speciesReference species="co2" stoichiometry="1"/>
    </listOfProducts>
    <listOfParameters>
      <parameter id="equilibrium_constant" value="0.400606"/>
    </listOfParameters>
  </reaction>
  <reaction id="MCOATA" name="" reversible="true">
    <listOfReactants>
      <speciesReference species="ACP" stoichiometry="1"/>
      <speciesReference species="malcoa" stoichiometry="1"/>
    </listOfReactants>
    <listOfProducts>
      <speciesReference species="coa" stoichiometry="1"/>
      <speciesReference species="malACP" stoichiometry="1"/>
    </listOfProducts>
    <listOfParameters>
      <parameter id="equilibrium_constant" value="1"/>
    </listOfParameters>
  </reaction>
  <reaction id="C160SN" name="" reversible="false">
    <listOfReactants>
      <speciesReference species="actACP" stoichiometry="1"/>
      <speciesReference species="malACP" stoichiometry="6"/>
      <speciesReference species="nadph" stoichiometry="14"/>
    </listOfReactants>
    <listOfProducts>
      <speciesReference species="ACP" stoichiometry="6"/>
      <speciesReference species="co2" stoichiometry="6"/>
      <speciesReference species="h2o" stoichiometry="7"/>
      <speciesReference species="nadp" stoichiometry="14"/>
      <speciesReference species="palmACP" stoichiometry="1"/>
    </listOfProducts>
    <listOfParameters>
      <parameter id="equilibrium_constant" value="2.47907e+49"/>
    </listOfParameters>
  </reaction>
  <reaction id="KAS16" name="" reversible="false">
    <listOfReactants>
      <speciesReference species="ddcaACP" stoichiometry="1"/>
      <speciesReference species="malACP" stoichiometry="1"/>
      <speciesReference species="nadph" stoichiometry="1"/>
    </listOfReactants>
    <listOfProducts>
      <speciesReference species="3hmrsACP" stoichiometry="1"/>
      <speciesReference species="ACP" stoichiometry="1"/>
      <speciesReference species="co2" stoichiometry="1"/>
      <speciesReference species="nadp" stoichiometry="1"/>
    </listOfProducts>
    <listOfParameters>
      <parameter id="equilibrium_constant" value="26.0353"/>
    </listOfParameters>
  </reaction>
  <reaction id="C181SN" name="" reversible="false">
    <listOfReactants>
      <speciesReference species="actACP" stoichiometry="1"/>
      <speciesReference species="malACP" stoichiometry="7"/>
      <speciesReference species="nadph" stoichiometry="15"/>
    </listOfReactants>
    <listOfProducts>
      <speciesReference species="ACP" stoichiometry="7"/>
      <speciesReference species="co2" stoichiometry="7"/>
      <speciesReference species="h2o" stoichiometry="8"/>
      <speciesReference species="nadp" stoichiometry="15"/>
      <speciesReference species="octeACP" stoichiometry="1"/>
    </listOfProducts>
    <listOfParameters>
      <parameter id="equilibrium_constant" value="2.36015e+51"/>
    </listOfParameters>
  </reaction>
  <reaction id="C141SN" name="" reversible="false">
    <listOfReactants>
      <speciesReference species="actACP" stoichiometry="1"/>
      <speciesReference species="malACP" stoichiometry="5"/>
      <speciesReference species="nadph" stoichiometry="11"/>
    </listOfReactants>
    <listOfProducts>
      <speciesReference species="ACP" stoichiometry="5"/>
      <speciesReference species="co2" stoichiometry="5"/>
      <speciesReference species="h2o" stoichiometry="6"/>
      <speciesReference species="nadp" stoichiometry="11"/>
      <speciesReference species="tdeACP" stoichiometry="1"/>
    </listOfProducts>
    <listOfParameters>
      <parameter id="equilibrium_constant" value="2.3739e+37"/>
    </listOfParameters>
  </reaction>
  <reaction id="KAS15" name="" reversible="false">
    <listOfReactants>
      <speciesReference species="accoa" stoichiometry="1"/>
      <speciesReference species="malACP" stoichiometry="1"/>
    </listOfReactants>
    <listOfProducts>
      <speciesReference species="actACP" stoichiometry="1"/>
      <speciesReference species="co2" stoichiometry="1"/>
      <speciesReference species="coa" stoichiometry="1"/>
    </listOfProducts>
    <listOfParameters>
      <parameter id="equilibrium_constant" value="0.400606"/>
    </listOfParameters>
  </reaction>
  <reaction id="ACOATA" name="" reversible="true">
    <listOfReactants>
      <speciesReference species="ACP" stoichiometry="1"/>
      <speciesReference species="accoa" stoichiometry="1"/>
    </listOfReactants>
    <listOfProducts>
      <speciesReference species="acACP" stoichiometry="1"/>
      <speciesReference species="coa" stoichiometry="1"/>
    </listOfProducts>
    <listOfParameters>
      <parameter id="equilibrium_constant" value="1"/>
    </listOfParameters>
  </reaction>
  <reaction id="C161SN" name="" reversible="false">
    <listOfReactants>
      <speciesReference species="actACP" stoichiometry="1"/>
      <speciesReference species="malACP" stoichiometry="6"/>
      <speciesReference species="nadph" stoichiometry="13"/>
    </listOfReactants>
    <listOfProducts>
      <speciesReference species="ACP" stoichiometry="6"/>
      <speciesReference species="co2" stoichiometry="6"/>
      <speciesReference species="h2o" stoichiometry="7"/>
      <speciesReference species="hdeACP" stoichiometry="1"/>
      <speciesReference species="nadp" stoichiometry="13"/>
    </listOfProducts>
    <listOfParameters>
      <parameter id="equilibrium_constant" value="4.47659e+43"/>
    </listOfParameters>
  </reaction>
  <reaction id="FAO2" name="" reversible="false">
    <listOfReactants>
      <speciesReference species="atp" stoichiometry="1"/>
      <speciesReference species="coa" stoichiometry="8"/>
      <speciesReference species="fad" stoichiometry="7"/>
      <speciesReference species="h2o" stoichiometry="7"/>
      <speciesReference species="hdca" stoichiometry="1"/>
      <speciesReference species="nad" stoichiometry="7"/>
    </listOfReactants>
    <listOfProducts>
      <speciesReference species="accoa" stoichiometry="8"/>
      <speciesReference species="amp" stoichiometry="1"/>
      <speciesReference species="fadh2" stoichiometry="7"/>
      <speciesReference species="nadh" stoichiometry="7"/>
      <speciesReference species="ppi" stoichiometry="1"/>
    </listOfProducts>
    <listOfParameters>
      <parameter id="equilibrium_constant" value="34.2871"/>
    </listOfParameters>
  </reaction>
  <reaction id="FAO1" name="" reversible="false">
    <listOfReactants>
      <speciesReference species="atp" stoichiometry="1"/>
      <speciesReference species="coa" stoichiometry="7"/>
      <speciesReference species="fad" stoichiometry="6"/>
      <speciesReference species="h2o" stoichiometry="6"/>
      <speciesReference species="nad" stoichiometry="6"/>
      <speciesReference species="ttdca" stoichiometry="1"/>
    </listOfReactants>
    <listOfProducts>
      <speciesReference species="accoa" stoichiometry="7"/>
      <speciesReference species="amp" stoichiometry="1"/>
      <speciesReference species="fadh2" stoichiometry="6"/>
      <speciesReference species="nadh" stoichiometry="6"/>
      <speciesReference species="ppi" stoichiometry="1"/>
    </listOfProducts>
    <listOfParameters>
      <parameter id="equilibrium_constant" value="25.5769"/>
    </listOfParameters>
  </reaction>
  <reaction id="FAO3" name="" reversible="false">
    <listOfReactants>
      <speciesReference species="atp" stoichiometry="1"/>
      <speciesReference species="coa" stoichiometry="9"/>
      <speciesReference species="fad" stoichiometry="8"/>
      <speciesReference species="h2o" stoichiometry="8"/>
      <speciesReference species="nad" stoichiometry="8"/>
      <speciesReference species="ocdca" stoichiometry="1"/>
    </listOfReactants>
    <listOfProducts>
      <speciesReference species="accoa" stoichiometry="9"/>
      <speciesReference species="amp" stoichiometry="1"/>
      <speciesReference species="fadh2" stoichiometry="8"/>
      <speciesReference species="nadh" stoichiometry="8"/>
      <speciesReference species="ppi" stoichiometry="1"/>
    </listOfProducts>
    <listOfParameters>
      <parameter id="equilibrium_constant" value="45.9639"/>
    </listOfParameters>
  </reaction>
  <reaction id="PGPPEC" name="" reversible="false">
    <listOfReactants>
      <speciesReference species="h2o" stoichiometry="1"/>
      <speciesReference species="pgpEC" stoichiometry="0.02"/>
    </listOfReactants>
    <listOfProducts>
      <speciesReference species="pgEC" stoichiometry="0.02"/>
      <speciesReference species="pi" stoichiometry="1"/>
    </listOfProducts>
    <listOfParameters>
      <parameter id="equilibrium_constant" value="5.21704"/>
    </listOfParameters>
  </reaction>
  <reaction id="PGSAEC" name="" reversible="true">
    <listOfReactants>
      <speciesReference species="cdpdag1" stoichiometry="0.02"/>
      <speciesReference species="glyc3p" stoichiometry="1"/>
    </listOfReactants>
    <listOfProducts>
      <speciesReference species="cmp" stoichiometry="1"/>
      <speciesReference species="pgpEC" stoichiometry="0.02"/>
    </listOfProducts>
    <listOfParameters>
      <parameter id="equilibrium_constant" value="43.1933"/>
    </listOfParameters>
  </reaction>
  <reaction id="PASYNEC" name="" reversible="false">
    <listOfReactants>
      <speciesReference species="glyc3p" stoichiometry="1"/>
      <speciesReference species="hdeACP" stoichiometry="0.14"/>
      <speciesReference species="myrsACP" stoichiometry="0.04"/>
      <speciesReference species="octeACP" stoichiometry="1"/>
      <speciesReference species="palmACP" stoichiometry="0.72"/>
      <speciesReference species="tdeACP" stoichiometry="0.1"/>
    </listOfReactants>
    <listOfProducts>
      <speciesReference species="ACP" stoichiometry="2"/>
      <speciesReference species="paEC" stoichiometry="0.02"/>
    </listOfProducts>
    <listOfParameters>
      <parameter id="equilibrium_constant" value="123.187"/>
    </listOfParameters>
  </reaction>
  <reaction id="PSDEC" name="" reversible="false">
    <listOfReactants>
      <speciesReference species="psEC" stoichiometry="0.02"/>
    </listOfReactants>
    <listOfProducts>
      <speciesReference species="co2" stoichiometry="1"/>
      <speciesReference species="peEC" stoichiometry="0.02"/>
    </listOfProducts>
    <listOfParameters>
      <parameter id="equilibrium_constant" value="74.2514"/>
    </listOfParameters>
  </reaction>
  <reaction id="PSSAEC" name="" reversible="true">
    <listOfReactants>
      <speciesReference species="cdpdag1" stoichiometry="0.02"/>
      <speciesReference species="ser-L" stoichiometry="1"/>
    </listOfReactants>
    <listOfProducts>
      <speciesReference species="cmp" stoichiometry="1"/>
      <speciesReference species="psEC" stoichiometry="0.02"/>
    </listOfProducts>
    <listOfParameters>
      <parameter id="equilibrium_constant" value="43.1933"/>
    </listOfParameters>
  </reaction>
  <reaction id="AHC" name="" reversible="true">
    <listOfReactants>
      <speciesReference species="ahcys" stoichiometry="1"/>
      <speciesReference species="h2o" stoichiometry="1"/>
    </listOfReactants>
    <listOfProducts>
      <speciesReference species="adn" stoichiometry="1"/>
      <speciesReference species="hcys-L" stoichiometry="1"/>
    </listOfProducts>
    <listOfParameters>
      <parameter id="equilibrium_constant" value="0.102939"/>
    </listOfParameters>
  </reaction>
  <reaction id="DHPTDC" name="" reversible="false">
    <listOfReactants>
      <speciesReference species="dhptd" stoichiometry="1"/>
    </listOfReactants>
    <listOfProducts>
      <speciesReference species="h2o" stoichiometry="1"/>
      <speciesReference species="hmfurn" stoichiometry="1"/>
    </listOfProducts>
    <listOfParameters>
      <parameter id="equilibrium_constant" value="37878.5"/>
    </listOfParameters>
  </reaction>
  <reaction id="RHCCE" name="" reversible="false">
    <listOfReactants>
      <speciesReference species="rhcys" stoichiometry="1"/>
    </listOfReactants>
    <listOfProducts>
      <speciesReference species="dhptd" stoichiometry="1"/>
      <speciesReference species="hcys-L" stoichiometry="1"/>
    </listOfProducts>
    <listOfParameters>
      <parameter id="equilibrium_constant" value="2857.4"/>
    </listOfParameters>
  </reaction>
  <reaction id="HSST" name="" reversible="false">
    <listOfReactants>
      <speciesReference species="hom-L" stoichiometry="1"/>
      <speciesReference species="succoa" stoichiometry="1"/>
    </listOfReactants>
    <listOfProducts>
      <speciesReference species="coa" stoichiometry="1"/>
      <speciesReference species="suchms" stoichiometry="1"/>
    </listOfProducts>
    <listOfParameters>
      <parameter id="equilibrium_constant" value="24.0351"/>
    </listOfParameters>
  </reaction>
  <reaction id="SHSL1" name="" reversible="false">
    <listOfReactants>
      <speciesReference species="cys-L" stoichiometry="1"/>
      <speciesReference species="suchms" stoichiometry="1"/>
    </listOfReactants>
    <listOfProducts>
      <speciesReference species="cyst-L" stoichiometry="1"/>
      <speciesReference species="succ" stoichiometry="1"/>
    </listOfProducts>
    <listOfParameters>
      <parameter id="equilibrium_constant" value="37.8059"/>
    </listOfParameters>
  </reaction>
  <reaction id="CYSTL" name="" reversible="false">
    <listOfReactants>
      <speciesReference species="cyst-L" stoichiometry="1"/>
      <speciesReference species="h2o" stoichiometry="1"/>
    </listOfReactants>
    <listOfProducts>
      <speciesReference species="hcys-L" stoichiometry="1"/>
      <speciesReference species="nh4" stoichiometry="1"/>
      <speciesReference species="pyr" stoichiometry="1"/>
    </listOfProducts>
    <listOfParameters>
      <parameter id="equilibrium_constant" value="299.417"/>
    </listOfParameters>
  </reaction>
  <reaction id="METS" name="" reversible="false">
    <listOfReactants>
      <speciesReference species="5mthf" stoichiometry="1"/>
      <speciesReference species="hcys-L" stoichiometry="1"/>
    </listOfReactants>
    <listOfProducts>
      <speciesReference species="met-L" stoichiometry="1"/>
      <speciesReference species="thf" stoichiometry="1"/>
    </listOfProducts>
    <listOfParameters>
      <parameter id="equilibrium_constant" value="9.62863"/>
    </listOfParameters>
  </reaction>
  <reaction id="METAT" name="" reversible="false">
    <listOfReactants>
      <speciesReference species="atp" stoichiometry="1"/>
      <speciesReference species="h2o" stoichiometry="1"/>
      <speciesReference species="met-L" stoichiometry="1"/>
    </listOfReactants>
    <listOfProducts>
      <speciesReference species="amet" stoichiometry="1"/>
      <speciesReference species="pi" stoichiometry="1"/>
      <speciesReference species="ppi" stoichiometry="1"/>
    </listOfProducts>
    <listOfParameters>
      <parameter id="equilibrium_constant" value="1"/>
    </listOfParameters>
  </reaction>
  <reaction id="AHCYSNS" name="" reversible="false">
    <listOfReactants>
      <speciesReference species="ahcys" stoichiometry="1"/>
      <speciesReference species="h2o" stoichiometry="1"/>
    </listOfReactants>
    <listOfProducts>
      <speciesReference species="ade" stoichiometry="1"/>
      <speciesReference species="rhcys" stoichiometry="1"/>
    </listOfProducts>
    <listOfParameters>
      <parameter id="equilibrium_constant" value="0.982394"/>
    </listOfParameters>
  </reaction>
  <reaction id="LGTHL" name="" reversible="false">
    <listOfReactants>
      <speciesReference species="gthrd" stoichiometry="1"/>
      <speciesReference species="mthgxl" stoichiometry="1"/>
    </listOfReactants>
    <listOfProducts>
      <speciesReference species="lgt-S" stoichiometry="1"/>
    </listOfProducts>
    <listOfParameters>
      <parameter id="equilibrium_constant" value="1899.1"/>
    </listOfParameters>
  </reaction>
  <reaction id="GLYOX" name="" reversible="false">
    <listOfReactants>
      <speciesReference species="h2o" stoichiometry="1"/>
      <speciesReference species="lgt-S" stoichiometry="1"/>
    </listOfReactants>
    <listOfProducts>
      <speciesReference species="gthrd" stoichiometry="1"/>
      <speciesReference species="lac-D" stoichiometry="1"/>
    </listOfProducts>
    <listOfParameters>
      <parameter id="equilibrium_constant" value="92.7112"/>
    </listOfParameters>
  </reaction>
  <reaction id="MGSA" name="" reversible="false">
    <listOfReactants>
      <speciesReference species="dhap" stoichiometry="1"/>
    </listOfReactants>
    <listOfProducts>
      <speciesReference species="mthgxl" stoichiometry="1"/>
      <speciesReference species="pi" stoichiometry="1"/>
    </listOfProducts>
    <listOfParameters>
      <parameter id="equilibrium_constant" value="59581.5"/>
    </listOfParameters>
  </reaction>
  <reaction id="UGLYCH" name="" reversible="false">
    <listOfReactants>
      <speciesReference species="h2o" stoichiometry="1"/>
      <speciesReference species="urdglyc" stoichiometry="1"/>
    </listOfReactants>
    <listOfProducts>
      <speciesReference species="co2" stoichiometry="1"/>
      <speciesReference species="glx" stoichiometry="1"/>
      <speciesReference species="nh4" stoichiometry="2"/>
    </listOfProducts>
    <listOfParameters>
      <parameter id="equilibrium_constant" value="333.088"/>
    </listOfParameters>
  </reaction>
  <reaction id="ALLTN" name="" reversible="false">
    <listOfReactants>
      <speciesReference species="alltn" stoichiometry="1"/>
      <speciesReference species="h2o" stoichiometry="1"/>
    </listOfReactants>
    <listOfProducts>
      <speciesReference species="alltt" stoichiometry="1"/>
    </listOfProducts>
    <listOfParameters>
      <parameter id="equilibrium_constant" value="5.26358"/>
    </listOfParameters>
  </reaction>
  <reaction id="ALLTAH" name="" reversible="false">
    <listOfReactants>
      <speciesReference species="alltt" stoichiometry="1"/>
      <speciesReference species="h2o" stoichiometry="1"/>
    </listOfReactants>
    <listOfProducts>
      <speciesReference species="urdglyc" stoichiometry="1"/>
      <speciesReference species="urea" stoichiometry="1"/>
    </listOfProducts>
    <listOfParameters>
      <parameter id="equilibrium_constant" value="0.00216138"/>
    </listOfParameters>
  </reaction>
  <reaction id="CYNTAH" name="" reversible="false">
    <listOfReactants>
      <speciesReference species="cynt" stoichiometry="1"/>
      <speciesReference species="hco3" stoichiometry="1"/>
    </listOfReactants>
    <listOfProducts>
      <speciesReference species="co2" stoichiometry="2"/>
      <speciesReference species="nh4" stoichiometry="1"/>
    </listOfProducts>
    <listOfParameters>
      <parameter id="equilibrium_constant" value="6.29634e+07"/>
    </listOfParameters>
  </reaction>
  <reaction id="CMPN" name="" reversible="false">
    <listOfReactants>
      <speciesReference species="cmp" stoichiometry="1"/>
      <speciesReference species="h2o" stoichiometry="1"/>
    </listOfReactants>
    <listOfProducts>
      <speciesReference species="csn" stoichiometry="1"/>
      <speciesReference species="r5p" stoichiometry="1"/>
    </listOfProducts>
    <listOfParameters>
      <parameter id="equilibrium_constant" value="0.0781641"/>
    </listOfParameters>
  </reaction>
  <reaction id="ADA" name="" reversible="false">
    <listOfReactants>
      <speciesReference species="adn" stoichiometry="1"/>
      <speciesReference species="h2o" stoichiometry="1"/>
    </listOfReactants>
    <listOfProducts>
      <speciesReference species="ins" stoichiometry="1"/>
      <speciesReference species="nh4" stoichiometry="1"/>
    </listOfProducts>
    <listOfParameters>
      <parameter id="equilibrium_constant" value="140.74"/>
    </listOfParameters>
  </reaction>
  <reaction id="DADA" name="" reversible="false">
    <listOfReactants>
      <speciesReference species="dad-2" stoichiometry="1"/>
      <speciesReference species="h2o" stoichiometry="1"/>
    </listOfReactants>
    <listOfProducts>
      <speciesReference species="din" stoichiometry="1"/>
      <speciesReference species="nh4" stoichiometry="1"/>
    </listOfProducts>
    <listOfParameters>
      <parameter id="equilibrium_constant" value="140.74"/>
    </listOfParameters>
  </reaction>
  <reaction id="ADNK1" name="" reversible="false">
    <listOfReactants>
      <speciesReference species="adn" stoichiometry="1"/>
      <speciesReference species="atp" stoichiometry="1"/>
    </listOfReactants>
    <listOfProducts>
      <speciesReference species="adp" stoichiometry="1"/>
      <speciesReference species="amp" stoichiometry="1"/>
    </listOfProducts>
    <listOfParameters>
      <parameter id="equilibrium_constant" value="43.1933"/>
    </listOfParameters>
  </reaction>
  <reaction id="ADK1" name="" reversible="true">
    <listOfReactants>
      <speciesReference species="amp" stoichiometry="1"/>
      <speciesReference species="atp" stoichiometry="1"/>
    </listOfReactants>
    <listOfProducts>
      <speciesReference species="adp" stoichiometry="2"/>
    </listOfProducts>
    <listOfParameters>
      <parameter id="equilibrium_constant" value="1"/>
    </listOfParameters>
  </reaction>
  <reaction id="DADK" name="" reversible="true">
    <listOfReactants>
      <speciesReference species="atp" stoichiometry="1"/>
      <speciesReference species="damp" stoichiometry="1"/>
    </listOfReactants>
    <listOfProducts>
      <speciesReference species="adp" stoichiometry="1"/>
      <speciesReference species="dadp" stoichiometry="1"/>
    </listOfProducts>
    <listOfParameters>
      <parameter id="equilibrium_constant" value="1"/>
    </listOfParameters>
  </reaction>
  <reaction id="ADK4" name="" reversible="true">
    <listOfReactants>
      <speciesReference species="amp" stoichiometry="1"/>
      <speciesReference species="itp" stoichiometry="1"/>
    </listOfReactants>
    <listOfProducts>
      <speciesReference species="adp" stoichiometry="1"/>
      <speciesReference species="idp" stoichiometry="1"/>
    </listOfProducts>
    <listOfParameters>
      <parameter id="equilibrium_constant" value="1"/>
    </listOfParameters>
  </reaction>
  <reaction id="ADK3" name="" reversible="true">
    <listOfReactants>
      <speciesReference species="amp" stoichiometry="1"/>
      <speciesReference species="gtp" stoichiometry="1"/>
    </listOfReactants>
    <listOfProducts>
      <speciesReference species="adp" stoichiometry="1"/>
      <speciesReference species="gdp" stoichiometry="1"/>
    </listOfProducts>
    <listOfParameters>
      <parameter id="equilibrium_constant" value="1"/>
    </listOfParameters>
  </reaction>
  <reaction id="AMPN" name="" reversible="false">
    <listOfReactants>
      <speciesReference species="amp" stoichiometry="1"/>
      <speciesReference species="h2o" stoichiometry="1"/>
    </listOfReactants>
    <listOfProducts>
      <speciesReference species="ade" stoichiometry="1"/>
      <speciesReference species="r5p" stoichiometry="1"/>
    </listOfProducts>
    <listOfParameters>
      <parameter id="equilibrium_constant" value="4.60707"/>
    </listOfParameters>
  </reaction>
  <reaction id="AP4AH" name="" reversible="false">
    <listOfReactants>
      <speciesReference species="ap4a" stoichiometry="1"/>
      <speciesReference species="h2o" stoichiometry="1"/>
    </listOfReactants>
    <listOfProducts>
      <speciesReference species="adp" stoichiometry="2"/>
    </listOfProducts>
    <listOfParameters>
      <parameter id="equilibrium_constant" value="180.475"/>
    </listOfParameters>
  </reaction>
  <reaction id="GP4GH" name="" reversible="false">
    <listOfReactants>
      <speciesReference species="gp4g" stoichiometry="1"/>
      <speciesReference species="h2o" stoichiometry="1"/>
    </listOfReactants>
    <listOfProducts>
      <speciesReference species="gdp" stoichiometry="2"/>
    </listOfProducts>
    <listOfParameters>
      <parameter id="equilibrium_constant" value="180.475"/>
    </listOfParameters>
  </reaction>
  <reaction id="AP5AH" name="" reversible="false">
    <listOfReactants>
      <speciesReference species="ap5a" stoichiometry="1"/>
      <speciesReference species="h2o" stoichiometry="1"/>
    </listOfReactants>
    <listOfProducts>
      <speciesReference species="adp" stoichiometry="1"/>
      <speciesReference species="atp" stoichiometry="1"/>
    </listOfProducts>
    <listOfParameters>
      <parameter id="equilibrium_constant" value="180.475"/>
    </listOfParameters>
  </reaction>
  <reaction id="ADPT" name="" reversible="false">
    <listOfReactants>
      <speciesReference species="ade" stoichiometry="1"/>
      <speciesReference species="prpp" stoichiometry="1"/>
    </listOfReactants>
    <listOfProducts>
      <speciesReference species="amp" stoichiometry="1"/>
      <speciesReference species="ppi" stoichiometry="1"/>
    </listOfProducts>
    <listOfParameters>
      <parameter id="equilibrium_constant" value="9.45909"/>
    </listOfParameters>
  </reaction>
  <reaction id="CYTD" name="" reversible="false">
    <listOfReactants>
      <speciesReference species="cytd" stoichiometry="1"/>
      <speciesReference species="h2o" stoichiometry="1"/>
    </listOfReactants>
    <listOfProducts>
      <speciesReference species="nh4" stoichiometry="1"/>
      <speciesReference species="uri" stoichiometry="1"/>
    </listOfProducts>
    <listOfParameters>
      <parameter id="equilibrium_constant" value="140.74"/>
    </listOfParameters>
  </reaction>
  <reaction id="DCYTD" name="" reversible="false">
    <listOfReactants>
      <speciesReference species="dcyt" stoichiometry="1"/>
      <speciesReference species="h2o" stoichiometry="1"/>
    </listOfReactants>
    <listOfProducts>
      <speciesReference species="duri" stoichiometry="1"/>
      <speciesReference species="nh4" stoichiometry="1"/>
    </listOfProducts>
    <listOfParameters>
      <parameter id="equilibrium_constant" value="140.74"/>
    </listOfParameters>
  </reaction>
  <reaction id="CYTK2" name="" reversible="true">
    <listOfReactants>
      <speciesReference species="atp" stoichiometry="1"/>
      <speciesReference species="dcmp" stoichiometry="1"/>
    </listOfReactants>
    <listOfProducts>
      <speciesReference species="adp" stoichiometry="1"/>
      <speciesReference species="dcdp" stoichiometry="1"/>
    </listOfProducts>
    <listOfParameters>
      <parameter id="equilibrium_constant" value="1"/>
    </listOfParameters>
  </reaction>
  <reaction id="CYTK1" name="" reversible="true">
    <listOfReactants>
      <speciesReference species="atp" stoichiometry="1"/>
      <speciesReference species="cmp" stoichiometry="1"/>
    </listOfReactants>
    <listOfProducts>
      <speciesReference species="adp" stoichiometry="1"/>
      <speciesReference species="cdp" stoichiometry="1"/>
    </listOfProducts>
    <listOfParameters>
      <parameter id="equilibrium_constant" value="1"/>
    </listOfParameters>
  </reaction>
  <reaction id="UMPK" name="" reversible="true">
    <listOfReactants>
      <speciesReference species="atp" stoichiometry="1"/>
      <speciesReference species="ump" stoichiometry="1"/>
    </listOfReactants>
    <listOfProducts>
      <speciesReference species="adp" stoichiometry="1"/>
      <speciesReference species="udp" stoichiometry="1"/>
    </listOfProducts>
    <listOfParameters>
      <parameter id="equilibrium_constant" value="1"/>
    </listOfParameters>
  </reaction>
  <reaction id="CSND" name="" reversible="false">
    <listOfReactants>
      <speciesReference species="csn" stoichiometry="1"/>
      <speciesReference species="h2o" stoichiometry="1"/>
    </listOfReactants>
    <listOfProducts>
      <speciesReference species="nh4" stoichiometry="1"/>
      <speciesReference species="ura" stoichiometry="1"/>
    </listOfProducts>
    <listOfParameters>
      <parameter id="equilibrium_constant" value="140.74"/>
    </listOfParameters>
  </reaction>
  <reaction id="ADNCYC" name="" reversible="false">
    <listOfReactants>
      <speciesReference species="atp" stoichiometry="1"/>
    </listOfReactants>
    <listOfProducts>
      <speciesReference species="camp" stoichiometry="1"/>
      <speciesReference species="ppi" stoichiometry="1"/>
    </listOfProducts>
    <listOfParameters>
      <parameter id="equilibrium_constant" value="0.228938"/>
    </listOfParameters>
  </reaction>
  <reaction id="DCTPD" name="" reversible="false">
    <listOfReactants>
      <speciesReference species="dctp" stoichiometry="1"/>
      <speciesReference species="h2o" stoichiometry="1"/>
    </listOfReactants>
    <listOfProducts>
      <speciesReference species="dutp" stoichiometry="1"/>
      <speciesReference species="nh4" stoichiometry="1"/>
    </listOfProducts>
    <listOfParameters>
      <parameter id="equilibrium_constant" value="140.74"/>
    </listOfParameters>
  </reaction>
  <reaction id="TMDPP" name="" reversible="true">
    <listOfReactants>
      <speciesReference species="pi" stoichiometry="1"/>
      <speciesReference species="thymd" stoichiometry="1"/>
    </listOfReactants>
    <listOfProducts>
      <speciesReference species="2dr1p" stoichiometry="1"/>
      <speciesReference species="thym" stoichiometry="1"/>
    </listOfProducts>
    <listOfParameters>
      <parameter id="equilibrium_constant" value="0.00554095"/>
    </listOfParameters>
  </reaction>
  <reaction id="DURIPP" name="" reversible="true">
    <listOfReactants>
      <speciesReference species="duri" stoichiometry="1"/>
      <speciesReference species="pi" stoichiometry="1"/>
    </listOfReactants>
    <listOfProducts>
      <speciesReference species="2dr1p" stoichiometry="1"/>
      <speciesReference species="ura" stoichiometry="1"/>
    </listOfProducts>
    <listOfParameters>
      <parameter id="equilibrium_constant" value="0.00554095"/>
    </listOfParameters>
  </reaction>
  <reaction id="NTPTP1" name="" reversible="false">
    <listOfReactants>
      <speciesReference species="dgtp" stoichiometry="1"/>
      <speciesReference species="h2o" stoichiometry="1"/>
    </listOfReactants>
    <listOfProducts>
      <speciesReference species="dgsn" stoichiometry="1"/>
      <speciesReference species="pppi" stoichiometry="1"/>
    </listOfProducts>
    <listOfParameters>
      <parameter id="equilibrium_constant" value="1"/>
    </listOfParameters>
  </reaction>
  <reaction id="NTPTP2" name="" reversible="false">
    <listOfReactants>
      <speciesReference species="gtp" stoichiometry="1"/>
      <speciesReference species="h2o" stoichiometry="1"/>
    </listOfReactants>
    <listOfProducts>
      <speciesReference species="gsn" stoichiometry="1"/>
      <speciesReference species="pppi" stoichiometry="1"/>
    </listOfProducts>
    <listOfParameters>
      <parameter id="equilibrium_constant" value="1"/>
    </listOfParameters>
  </reaction>
  <reaction id="DUTPDP" name="" reversible="false">
    <listOfReactants>
      <speciesReference species="dutp" stoichiometry="1"/>
      <speciesReference species="h2o" stoichiometry="1"/>
    </listOfReactants>
    <listOfProducts>
      <speciesReference species="dump" stoichiometry="1"/>
      <speciesReference species="ppi" stoichiometry="1"/>
    </listOfProducts>
    <listOfParameters>
      <parameter id="equilibrium_constant" value="401.377"/>
    </listOfParameters>
  </reaction>
  <reaction id="GK1" name="" reversible="true">
    <listOfReactants>
      <speciesReference species="atp" stoichiometry="1"/>
      <speciesReference species="gmp" stoichiometry="1"/>
    </listOfReactants>
    <listOfProducts>
      <speciesReference species="adp" stoichiometry="1"/>
      <speciesReference species="gdp" stoichiometry="1"/>
    </listOfProducts>
    <listOfParameters>
      <parameter id="equilibrium_constant" value="1"/>
    </listOfParameters>
  </reaction>
  <reaction id="DGK1" name="" reversible="true">
    <listOfReactants>
      <speciesReference species="atp" stoichiometry="1"/>
      <speciesReference species="dgmp" stoichiometry="1"/>
    </listOfReactants>
    <listOfProducts>
      <speciesReference species="adp" stoichiometry="1"/>
      <speciesReference species="dgdp" stoichiometry="1"/>
    </listOfProducts>
    <listOfParameters>
      <parameter id="equilibrium_constant" value="1"/>
    </listOfParameters>
  </reaction>
  <reaction id="XPPT" name="" reversible="false">
    <listOfReactants>
      <speciesReference species="prpp" stoichiometry="1"/>
      <speciesReference species="xan" stoichiometry="1"/>
    </listOfReactants>
    <listOfProducts>
      <speciesReference species="ppi" stoichiometry="1"/>
      <speciesReference species="xmp" stoichiometry="1"/>
    </listOfProducts>
    <listOfParameters>
      <parameter id="equilibrium_constant" value="9.45909"/>
    </listOfParameters>
  </reaction>
  <reaction id="HXPRT" name="" reversible="false">
    <listOfReactants>
      <speciesReference species="hxan" stoichiometry="1"/>
      <speciesReference species="prpp" stoichiometry="1"/>
    </listOfReactants>
    <listOfProducts>
      <speciesReference species="imp" stoichiometry="1"/>
      <speciesReference species="ppi" stoichiometry="1"/>
    </listOfProducts>
    <listOfParameters>
      <parameter id="equilibrium_constant" value="9.45909"/>
    </listOfParameters>
  </reaction>
  <reaction id="GUAPRT" name="" reversible="false">
    <listOfReactants>
      <speciesReference species="gua" stoichiometry="1"/>
      <speciesReference species="prpp" stoichiometry="1"/>
    </listOfReactants>
    <listOfProducts>
      <speciesReference species="gmp" stoichiometry="1"/>
      <speciesReference species="ppi" stoichiometry="1"/>
    </listOfProducts>
    <listOfParameters>
      <parameter id="equilibrium_constant" value="9.45909"/>
    </listOfParameters>
  </reaction>
  <reaction id="INSK" name="" reversible="false">
    <listOfReactants>
      <speciesReference species="atp" stoichiometry="1"/>
      <speciesReference species="ins" stoichiometry="1"/>
    </listOfReactants>
    <listOfProducts>
      <speciesReference species="adp" stoichiometry="1"/>
      <speciesReference species="imp" stoichiometry="1"/>
    </listOfProducts>
    <listOfParameters>
      <parameter id="equilibrium_constant" value="43.1933"/>
    </listOfParameters>
  </reaction>
  <reaction id="GSNK" name="" reversible="false">
    <listOfReactants>
      <speciesReference species="atp" stoichiometry="1"/>
      <speciesReference species="gsn" stoichiometry="1"/>
    </listOfReactants>
    <listOfProducts>
      <speciesReference species="adp" stoichiometry="1"/>
      <speciesReference species="gmp" stoichiometry="1"/>
    </listOfProducts>
    <listOfParameters>
      <parameter id="equilibrium_constant" value="43.1933"/>
    </listOfParameters>
  </reaction>
  <reaction id="NTPP3" name="" reversible="false">
    <listOfReactants>
      <speciesReference species="dctp" stoichiometry="1"/>
      <speciesReference species="h2o" stoichiometry="1"/>
    </listOfReactants>
    <listOfProducts>
      <speciesReference species="dcmp" stoichiometry="1"/>
      <speciesReference species="ppi" stoichiometry="1"/>
    </listOfProducts>
    <listOfParameters>
      <parameter id="equilibrium_constant" value="401.377"/>
    </listOfParameters>
  </reaction>
  <reaction id="NTPP4" name="" reversible="false">
    <listOfReactants>
      <speciesReference species="ctp" stoichiometry="1"/>
      <speciesReference species="h2o" stoichiometry="1"/>
    </listOfReactants>
    <listOfProducts>
      <speciesReference species="cmp" stoichiometry="1"/>
      <speciesReference species="ppi" stoichiometry="1"/>
    </listOfProducts>
    <listOfParameters>
      <parameter id="equilibrium_constant" value="401.377"/>
    </listOfParameters>
  </reaction>
  <reaction id="NTPP5" name="" reversible="false">
    <listOfReactants>
      <speciesReference species="datp" stoichiometry="1"/>
      <speciesReference species="h2o" stoichiometry="1"/>
    </listOfReactants>
    <listOfProducts>
      <speciesReference species="damp" stoichiometry="1"/>
      <speciesReference species="ppi" stoichiometry="1"/>
    </listOfProducts>
    <listOfParameters>
      <parameter id="equilibrium_constant" value="401.377"/>
    </listOfParameters>
  </reaction>
  <reaction id="NTPP6" name="" reversible="false">
    <listOfReactants>
      <speciesReference species="atp" stoichiometry="1"/>
      <speciesReference species="h2o" stoichiometry="1"/>
    </listOfReactants>
    <listOfProducts>
      <speciesReference species="amp" stoichiometry="1"/>
      <speciesReference species="ppi" stoichiometry="1"/>
    </listOfProducts>
    <listOfParameters>
      <parameter id="equilibrium_constant" value="401.377"/>
    </listOfParameters>
  </reaction>
  <reaction id="NTPP7" name="" reversible="false">
    <listOfReactants>
      <speciesReference species="dttp" stoichiometry="1"/>
      <speciesReference species="h2o" stoichiometry="1"/>
    </listOfReactants>
    <listOfProducts>
      <speciesReference species="dtmp" stoichiometry="1"/>
      <speciesReference species="ppi" stoichiometry="1"/>
    </listOfProducts>
    <listOfParameters>
      <parameter id="equilibrium_constant" value="401.377"/>
    </listOfParameters>
  </reaction>
  <reaction id="NTPP8" name="" reversible="false">
    <listOfReactants>
      <speciesReference species="h2o" stoichiometry="1"/>
      <speciesReference species="utp" stoichiometry="1"/>
    </listOfReactants>
    <listOfProducts>
      <speciesReference species="ppi" stoichiometry="1"/>
      <speciesReference species="ump" stoichiometry="1"/>
    </listOfProducts>
    <listOfParameters>
      <parameter id="equilibrium_constant" value="401.377"/>
    </listOfParameters>
  </reaction>
  <reaction id="NTPP1" name="" reversible="false">
    <listOfReactants>
      <speciesReference species="dgtp" stoichiometry="1"/>
      <speciesReference species="h2o" stoichiometry="1"/>
    </listOfReactants>
    <listOfProducts>
      <speciesReference species="dgmp" stoichiometry="1"/>
      <speciesReference species="ppi" stoichiometry="1"/>
    </listOfProducts>
    <listOfParameters>
      <parameter id="equilibrium_constant" value="401.377"/>
    </listOfParameters>
  </reaction>
  <reaction id="NTPP2" name="" reversible="false">
    <listOfReactants>
      <speciesReference species="gtp" stoichiometry="1"/>
      <speciesReference species="h2o" stoichiometry="1"/>
    </listOfReactants>
    <listOfProducts>
      <speciesReference species="gmp" stoichiometry="1"/>
      <speciesReference species="ppi" stoichiometry="1"/>
    </listOfProducts>
    <listOfParameters>
      <parameter id="equilibrium_constant" value="401.377"/>
    </listOfParameters>
  </reaction>
  <reaction id="NDPK1" name="" reversible="true">
    <listOfReactants>
      <speciesReference species="atp" stoichiometry="1"/>
      <speciesReference species="gdp" stoichiometry="1"/>
    </listOfReactants>
    <listOfProducts>
      <speciesReference species="adp" stoichiometry="1"/>
      <speciesReference species="gtp" stoichiometry="1"/>
    </listOfProducts>
    <listOfParameters>
      <parameter id="equilibrium_constant" value="1"/>
    </listOfParameters>
  </reaction>
  <reaction id="NDPK2" name="" reversible="true">
    <listOfReactants>
      <speciesReference species="atp" stoichiometry="1"/>
      <speciesReference species="udp" stoichiometry="1"/>
    </listOfReactants>
    <listOfProducts>
      <speciesReference species="adp" stoichiometry="1"/>
      <speciesReference species="utp" stoichiometry="1"/>
    </listOfProducts>
    <listOfParameters>
      <parameter id="equilibrium_constant" value="1"/>
    </listOfParameters>
  </reaction>
  <reaction id="NDPK3" name="" reversible="true">
    <listOfReactants>
      <speciesReference species="atp" stoichiometry="1"/>
      <speciesReference species="cdp" stoichiometry="1"/>
    </listOfReactants>
    <listOfProducts>
      <speciesReference species="adp" stoichiometry="1"/>
      <speciesReference species="ctp" stoichiometry="1"/>
    </listOfProducts>
    <listOfParameters>
      <parameter id="equilibrium_constant" value="1"/>
    </listOfParameters>
  </reaction>
  <reaction id="NDPK5" name="" reversible="true">
    <listOfReactants>
      <speciesReference species="atp" stoichiometry="1"/>
      <speciesReference species="dgdp" stoichiometry="1"/>
    </listOfReactants>
    <listOfProducts>
      <speciesReference species="adp" stoichiometry="1"/>
      <speciesReference species="dgtp" stoichiometry="1"/>
    </listOfProducts>
    <listOfParameters>
      <parameter id="equilibrium_constant" value="1"/>
    </listOfParameters>
  </reaction>
  <reaction id="NDPK6" name="" reversible="true">
    <listOfReactants>
      <speciesReference species="atp" stoichiometry="1"/>
      <speciesReference species="dudp" stoichiometry="1"/>
    </listOfReactants>
    <listOfProducts>
      <speciesReference species="adp" stoichiometry="1"/>
      <speciesReference species="dutp" stoichiometry="1"/>
    </listOfProducts>
    <listOfParameters>
      <parameter id="equilibrium_constant" value="1"/>
    </listOfParameters>
  </reaction>
  <reaction id="NDPK7" name="" reversible="true">
    <listOfReactants>
      <speciesReference species="atp" stoichiometry="1"/>
      <speciesReference species="dcdp" stoichiometry="1"/>
    </listOfReactants>
    <listOfProducts>
      <speciesReference species="adp" stoichiometry="1"/>
      <speciesReference species="dctp" stoichiometry="1"/>
    </listOfProducts>
    <listOfParameters>
      <parameter id="equilibrium_constant" value="1"/>
    </listOfParameters>
  </reaction>
  <reaction id="NDPK8" name="" reversible="true">
    <listOfReactants>
      <speciesReference species="atp" stoichiometry="1"/>
      <speciesReference species="dadp" stoichiometry="1"/>
    </listOfReactants>
    <listOfProducts>
      <speciesReference species="adp" stoichiometry="1"/>
      <speciesReference species="datp" stoichiometry="1"/>
    </listOfProducts>
    <listOfParameters>
      <parameter id="equilibrium_constant" value="1"/>
    </listOfParameters>
  </reaction>
  <reaction id="NDPK4" name="" reversible="true">
    <listOfReactants>
      <speciesReference species="atp" stoichiometry="1"/>
      <speciesReference species="dtdp" stoichiometry="1"/>
    </listOfReactants>
    <listOfProducts>
      <speciesReference species="adp" stoichiometry="1"/>
      <speciesReference species="dttp" stoichiometry="1"/>
    </listOfProducts>
    <listOfParameters>
      <parameter id="equilibrium_constant" value="1"/>
    </listOfParameters>
  </reaction>
  <reaction id="RNDR1" name="" reversible="false">
    <listOfReactants>
      <speciesReference species="adp" stoichiometry="1"/>
      <speciesReference species="trdrd" stoichiometry="1"/>
    </listOfReactants>
    <listOfProducts>
      <speciesReference species="dadp" stoichiometry="1"/>
      <speciesReference species="h2o" stoichiometry="1"/>
      <speciesReference species="trdox" stoichiometry="1"/>
    </listOfProducts>
    <listOfParameters>
      <parameter id="equilibrium_constant" value="2.31335e+06"/>
    </listOfParameters>
  </reaction>
  <reaction id="RNDR2" name="" reversible="false">
    <listOfReactants>
      <speciesReference species="gdp" stoichiometry="1"/>
      <speciesReference species="trdrd" stoichiometry="1"/>
    </listOfReactants>
    <listOfProducts>
      <speciesReference species="dgdp" stoichiometry="1"/>
      <speciesReference species="h2o" stoichiometry="1"/>
      <speciesReference species="trdox" stoichiometry="1"/>
    </listOfProducts>
    <listOfParameters>
      <parameter id="equilibrium_constant" value="2.31335e+06"/>
    </listOfParameters>
  </reaction>
  <reaction id="RNDR4" name="" reversible="false">
    <listOfReactants>
      <speciesReference species="trdrd" stoichiometry="1"/>
      <speciesReference species="udp" stoichiometry="1"/>
    </listOfReactants>
    <listOfProducts>
      <speciesReference species="dudp" stoichiometry="1"/>
      <speciesReference species="h2o" stoichiometry="1"/>
      <speciesReference species="trdox" stoichiometry="1"/>
    </listOfProducts>
    <listOfParameters>
      <parameter id="equilibrium_constant" value="2.31335e+06"/>
    </listOfParameters>
  </reaction>
  <reaction id="RNDR3" name="" reversible="false">
    <listOfReactants>
      <speciesReference species="cdp" stoichiometry="1"/>
      <speciesReference species="trdrd" stoichiometry="1"/>
    </listOfReactants>
    <listOfProducts>
      <speciesReference species="dcdp" stoichiometry="1"/>
      <speciesReference species="h2o" stoichiometry="1"/>
      <speciesReference species="trdox" stoichiometry="1"/>
    </listOfProducts>
    <listOfParameters>
      <parameter id="equilibrium_constant" value="2.31335e+06"/>
    </listOfParameters>
  </reaction>
  <reaction id="RNTR1" name="" reversible="false">
    <listOfReactants>
      <speciesReference species="atp" stoichiometry="1"/>
      <speciesReference species="trdrd" stoichiometry="1"/>
    </listOfReactants>
    <listOfProducts>
      <speciesReference species="datp" stoichiometry="1"/>
      <speciesReference species="h2o" stoichiometry="1"/>
      <speciesReference species="trdox" stoichiometry="1"/>
    </listOfProducts>
    <listOfParameters>
      <parameter id="equilibrium_constant" value="2.31335e+06"/>
    </listOfParameters>
  </reaction>
  <reaction id="RNTR2" name="" reversible="false">
    <listOfReactants>
      <speciesReference species="gtp" stoichiometry="1"/>
      <speciesReference species="trdrd" stoichiometry="1"/>
    </listOfReactants>
    <listOfProducts>
      <speciesReference species="dgtp" stoichiometry="1"/>
      <speciesReference species="h2o" stoichiometry="1"/>
      <speciesReference species="trdox" stoichiometry="1"/>
    </listOfProducts>
    <listOfParameters>
      <parameter id="equilibrium_constant" value="2.31335e+06"/>
    </listOfParameters>
  </reaction>
  <reaction id="RNTR3" name="" reversible="false">
    <listOfReactants>
      <speciesReference species="ctp" stoichiometry="1"/>
      <speciesReference species="trdrd" stoichiometry="1"/>
    </listOfReactants>
    <listOfProducts>
      <speciesReference species="dctp" stoichiometry="1"/>
      <speciesReference species="h2o" stoichiometry="1"/>
      <speciesReference species="trdox" stoichiometry="1"/>
    </listOfProducts>
    <listOfParameters>
      <parameter id="equilibrium_constant" value="2.31335e+06"/>
    </listOfParameters>
  </reaction>
  <reaction id="RNTR4" name="" reversible="false">
    <listOfReactants>
      <speciesReference species="trdrd" stoichiometry="1"/>
      <speciesReference species="utp" stoichiometry="1"/>
    </listOfReactants>
    <listOfProducts>
      <speciesReference species="dutp" stoichiometry="1"/>
      <speciesReference species="h2o" stoichiometry="1"/>
      <speciesReference species="trdox" stoichiometry="1"/>
    </listOfProducts>
    <listOfParameters>
      <parameter id="equilibrium_constant" value="2.31335e+06"/>
    </listOfParameters>
  </reaction>
  <reaction id="URIDK2r" name="" reversible="true">
    <listOfReactants>
      <speciesReference species="atp" stoichiometry="1"/>
      <speciesReference species="dump" stoichiometry="1"/>
    </listOfReactants>
    <listOfProducts>
      <speciesReference species="adp" stoichiometry="1"/>
      <speciesReference species="dudp" stoichiometry="1"/>
    </listOfProducts>
    <listOfParameters>
      <parameter id="equilibrium_constant" value="1"/>
    </listOfParameters>
  </reaction>
  <reaction id="DURIK1" name="" reversible="false">
    <listOfReactants>
      <speciesReference species="atp" stoichiometry="1"/>
      <speciesReference species="duri" stoichiometry="1"/>
    </listOfReactants>
    <listOfProducts>
      <speciesReference species="adp" stoichiometry="1"/>
      <speciesReference species="dump" stoichiometry="1"/>
    </listOfProducts>
    <listOfParameters>
      <parameter id="equilibrium_constant" value="43.1933"/>
    </listOfParameters>
  </reaction>
  <reaction id="TMDK1" name="" reversible="false">
    <listOfReactants>
      <speciesReference species="atp" stoichiometry="1"/>
      <speciesReference species="thymd" stoichiometry="1"/>
    </listOfReactants>
    <listOfProducts>
      <speciesReference species="adp" stoichiometry="1"/>
      <speciesReference species="dtmp" stoichiometry="1"/>
    </listOfProducts>
    <listOfParameters>
      <parameter id="equilibrium_constant" value="43.1933"/>
    </listOfParameters>
  </reaction>
  <reaction id="TMDS" name="" reversible="false">
    <listOfReactants>
      <speciesReference species="dump" stoichiometry="1"/>
      <speciesReference species="mlthf" stoichiometry="1"/>
    </listOfReactants>
    <listOfProducts>
      <speciesReference species="dhf" stoichiometry="1"/>
      <speciesReference species="dtmp" stoichiometry="1"/>
    </listOfProducts>
    <listOfParameters>
      <parameter id="equilibrium_constant" value="2308.9"/>
    </listOfParameters>
  </reaction>
  <reaction id="DTMPK" name="" reversible="true">
    <listOfReactants>
      <speciesReference species="atp" stoichiometry="1"/>
      <speciesReference species="dtmp" stoichiometry="1"/>
    </listOfReactants>
    <listOfProducts>
      <speciesReference species="adp" stoichiometry="1"/>
      <speciesReference species="dtdp" stoichiometry="1"/>
    </listOfProducts>
    <listOfParameters>
      <parameter id="equilibrium_constant" value="1"/>
    </listOfParameters>
  </reaction>
  <reaction id="URIK2" name="" reversible="false">
    <listOfReactants>
      <speciesReference species="gtp" stoichiometry="1"/>
      <speciesReference species="uri" stoichiometry="1"/>
    </listOfReactants>
    <listOfProducts>
      <speciesReference species="gdp" stoichiometry="1"/>
      <speciesReference species="ump" stoichiometry="1"/>
    </listOfProducts>
    <listOfParameters>
      <parameter id="equilibrium_constant" value="43.1933"/>
    </listOfParameters>
  </reaction>
  <reaction id="CYTDK2" name="" reversible="false">
    <listOfReactants>
      <speciesReference species="cytd" stoichiometry="1"/>
      <speciesReference species="gtp" stoichiometry="1"/>
    </listOfReactants>
    <listOfProducts>
      <speciesReference species="cmp" stoichiometry="1"/>
      <speciesReference species="gdp" stoichiometry="1"/>
    </listOfProducts>
    <listOfParameters>
      <parameter id="equilibrium_constant" value="43.1933"/>
    </listOfParameters>
  </reaction>
  <reaction id="PYNP2r" name="" reversible="true">
    <listOfReactants>
      <speciesReference species="pi" stoichiometry="1"/>
      <speciesReference species="uri" stoichiometry="1"/>
    </listOfReactants>
    <listOfProducts>
      <speciesReference species="r1p" stoichiometry="1"/>
      <speciesReference species="ura" stoichiometry="1"/>
    </listOfProducts>
    <listOfParameters>
      <parameter id="equilibrium_constant" value="0.00554095"/>
    </listOfParameters>
  </reaction>
  <reaction id="UPPRT" name="" reversible="false">
    <listOfReactants>
      <speciesReference species="prpp" stoichiometry="1"/>
      <speciesReference species="ura" stoichiometry="1"/>
    </listOfReactants>
    <listOfProducts>
      <speciesReference species="ppi" stoichiometry="1"/>
      <speciesReference species="ump" stoichiometry="1"/>
    </listOfProducts>
    <listOfParameters>
      <parameter id="equilibrium_constant" value="557.524"/>
    </listOfParameters>
  </reaction>
  <reaction id="NTD1" name="" reversible="false">
    <listOfReactants>
      <speciesReference species="dump" stoichiometry="1"/>
      <speciesReference species="h2o" stoichiometry="1"/>
    </listOfReactants>
    <listOfProducts>
      <speciesReference species="duri" stoichiometry="1"/>
      <speciesReference species="pi" stoichiometry="1"/>
    </listOfProducts>
    <listOfParameters>
      <parameter id="equilibrium_constant" value="5.21704"/>
    </listOfParameters>
  </reaction>
  <reaction id="NTD5" name="" reversible="false">
    <listOfReactants>
      <speciesReference species="dtmp" stoichiometry="1"/>
      <speciesReference species="h2o" stoichiometry="1"/>
    </listOfReactants>
    <listOfProducts>
      <speciesReference species="pi" stoichiometry="1"/>
      <speciesReference species="thymd" stoichiometry="1"/>
    </listOfProducts>
    <listOfParameters>
      <parameter id="equilibrium_constant" value="5.21704"/>
    </listOfParameters>
  </reaction>
  <reaction id="NTD6" name="" reversible="false">
    <listOfReactants>
      <speciesReference species="damp" stoichiometry="1"/>
      <speciesReference species="h2o" stoichiometry="1"/>
    </listOfReactants>
    <listOfProducts>
      <speciesReference species="dad-2" stoichiometry="1"/>
      <speciesReference species="pi" stoichiometry="1"/>
    </listOfProducts>
    <listOfParameters>
      <parameter id="equilibrium_constant" value="5.21704"/>
    </listOfParameters>
  </reaction>
  <reaction id="NTD8" name="" reversible="false">
    <listOfReactants>
      <speciesReference species="dgmp" stoichiometry="1"/>
      <speciesReference species="h2o" stoichiometry="1"/>
    </listOfReactants>
    <listOfProducts>
      <speciesReference species="dgsn" stoichiometry="1"/>
      <speciesReference species="pi" stoichiometry="1"/>
    </listOfProducts>
    <listOfParameters>
      <parameter id="equilibrium_constant" value="5.21704"/>
    </listOfParameters>
  </reaction>
  <reaction id="NTD3" name="" reversible="false">
    <listOfReactants>
      <speciesReference species="dcmp" stoichiometry="1"/>
      <speciesReference species="h2o" stoichiometry="1"/>
    </listOfReactants>
    <listOfProducts>
      <speciesReference species="dcyt" stoichiometry="1"/>
      <speciesReference species="pi" stoichiometry="1"/>
    </listOfProducts>
    <listOfParameters>
      <parameter id="equilibrium_constant" value="5.21704"/>
    </listOfParameters>
  </reaction>
  <reaction id="NTD4" name="" reversible="false">
    <listOfReactants>
      <speciesReference species="cmp" stoichiometry="1"/>
      <speciesReference species="h2o" stoichiometry="1"/>
    </listOfReactants>
    <listOfProducts>
      <speciesReference species="cytd" stoichiometry="1"/>
      <speciesReference species="pi" stoichiometry="1"/>
    </listOfProducts>
    <listOfParameters>
      <parameter id="equilibrium_constant" value="5.21704"/>
    </listOfParameters>
  </reaction>
  <reaction id="NTD7" name="" reversible="false">
    <listOfReactants>
      <speciesReference species="amp" stoichiometry="1"/>
      <speciesReference species="h2o" stoichiometry="1"/>
    </listOfReactants>
    <listOfProducts>
      <speciesReference species="adn" stoichiometry="1"/>
      <speciesReference species="pi" stoichiometry="1"/>
    </listOfProducts>
    <listOfParameters>
      <parameter id="equilibrium_constant" value="5.21704"/>
    </listOfParameters>
  </reaction>
  <reaction id="NTD9" name="" reversible="false">
    <listOfReactants>
      <speciesReference species="gmp" stoichiometry="1"/>
      <speciesReference species="h2o" stoichiometry="1"/>
    </listOfReactants>
    <listOfProducts>
      <speciesReference species="gsn" stoichiometry="1"/>
      <speciesReference species="pi" stoichiometry="1"/>
    </listOfProducts>
    <listOfParameters>
      <parameter id="equilibrium_constant" value="5.21704"/>
    </listOfParameters>
  </reaction>
  <reaction id="NTD11" name="" reversible="false">
    <listOfReactants>
      <speciesReference species="h2o" stoichiometry="1"/>
      <speciesReference species="imp" stoichiometry="1"/>
    </listOfReactants>
    <listOfProducts>
      <speciesReference species="ins" stoichiometry="1"/>
      <speciesReference species="pi" stoichiometry="1"/>
    </listOfProducts>
    <listOfParameters>
      <parameter id="equilibrium_constant" value="5.21704"/>
    </listOfParameters>
  </reaction>
  <reaction id="NTD10" name="" reversible="false">
    <listOfReactants>
      <speciesReference species="h2o" stoichiometry="1"/>
      <speciesReference species="xmp" stoichiometry="1"/>
    </listOfReactants>
    <listOfProducts>
      <speciesReference species="pi" stoichiometry="1"/>
      <speciesReference species="xtsn" stoichiometry="1"/>
    </listOfProducts>
    <listOfParameters>
      <parameter id="equilibrium_constant" value="5.21704"/>
    </listOfParameters>
  </reaction>
  <reaction id="NTD2" name="" reversible="false">
    <listOfReactants>
      <speciesReference species="h2o" stoichiometry="1"/>
      <speciesReference species="ump" stoichiometry="1"/>
    </listOfReactants>
    <listOfProducts>
      <speciesReference species="pi" stoichiometry="1"/>
      <speciesReference species="uri" stoichiometry="1"/>
    </listOfProducts>
    <listOfParameters>
      <parameter id="equilibrium_constant" value="5.21704"/>
    </listOfParameters>
  </reaction>
  <reaction id="PUNP6" name="" reversible="true">
    <listOfReactants>
      <speciesReference species="din" stoichiometry="1"/>
      <speciesReference species="pi" stoichiometry="1"/>
    </listOfReactants>
    <listOfProducts>
      <speciesReference species="2dr1p" stoichiometry="1"/>
      <speciesReference species="hxan" stoichiometry="1"/>
    </listOfProducts>
    <listOfParameters>
      <parameter id="equilibrium_constant" value="0.32659"/>
    </listOfParameters>
  </reaction>
  <reaction id="PUNP5" name="" reversible="true">
    <listOfReactants>
      <speciesReference species="ins" stoichiometry="1"/>
      <speciesReference species="pi" stoichiometry="1"/>
    </listOfReactants>
    <listOfProducts>
      <speciesReference species="hxan" stoichiometry="1"/>
      <speciesReference species="r1p" stoichiometry="1"/>
    </listOfProducts>
    <listOfParameters>
      <parameter id="equilibrium_constant" value="0.32659"/>
    </listOfParameters>
  </reaction>
  <reaction id="PUNP2" name="" reversible="true">
    <listOfReactants>
      <speciesReference species="dad-2" stoichiometry="1"/>
      <speciesReference species="pi" stoichiometry="1"/>
    </listOfReactants>
    <listOfProducts>
      <speciesReference species="2dr1p" stoichiometry="1"/>
      <speciesReference species="ade" stoichiometry="1"/>
    </listOfProducts>
    <listOfParameters>
      <parameter id="equilibrium_constant" value="0.32659"/>
    </listOfParameters>
  </reaction>
  <reaction id="PUNP4" name="" reversible="true">
    <listOfReactants>
      <speciesReference species="dgsn" stoichiometry="1"/>
      <speciesReference species="pi" stoichiometry="1"/>
    </listOfReactants>
    <listOfProducts>
      <speciesReference species="2dr1p" stoichiometry="1"/>
      <speciesReference species="gua" stoichiometry="1"/>
    </listOfProducts>
    <listOfParameters>
      <parameter id="equilibrium_constant" value="0.32659"/>
    </listOfParameters>
  </reaction>
  <reaction id="PUNP1" name="" reversible="true">
    <listOfReactants>
      <speciesReference species="adn" stoichiometry="1"/>
      <speciesReference species="pi" stoichiometry="1"/>
    </listOfReactants>
    <listOfProducts>
      <speciesReference species="ade" stoichiometry="1"/>
      <speciesReference species="r1p" stoichiometry="1"/>
    </listOfProducts>
    <listOfParameters>
      <parameter id="equilibrium_constant" value="0.32659"/>
    </listOfParameters>
  </reaction>
  <reaction id="PUNP3" name="" reversible="true">
    <listOfReactants>
      <speciesReference species="gsn" stoichiometry="1"/>
      <speciesReference species="pi" stoichiometry="1"/>
    </listOfReactants>
    <listOfProducts>
      <speciesReference species="gua" stoichiometry="1"/>
      <speciesReference species="r1p" stoichiometry="1"/>
    </listOfProducts>
    <listOfParameters>
      <parameter id="equilibrium_constant" value="0.32659"/>
    </listOfParameters>
  </reaction>
  <reaction id="PUNP7" name="" reversible="true">
    <listOfReactants>
      <speciesReference species="pi" stoichiometry="1"/>
      <speciesReference species="xtsn" stoichiometry="1"/>
    </listOfReactants>
    <listOfProducts>
      <speciesReference species="r1p" stoichiometry="1"/>
      <speciesReference species="xan" stoichiometry="1"/>
    </listOfProducts>
    <listOfParameters>
      <parameter id="equilibrium_constant" value="0.32659"/>
    </listOfParameters>
  </reaction>
  <reaction id="GUAD" name="" reversible="false">
    <listOfReactants>
      <speciesReference species="gua" stoichiometry="1"/>
      <speciesReference species="h2o" stoichiometry="1"/>
    </listOfReactants>
    <listOfProducts>
      <speciesReference species="nh4" stoichiometry="1"/>
      <speciesReference species="xan" stoichiometry="1"/>
    </listOfProducts>
    <listOfParameters>
      <parameter id="equilibrium_constant" value="140.74"/>
    </listOfParameters>
  </reaction>
  <reaction id="ADD" name="" reversible="false">
    <listOfReactants>
      <speciesReference species="ade" stoichiometry="1"/>
      <speciesReference species="h2o" stoichiometry="1"/>
    </listOfReactants>
    <listOfProducts>
      <speciesReference species="hxan" stoichiometry="1"/>
      <speciesReference species="nh4" stoichiometry="1"/>
    </listOfProducts>
    <listOfParameters>
      <parameter id="equilibrium_constant" value="140.74"/>
    </listOfParameters>
  </reaction>
  <reaction id="L-LACD2" name="" reversible="false">
    <listOfReactants>
      <speciesReference species="lac-L" stoichiometry="1"/>
      <speciesReference species="q8" stoichiometry="1"/>
    </listOfReactants>
    <listOfProducts>
      <speciesReference species="pyr" stoichiometry="1"/>
      <speciesReference species="q8h2" stoichiometry="1"/>
    </listOfProducts>
    <listOfParameters>
      <parameter id="equilibrium_constant" value="95397.7"/>
    </listOfParameters>
  </reaction>
  <reaction id="L-LACD3" name="" reversible="false">
    <listOfReactants>
      <speciesReference species="lac-L" stoichiometry="1"/>
      <speciesReference species="mqn8" stoichiometry="1"/>
    </listOfReactants>
    <listOfProducts>
      <speciesReference species="mql8" stoichiometry="1"/>
      <speciesReference species="pyr" stoichiometry="1"/>
    </listOfProducts>
    <listOfParameters>
      <parameter id="equilibrium_constant" value="4.54346e+06"/>
    </listOfParameters>
  </reaction>
  <reaction id="ATPS4r" name="" reversible="true">
    <listOfReactants>
      <speciesReference species="adp" stoichiometry="1"/>
      <speciesReference species="h(e)" stoichiometry="4"/>
      <speciesReference species="pi" stoichiometry="1"/>
    </listOfReactants>
    <listOfProducts>
      <speciesReference species="atp" stoichiometry="1"/>
      <speciesReference species="h" stoichiometry="4"/>
      <speciesReference species="h2o" stoichiometry="1"/>
    </listOfProducts>
    <listOfParameters>
      <parameter id="equilibrium_constant" value="0.00443768"/>
    </listOfParameters>
  </reaction>
  <reaction id="CRNBTCT" name="" reversible="true">
    <listOfReactants>
      <speciesReference species="bbtcoa" stoichiometry="1"/>
      <speciesReference species="crn" stoichiometry="1"/>
    </listOfReactants>
    <listOfProducts>
      <speciesReference species="crncoa" stoichiometry="1"/>
      <speciesReference species="gbbtn" stoichiometry="1"/>
    </listOfProducts>
    <listOfParameters>
      <parameter id="equilibrium_constant" value="1"/>
    </listOfParameters>
  </reaction>
  <reaction id="CRNCBCT" name="" reversible="true">
    <listOfReactants>
      <speciesReference species="crn" stoichiometry="1"/>
      <speciesReference species="ctbtcoa" stoichiometry="1"/>
    </listOfReactants>
    <listOfProducts>
      <speciesReference species="crncoa" stoichiometry="1"/>
      <speciesReference species="ctbt" stoichiometry="1"/>
    </listOfProducts>
    <listOfParameters>
      <parameter id="equilibrium_constant" value="1"/>
    </listOfParameters>
  </reaction>
  <reaction id="CRNCDH" name="" reversible="true">
    <listOfReactants>
      <speciesReference species="crncoa" stoichiometry="1"/>
    </listOfReactants>
    <listOfProducts>
      <speciesReference species="ctbtcoa" stoichiometry="1"/>
      <speciesReference species="h2o" stoichiometry="1"/>
    </listOfProducts>
    <listOfParameters>
      <parameter id="equilibrium_constant" value="0.694798"/>
    </listOfParameters>
  </reaction>
  <reaction id="CYTBD" name="" reversible="false">
    <listOfReactants>
      <speciesReference species="h" stoichiometry="2"/>
      <speciesReference species="o2" stoichiometry="0.5"/>
      <speciesReference species="q8h2" stoichiometry="1"/>
    </listOfReactants>
    <listOfProducts>
      <speciesReference species="h(e)" stoichiometry="2"/>
      <speciesReference species="h2o" stoichiometry="1"/>
      <speciesReference species="q8" stoichiometry="1"/>
    </listOfProducts>
    <listOfParameters>
      <parameter id="equilibrium_constant" value="1.57776e+14"/>
    </listOfParameters>
  </reaction>
  <reaction id="CYTBO3" name="" reversible="false">
    <listOfReactants>
      <speciesReference species="h" stoichiometry="2.5"/>
      <speciesReference species="o2" stoichiometry="0.5"/>
      <speciesReference species="q8h2" stoichiometry="1"/>
    </listOfReactants>
    <listOfProducts>
      <speciesReference species="h(e)" stoichiometry="2.5"/>
      <speciesReference species="h2o" stoichiometry="1"/>
      <speciesReference species="q8" stoichiometry="1"/>
    </listOfProducts>
    <listOfParameters>
      <parameter id="equilibrium_constant" value="1.57776e+14"/>
    </listOfParameters>
  </reaction>
  <reaction id="LDH_D2" name="" reversible="false">
    <listOfReactants>
      <speciesReference species="lac-D" stoichiometry="1"/>
      <speciesReference species="q8" stoichiometry="1"/>
    </listOfReactants>
    <listOfProducts>
      <speciesReference species="pyr" stoichiometry="1"/>
      <speciesReference species="q8h2" stoichiometry="1"/>
    </listOfProducts>
    <listOfParameters>
      <parameter id="equilibrium_constant" value="95397.7"/>
    </listOfParameters>
  </reaction>
  <reaction id="DMSOR1" name="" reversible="false">
    <listOfReactants>
      <speciesReference species="dmso" stoichiometry="1"/>
      <speciesReference species="mql8" stoichiometry="1"/>
    </listOfReactants>
    <listOfProducts>
      <speciesReference species="dms" stoichiometry="1"/>
      <speciesReference species="h2o" stoichiometry="1"/>
      <speciesReference species="mqn8" stoichiometry="1"/>
    </listOfProducts>
    <listOfParameters>
      <parameter id="equilibrium_constant" value="1"/>
    </listOfParameters>
  </reaction>
  <reaction id="DMSOR2" name="" reversible="false">
    <listOfReactants>
      <speciesReference species="2dmmql8" stoichiometry="1"/>
      <speciesReference species="dmso" stoichiometry="1"/>
    </listOfReactants>
    <listOfProducts>
      <speciesReference species="2dmmq8" stoichiometry="1"/>
      <speciesReference species="dms" stoichiometry="1"/>
      <speciesReference species="h2o" stoichiometry="1"/>
    </listOfProducts>
    <listOfParameters>
      <parameter id="equilibrium_constant" value="1"/>
    </listOfParameters>
  </reaction>
  <reaction id="TMAOR1" name="" reversible="false">
    <listOfReactants>
      <speciesReference species="mql8" stoichiometry="1"/>
      <speciesReference species="tmao" stoichiometry="1"/>
    </listOfReactants>
    <listOfProducts>
      <speciesReference species="h2o" stoichiometry="1"/>
      <speciesReference species="mqn8" stoichiometry="1"/>
      <speciesReference species="tma" stoichiometry="1"/>
    </listOfProducts>
    <listOfParameters>
      <parameter id="equilibrium_constant" value="1"/>
    </listOfParameters>
  </reaction>
  <reaction id="TMAOR2" name="" reversible="false">
    <listOfReactants>
      <speciesReference species="2dmmql8" stoichiometry="1"/>
      <speciesReference species="tmao" stoichiometry="1"/>
    </listOfReactants>
    <listOfProducts>
      <speciesReference species="2dmmq8" stoichiometry="1"/>
      <speciesReference species="h2o" stoichiometry="1"/>
      <speciesReference species="tma" stoichiometry="1"/>
    </listOfProducts>
    <listOfParameters>
      <parameter id="equilibrium_constant" value="1"/>
    </listOfParameters>
  </reaction>
  <reaction id="FDH2" name="" reversible="false">
    <listOfReactants>
      <speciesReference species="for" stoichiometry="1"/>
      <speciesReference species="h" stoichiometry="2"/>
      <speciesReference species="q8" stoichiometry="1"/>
    </listOfReactants>
    <listOfProducts>
      <speciesReference species="co2" stoichiometry="1"/>
      <speciesReference species="h(e)" stoichiometry="2"/>
      <speciesReference species="q8h2" stoichiometry="1"/>
    </listOfProducts>
    <listOfParameters>
      <parameter id="equilibrium_constant" value="3.79514e+07"/>
    </listOfParameters>
  </reaction>
  <reaction id="FDH3" name="" reversible="false">
    <listOfReactants>
      <speciesReference species="for" stoichiometry="1"/>
      <speciesReference species="h" stoichiometry="2"/>
      <speciesReference species="mqn8" stoichiometry="1"/>
    </listOfReactants>
    <listOfProducts>
      <speciesReference species="co2" stoichiometry="1"/>
      <speciesReference species="h(e)" stoichiometry="2"/>
      <speciesReference species="mql8" stoichiometry="1"/>
    </listOfProducts>
    <listOfParameters>
      <parameter id="equilibrium_constant" value="1.80749e+09"/>
    </listOfParameters>
  </reaction>
  <reaction id="G3PD7" name="" reversible="false">
    <listOfReactants>
      <speciesReference species="2dmmq8" stoichiometry="1"/>
      <speciesReference species="glyc3p" stoichiometry="1"/>
    </listOfReactants>
    <listOfProducts>
      <speciesReference species="2dmmql8" stoichiometry="1"/>
      <speciesReference species="dhap" stoichiometry="1"/>
    </listOfProducts>
    <listOfParameters>
      <parameter id="equilibrium_constant" value="65694.9"/>
    </listOfParameters>
  </reaction>
  <reaction id="G3PD6" name="" reversible="false">
    <listOfReactants>
      <speciesReference species="glyc3p" stoichiometry="1"/>
      <speciesReference species="mqn8" stoichiometry="1"/>
    </listOfReactants>
    <listOfProducts>
      <speciesReference species="dhap" stoichiometry="1"/>
      <speciesReference species="mql8" stoichiometry="1"/>
    </listOfProducts>
    <listOfParameters>
      <parameter id="equilibrium_constant" value="4.54346e+06"/>
    </listOfParameters>
  </reaction>
  <reaction id="G3PD5" name="" reversible="false">
    <listOfReactants>
      <speciesReference species="glyc3p" stoichiometry="1"/>
      <speciesReference species="q8" stoichiometry="1"/>
    </listOfReactants>
    <listOfProducts>
      <speciesReference species="dhap" stoichiometry="1"/>
      <speciesReference species="q8h2" stoichiometry="1"/>
    </listOfProducts>
    <listOfParameters>
      <parameter id="equilibrium_constant" value="95397.7"/>
    </listOfParameters>
  </reaction>
  <reaction id="HYD3" name="" reversible="false">
    <listOfReactants>
      <speciesReference species="2dmmq8" stoichiometry="1"/>
      <speciesReference species="h" stoichiometry="2"/>
      <speciesReference species="h2" stoichiometry="1"/>
    </listOfReactants>
    <listOfProducts>
      <speciesReference species="2dmmql8" stoichiometry="1"/>
      <speciesReference species="h(e)" stoichiometry="2"/>
    </listOfProducts>
    <listOfParameters>
      <parameter id="equilibrium_constant" value="7.41919e+09"/>
    </listOfParameters>
  </reaction>
  <reaction id="HYD1" name="" reversible="false">
    <listOfReactants>
      <speciesReference species="h" stoichiometry="2"/>
      <speciesReference species="h2" stoichiometry="1"/>
      <speciesReference species="q8" stoichiometry="1"/>
    </listOfReactants>
    <listOfProducts>
      <speciesReference species="h(e)" stoichiometry="2"/>
      <speciesReference species="q8h2" stoichiometry="1"/>
    </listOfProducts>
    <listOfParameters>
      <parameter id="equilibrium_constant" value="1.06783e+10"/>
    </listOfParameters>
  </reaction>
  <reaction id="HYD2" name="" reversible="false">
    <listOfReactants>
      <speciesReference species="h" stoichiometry="2"/>
      <speciesReference species="h2" stoichiometry="1"/>
      <speciesReference species="mqn8" stoichiometry="1"/>
    </listOfReactants>
    <listOfProducts>
      <speciesReference species="h(e)" stoichiometry="2"/>
      <speciesReference species="mql8" stoichiometry="1"/>
    </listOfProducts>
    <listOfParameters>
      <parameter id="equilibrium_constant" value="5.08568e+11"/>
    </listOfParameters>
  </reaction>
  <reaction id="NO3R1" name="" reversible="false">
    <listOfReactants>
      <speciesReference species="h" stoichiometry="2"/>
      <speciesReference species="no3" stoichiometry="1"/>
      <speciesReference species="q8h2" stoichiometry="1"/>
    </listOfReactants>
    <listOfProducts>
      <speciesReference species="h(e)" stoichiometry="2"/>
      <speciesReference species="h2o" stoichiometry="1"/>
      <speciesReference species="no2" stoichiometry="1"/>
      <speciesReference species="q8" stoichiometry="1"/>
    </listOfProducts>
    <listOfParameters>
      <parameter id="equilibrium_constant" value="755507"/>
    </listOfParameters>
  </reaction>
  <reaction id="NO3R2" name="" reversible="false">
    <listOfReactants>
      <speciesReference species="h" stoichiometry="2"/>
      <speciesReference species="mql8" stoichiometry="1"/>
      <speciesReference species="no3" stoichiometry="1"/>
    </listOfReactants>
    <listOfProducts>
      <speciesReference species="h(e)" stoichiometry="2"/>
      <speciesReference species="h2o" stoichiometry="1"/>
      <speciesReference species="mqn8" stoichiometry="1"/>
      <speciesReference species="no2" stoichiometry="1"/>
    </listOfProducts>
    <listOfParameters>
      <parameter id="equilibrium_constant" value="15863.8"/>
    </listOfParameters>
  </reaction>
  <reaction id="NADH5" name="" reversible="false">
    <listOfReactants>
      <speciesReference species="nadh" stoichiometry="1"/>
      <speciesReference species="q8" stoichiometry="1"/>
    </listOfReactants>
    <listOfProducts>
      <speciesReference species="nad" stoichiometry="1"/>
      <speciesReference species="q8h2" stoichiometry="1"/>
    </listOfProducts>
    <listOfParameters>
      <parameter id="equilibrium_constant" value="6.19972e+06"/>
    </listOfParameters>
  </reaction>
  <reaction id="NADH9" name="" reversible="false">
    <listOfReactants>
      <speciesReference species="2dmmq8" stoichiometry="1"/>
      <speciesReference species="nadh" stoichiometry="1"/>
    </listOfReactants>
    <listOfProducts>
      <speciesReference species="2dmmql8" stoichiometry="1"/>
      <speciesReference species="nad" stoichiometry="1"/>
    </listOfProducts>
    <listOfParameters>
      <parameter id="equilibrium_constant" value="4.26956e+06"/>
    </listOfParameters>
  </reaction>
  <reaction id="NADH10" name="" reversible="false">
    <listOfReactants>
      <speciesReference species="mqn8" stoichiometry="1"/>
      <speciesReference species="nadh" stoichiometry="1"/>
    </listOfReactants>
    <listOfProducts>
      <speciesReference species="mql8" stoichiometry="1"/>
      <speciesReference species="nad" stoichiometry="1"/>
    </listOfProducts>
    <listOfParameters>
      <parameter id="equilibrium_constant" value="2.95271e+08"/>
    </listOfParameters>
  </reaction>
  <reaction id="NTRIR2x" name="" reversible="false">
    <listOfReactants>
      <speciesReference species="nadh" stoichiometry="3"/>
      <speciesReference species="no2" stoichiometry="1"/>
    </listOfReactants>
    <listOfProducts>
      <speciesReference species="h2o" stoichiometry="2"/>
      <speciesReference species="nad" stoichiometry="3"/>
      <speciesReference species="nh4" stoichiometry="1"/>
    </listOfProducts>
    <listOfParameters>
      <parameter id="equilibrium_constant" value="6.62232e+35"/>
    </listOfParameters>
  </reaction>
  <reaction id="NADH6" name="" reversible="false">
    <listOfReactants>
      <speciesReference species="h" stoichiometry="3.5"/>
      <speciesReference species="nadh" stoichiometry="1"/>
      <speciesReference species="q8" stoichiometry="1"/>
    </listOfReactants>
    <listOfProducts>
      <speciesReference species="h(e)" stoichiometry="3.5"/>
      <speciesReference species="nad" stoichiometry="1"/>
      <speciesReference species="q8h2" stoichiometry="1"/>
    </listOfProducts>
    <listOfParameters>
      <parameter id="equilibrium_constant" value="6.19972e+06"/>
    </listOfParameters>
  </reaction>
  <reaction id="NADH7" name="" reversible="false">
    <listOfReactants>
      <speciesReference species="h" stoichiometry="2"/>
      <speciesReference species="mqn8" stoichiometry="1"/>
      <speciesReference species="nadh" stoichiometry="1"/>
    </listOfReactants>
    <listOfProducts>
      <speciesReference species="h(e)" stoichiometry="2"/>
      <speciesReference species="mql8" stoichiometry="1"/>
      <speciesReference species="nad" stoichiometry="1"/>
    </listOfProducts>
    <listOfParameters>
      <parameter id="equilibrium_constant" value="2.95271e+08"/>
    </listOfParameters>
  </reaction>
  <reaction id="NADH8" name="" reversible="false">
    <listOfReactants>
      <speciesReference species="2dmmq8" stoichiometry="1"/>
      <speciesReference species="h" stoichiometry="2.8"/>
      <speciesReference species="nadh" stoichiometry="1"/>
    </listOfReactants>
    <listOfProducts>
      <speciesReference species="2dmmql8" stoichiometry="1"/>
      <speciesReference species="h(e)" stoichiometry="2.8"/>
      <speciesReference species="nad" stoichiometry="1"/>
    </listOfProducts>
    <listOfParameters>
      <parameter id="equilibrium_constant" value="4.26956e+06"/>
    </listOfParameters>
  </reaction>
  <reaction id="THD2" name="" reversible="false">
    <listOfReactants>
      <speciesReference species="h(e)" stoichiometry="2"/>
      <speciesReference species="nadh" stoichiometry="1"/>
      <speciesReference species="nadp" stoichiometry="1"/>
    </listOfReactants>
    <listOfProducts>
      <speciesReference species="h" stoichiometry="2"/>
      <speciesReference species="nad" stoichiometry="1"/>
      <speciesReference species="nadph" stoichiometry="1"/>
    </listOfProducts>
    <listOfParameters>
      <parameter id="equilibrium_constant" value="1"/>
    </listOfParameters>
  </reaction>
  <reaction id="POX" name="" reversible="false">
    <listOfReactants>
      <speciesReference species="h2o" stoichiometry="1"/>
      <speciesReference species="pyr" stoichiometry="1"/>
      <speciesReference species="q8" stoichiometry="1"/>
    </listOfReactants>
    <listOfProducts>
      <speciesReference species="ac" stoichiometry="1"/>
      <speciesReference species="co2" stoichiometry="1"/>
      <speciesReference species="q8h2" stoichiometry="1"/>
    </listOfProducts>
    <listOfParameters>
      <parameter id="equilibrium_constant" value="1.78325e+11"/>
    </listOfParameters>
  </reaction>
  <reaction id="SUCD4" name="" reversible="true">
    <listOfReactants>
      <speciesReference species="fadh2" stoichiometry="1"/>
      <speciesReference species="q8" stoichiometry="1"/>
    </listOfReactants>
    <listOfProducts>
      <speciesReference species="fad" stoichiometry="1"/>
      <speciesReference species="q8h2" stoichiometry="1"/>
    </listOfProducts>
    <listOfParameters>
      <parameter id="equilibrium_constant" value="21.225"/>
    </listOfParameters>
  </reaction>
  <reaction id="TEST_NADTRHD" name="" reversible="false">
    <listOfReactants>
      <speciesReference species="nad" stoichiometry="1"/>
      <speciesReference species="nadph" stoichiometry="1"/>
    </listOfReactants>
    <listOfProducts>
      <speciesReference species="nadh" stoichiometry="1"/>
      <speciesReference species="nadp" stoichiometry="1"/>
    </listOfProducts>
    <listOfParameters>
      <parameter id="equilibrium_constant" value="1"/>
    </listOfParameters>
  </reaction>
  <reaction id="TRDR" name="" reversible="false">
    <listOfReactants>
      <speciesReference species="nadph" stoichiometry="1"/>
      <speciesReference species="trdox" stoichiometry="1"/>
    </listOfReactants>
    <listOfProducts>
      <speciesReference species="nadp" stoichiometry="1"/>
      <speciesReference species="trdrd" stoichiometry="1"/>
    </listOfProducts>
    <listOfParameters>
      <parameter id="equilibrium_constant" value="0.0187074"/>
    </listOfParameters>
  </reaction>
  <reaction id="PGL" name="" reversible="false">
    <listOfReactants>
      <speciesReference species="6pgl" stoichiometry="1"/>
      <speciesReference species="h2o" stoichiometry="1"/>
    </listOfReactants>
    <listOfProducts>
      <speciesReference species="6pgc" stoichiometry="1"/>
    </listOfProducts>
    <listOfParameters>
      <parameter id="equilibrium_constant" value="172.631"/>
    </listOfParameters>
  </reaction>
  <reaction id="EDA" name="" reversible="false">
    <listOfReactants>
      <speciesReference species="2ddg6p" stoichiometry="1"/>
    </listOfReactants>
    <listOfProducts>
      <speciesReference species="g3p" stoichiometry="1"/>
      <speciesReference species="pyr" stoichiometry="1"/>
    </listOfProducts>
    <listOfParameters>
      <parameter id="equilibrium_constant" value="0.0604159"/>
    </listOfParameters>
  </reaction>
  <reaction id="EDD" name="" reversible="false">
    <listOfReactants>
      <speciesReference species="6pgc" stoichiometry="1"/>
    </listOfReactants>
    <listOfProducts>
      <speciesReference species="2ddg6p" stoichiometry="1"/>
      <speciesReference species="h2o" stoichiometry="1"/>
    </listOfProducts>
    <listOfParameters>
      <parameter id="equilibrium_constant" value="5919.13"/>
    </listOfParameters>
  </reaction>
  <reaction id="GND" name="" reversible="false">
    <listOfReactants>
      <speciesReference species="6pgc" stoichiometry="1"/>
      <speciesReference species="nadp" stoichiometry="1"/>
    </listOfReactants>
    <listOfProducts>
      <speciesReference species="co2" stoichiometry="1"/>
      <speciesReference species="nadph" stoichiometry="1"/>
      <speciesReference species="ru5p-D" stoichiometry="1"/>
    </listOfProducts>
    <listOfParameters>
      <parameter id="equilibrium_constant" value="0.245797"/>
    </listOfParameters>
  </reaction>
  <reaction id="RPE" name="" reversible="true">
    <listOfReactants>
      <speciesReference species="ru5p-D" stoichiometry="1"/>
    </listOfReactants>
    <listOfProducts>
      <speciesReference species="xu5p-D" stoichiometry="1"/>
    </listOfProducts>
    <listOfParameters>
      <parameter id="equilibrium_constant" value="1"/>
    </listOfParameters>
  </reaction>
  <reaction id="RPI" name="" reversible="true">
    <listOfReactants>
      <speciesReference species="r5p" stoichiometry="1"/>
    </listOfReactants>
    <listOfProducts>
      <speciesReference species="ru5p-D" stoichiometry="1"/>
    </listOfProducts>
    <listOfParameters>
      <parameter id="equilibrium_constant" value="0.347539"/>
    </listOfParameters>
  </reaction>
  <reaction id="TALA" name="" reversible="true">
    <listOfReactants>
      <speciesReference species="g3p" stoichiometry="1"/>
      <speciesReference species="s7p" stoichiometry="1"/>
    </listOfReactants>
    <listOfProducts>
      <speciesReference species="e4p" stoichiometry="1"/>
      <speciesReference species="f6p" stoichiometry="1"/>
[truncated: 99,586 more chars]
